# Supplementary material for: Microbiome-mediated fructose depletion restricts murine gut colonization by vancomycin-resistant Enterococcus
Source: Nat Commun. 2022 Dec 13;13:7718. doi: 10.1038/s41467-022-35380-5 (PMC9748033; doi:10.1038/s41467-022-35380-5)
Supplement: Supplementary file 4 — Supplementary Data File 1 [file 41467_2022_35380_MOESM4_ESM.xlsx]

## Sheet: Ciprofloxacin
taxa (a)	p value	q value	log2FC (b)
unclassified_Bifidobacteriaceae	0.00708872	0.0269887	2.55459
unclassified_Alcaligenaceae	0.00749496	0.0269887	2.32193
unclassified_Insolitispirillum	0.00749496	0.0269887	3.56986
Ruminococcus	0.00749496	0.0269887	6.5812
unclassified_Desulfovibrionales	0.00749496	0.0269887	3.6865
unclassified_Clostridiales	0.00793651	0.0269887	1.54235
Olsenella	0.00970079	0.0269887	6.23095
Bifidobacterium	0.00970079	0.0269887	8.64962
Odoribacter	0.00970079	0.0269887	7.35491
Prevotella	0.00970079	0.0269887	7.76487
Desulfovibrio	0.00970079	0.0269887	4.83007
unclassified_Alphaproteobacteria_incertae_sedis	0.0109095	0.0269887	6.62205
Allobaculum	0.0111594	0.0269887	9.35835
unclassified_Erysipelotrichaceae	0.0111594	0.0269887	3.0268
Parabacteroides	0.0111594	0.0269887	5.76155
unclassified_Bacteroidales	0.0119252	0.0269887	4.02959
Alistipes	0.0119252	0.0269887	7.42409
unclassified_Bacteroidetes	0.0119252	0.0269887	1.42681
Parasutterella	0.0119252	0.0269887	7.90849
Coprobacillus	0.0126064	0.0271037	1.78427
unclassified_Porphyromonadaceae	0.015873	0.0325019	2.49718
unclassified_Alphaproteobacteria	0.0248084	0.0474306	2.16993
Holdemania	0.0253699	0.0474306	3
(a) genera that could not be classified at the genus level is indicated as unclassified + the name of the taxa level closest to the genera for which classification could be obtained.
only genera with a p<0.05 and q<0.05 (compared to the untreated mice) are shown
(b) log2FC = positive values indicate higher relative abundance in untreated mice

## Sheet: neomycin
taxa (a)	p value	q value	log2FC (b)
unclassified_Bifidobacteriaceae	0.00708872	0.0252127	3.27302
unclassified_TM7_genera_incertae_sedis	0.00749496	0.0252127	4.1062
unclassified_Coriobacteriaceae	0.00749496	0.0252127	4.32992
Adlercreutzia	0.00749496	0.0252127	5.87173
unclassified_Desulfovibrionales	0.00749496	0.0252127	4.4667
Mucispirillum	0.00749496	0.0252127	5.27716
Dorea	0.00793651	0.0252127	2.86723
unclassified_Bacteroidales	0.00793651	0.0252127	-1.47185
Barnesiella	0.00793651	0.0252127	0.510129
Allobaculum	0.00793651	0.0252127	5.49065
unclassified_Erysipelotrichaceae	0.00793651	0.0252127	-2.79828
Bacteroides	0.00793651	0.0252127	-2.22088
Parabacteroides	0.00793651	0.0252127	-3.2329
Olsenella	0.00970079	0.0252127	6.93396
Bifidobacterium	0.00970079	0.0252127	8.44672
Ruminococcus	0.00970079	0.0252127	6.48713
Desulfovibrio	0.00970079	0.0252127	5.52071
unclassified_Firmicutes	0.0109095	0.0252127	2.57909
Lactobacillus	0.0116673	0.0252127	5.46343
unclassified_Oxalobacteraceae	0.0116673	0.0252127	-2.20163
Anaerovorax	0.0119252	0.0252127	2.80735
Coprobacillus	0.0126064	0.0252127	2.32193
unclassified_Lactobacillales	0.0126064	0.0252127	3.28824
(a) genera that could not be classified at the genus level is indicated as unclassified + the name of the taxa level closest to the genera for which classification could be obtained.
only genera with a p<0.05 and q<0.05 (compared to the untreated mice) are shown	only genera with a p<0.05 and q<0.05 (compared to the untreated mice) are shown	only genera with a p<0.05 and q<0.05 (compared to the untreated mice) are shown	only genera with a p<0.05 and q<0.05 (compared to the untreated mice) are shown	only genera with a p<0.05 and q<0.05 (compared to the untreated mice) are shown	only genera with a p<0.05 and q<0.05 (compared to the untreated mice) are shown	only genera with a p<0.05 and q<0.05 (compared to the untreated mice) are shown	only genera with a p<0.05 and q<0.05 (compared to the untreated mice) are shown	only genera with a p<0.05 and q<0.05 (compared to the untreated mice) are shown	only genera with a p<0.05 and q<0.05 (compared to the untreated mice) are shown	only genera with a p<0.05 and q<0.05 (compared to the untreated mice) are shown	only genera with a p<0.05 and q<0.05 (compared to the untreated mice) are shown	only genera with a p<0.05 and q<0.05 (compared to the untreated mice) are shown	only genera with a p<0.05 and q<0.05 (compared to the untreated mice) are shown	only genera with a p<0.05 and q<0.05 (compared to the untreated mice) are shown	only genera with a p<0.05 and q<0.05 (compared to the untreated mice) are shown	only genera with a p<0.05 and q<0.05 (compared to the untreated mice) are shown	only genera with a p<0.05 and q<0.05 (compared to the untreated mice) are shown	only genera with a p<0.05 and q<0.05 (compared to the untreated mice) are shown	only genera with a p<0.05 and q<0.05 (compared to the untreated mice) are shown	only genera with a p<0.05 and q<0.05 (compared to the untreated mice) are shown	only genera with a p<0.05 and q<0.05 (compared to the untreated mice) are shown	only genera with a p<0.05 and q<0.05 (compared to the untreated mice) are shown	only genera with a p<0.05 and q<0.05 (compared to the untreated mice) are shown	only genera with a p<0.05 and q<0.05 (compared to the untreated mice) are shown	only genera with a p<0.05 and q<0.05 (compared to the untreated mice) are shown	only genera with a p<0.05 and q<0.05 (compared to the untreated mice) are shown	only genera with a p<0.05 and q<0.05 (compared to the untreated mice) are shown	only genera with a p<0.05 and q<0.05 (compared to the untreated mice) are shown	only genera with a p<0.05 and q<0.05 (compared to the untreated mice) are shown	only genera with a p<0.05 and q<0.05 (compared to the untreated mice) are shown	only genera with a p<0.05 and q<0.05 (compared to the untreated mice) are shown	only genera with a p<0.05 and q<0.05 (compared to the untreated mice) are shown	only genera with a p<0.05 and q<0.05 (compared to the untreated mice) are shown	only genera with a p<0.05 and q<0.05 (compared to the untreated mice) are shown	only genera with a p<0.05 and q<0.05 (compared to the untreated mice) are shown	only genera with a p<0.05 and q<0.05 (compared to the untreated mice) are shown	only genera with a p<0.05 and q<0.05 (compared to the untreated mice) are shown	only genera with a p<0.05 and q<0.05 (compared to the untreated mice) are shown	only genera with a p<0.05 and q<0.05 (compared to the untreated mice) are shown	only genera with a p<0.05 and q<0.05 (compared to the untreated mice) are shown	only genera with a p<0.05 and q<0.05 (compared to the untreated mice) are shown	only genera with a p<0.05 and q<0.05 (compared to the untreated mice) are shown	only genera with a p<0.05 and q<0.05 (compared to the untreated mice) are shown	only genera with a p<0.05 and q<0.05 (compared to the untreated mice) are shown	only genera with a p<0.05 and q<0.05 (compared to the untreated mice) are shown	only genera with a p<0.05 and q<0.05 (compared to the untreated mice) are shown	only genera with a p<0.05 and q<0.05 (compared to the untreated mice) are shown	only genera with a p<0.05 and q<0.05 (compared to the untreated mice) are shown	only genera with a p<0.05 and q<0.05 (compared to the untreated mice) are shown
(b) log2FC = positive values indicate higher relative abundance in untreated mice
[truncated: 5,000 more columns]

## Sheet: Ceftriaxone
taxa (a)	p value	q value	log2FC (b)
No feature had a significant q value
Note that the Ceftriaxone treated group only contained 3 mice, as compare to 5 mice present in the other groups of mice. This could have influenced the results obtained in this particular comparisson.
(a) genera that could not be classified at the genus level is indicated as unclassified + the name of the taxa level closest to the genera for which classification could be obtained.
only genera with a p<0.05 and q<0.05 (compared to the untreated mice) are shown
(b) log2FC = positive values indicate higher relative abundance in untreated mice

## Sheet: ampicillin
taxa (a)	p value	q value	log2FC (b)
unclassified_Bifidobacteriaceae	0.00708872	0.0315668	3.27302
unclassified_TM7_genera_incertae_sedis	0.00749496	0.0315668	4.1062
unclassified_Alcaligenaceae	0.00749496	0.0315668	3.0199
Odoribacter	0.00749496	0.0315668	8.50383
Ruminococcus	0.00749496	0.0315668	7.40467
unclassified_Ruminococcaceae	0.00793651	0.0315668	2.46477
Olsenella	0.00793651	0.0315668	3.57321
Bacteroides	0.00793651	0.0315668	-3.38064
Parabacteroides	0.00793651	0.0315668	-4.25027
Lactobacillus	0.00793651	0.0315668	4.45367
Allobaculum	0.00970079	0.0315668	10.3577
unclassified_Erysipelotrichaceae	0.0111594	0.0315668	2.53605
unclassified_Oxalobacteraceae	0.0119252	0.0315668	-2.27501
unclassified_Bacteroidetes	0.0119252	0.0315668	1.75657
Bifidobacterium	0.0119252	0.0315668	8.2154
Roseburia	0.0119252	0.0315668	4.44882
Anaerovorax	0.0119252	0.0315668	3.40599
Coprobacillus	0.0173844	0.0434611	2.08092
Dorea	0.0207843	0.0476475	3.47656
Moryella	0.0211767	0.0476475	3.68101
(a) genera that could not be classified at the genus level is indicated as unclassified + the name of the taxa level closest to the genera for which classification could be obtained.
only genera with a p<0.05 and q<0.05 (compared to the untreated mice) are shown
(b) log2FC = positive values indicate higher relative abundance in untreated mice

## Sheet: clindamycin
taxa (a)	p value	q value	log2FC (b)
unclassified_Bifidobacteriaceae	0.00708872	0.0153324	5.32193
Coprobacillus	0.00729036	0.0153324	4.58496
Moryella	0.00749496	0.0153324	7.16993
unclassified_TM7_genera_incertae_sedis	0.00749496	0.0153324	6.20945
unclassified_Insolitispirillum	0.00749496	0.0153324	6.45943
unclassified_Erysipelotrichaceae	0.00749496	0.0153324	7.2854
unclassified_Alphaproteobacteria_incertae_sedis	0.00749496	0.0153324	9.93369
Roseburia	0.00749496	0.0153324	8.38802
Odoribacter	0.00749496	0.0153324	10.6707
Anaerovorax	0.00749496	0.0153324	7.50779
Prevotella	0.00749496	0.0153324	11.0821
Ruminococcus	0.00749496	0.0153324	9.56796
unclassified_Desulfovibrionales	0.00749496	0.0153324	6.58496
Desulfovibrio	0.00749496	0.0153324	7.96
unclassified_Lachnospiraceae	0.00793651	0.0153324	8.08614
unclassified_Ruminococcaceae	0.00793651	0.0153324	5.04047
Akkermansia	0.00793651	0.0153324	7.94234
Bacteroides	0.00793651	0.0153324	-4.23901
Lactobacillus	0.00793651	0.0153324	3.57082
Dorea	0.00970079	0.0153324	7.98299
Acetanaerobacterium	0.00970079	0.0153324	7.60733
Olsenella	0.00970079	0.0153324	8.38586
Bifidobacterium	0.00970079	0.0153324	9.6471
Allobaculum	0.00970079	0.0153324	10.8164
Parabacteroides	0.00970079	0.0153324	7.74595
Adlercreutzia	0.00970079	0.0153324	7.02237
Mucispirillum	0.00970079	0.0153324	6.41785
Enterococcus	0.00970079	0.0153324	-11.0838
unclassified_Firmicutes	0.0106623	0.0153324	4.89482
Alistipes	0.0109095	0.0153324	11.6961
Oscillibacter	0.0111594	0.0153324	8.07948
unclassified_Bacteroidetes	0.0116673	0.0153324	3.1247
unclassified_Porphyromonadaceae	0.0119252	0.0153324	5.47334
unclassified_Bacteroidales	0.0119252	0.0153324	5.246
unclassified_Oxalobacteraceae	0.0119252	0.0153324	-3.54432
unclassified_Alcaligenaceae	0.0128975	0.0156861	4.04439
unclassified_Coriobacteriaceae	0.0128975	0.0156861	5.44294
unclassified_Alphaproteobacteria	0.0248084	0.0285411	4.85798
Holdemania	0.0253699	0.0285411	5.83289
unclassified_Enterococcaceae	0.0253699	0.0285411	-5.67243
(a) genera that could not be classified at the genus level is indicated as unclassified + the name of the taxa level closest to the genera for which classification could be obtained.
only genera with a p<0.05 and q<0.05 (compared to the untreated mice) are shown
(b) log2FC = positive values indicate higher relative abundance in untreated mice

## Sheet: vancomycin
taxa (a)	p value	q value	log2FC (b)
unclassified_Bifidobacteriaceae	0.00708872	0.0165628	5.32193
Cronobacter	0.00729036	0.0165628	-6.53916
Dorea	0.00749496	0.0165628	9.56796
unclassified_Porphyromonadaceae	0.00749496	0.0165628	13.9038
Acetanaerobacterium	0.00749496	0.0165628	8.60733
unclassified_Ruminococcaceae	0.00749496	0.0165628	13.2204
unclassified_TM7_genera_incertae_sedis	0.00749496	0.0165628	6.20945
Olsenella	0.00749496	0.0165628	9.38586
unclassified_Insolitispirillum	0.00749496	0.0165628	6.45943
unclassified_Coriobacteriaceae	0.00749496	0.0165628	6.44294
unclassified_Erysipelotrichaceae	0.00749496	0.0165628	7.2854
unclassified_Alphaproteobacteria_incertae_sedis	0.00749496	0.0165628	9.93369
Roseburia	0.00749496	0.0165628	8.38802
Odoribacter	0.00749496	0.0165628	10.6707
Anaerovorax	0.00749496	0.0165628	7.50779
Ruminococcus	0.00749496	0.0165628	9.56796
Adlercreutzia	0.00749496	0.0165628	8.02237
Akkermansia	0.00793651	0.0165628	-2.98719
unclassified_Clostridiales	0.00793651	0.0165628	-3.07493
Parasutterella	0.00793651	0.0165628	-1.94356
Lactobacillus	0.00793651	0.0165628	-2.29774
Mucispirillum	0.00793651	0.0165628	-5.31474
unclassified_Bacteroidetes	0.00946735	0.0165628	6.29462
Moryella	0.00970079	0.0165628	5.58496
Allobaculum	0.00970079	0.0165628	11.8164
Prevotella	0.00970079	0.0165628	10.0821
unclassified_Enterobacteriaceae	0.00970079	0.0165628	-6.74819
unclassified_Proteobacteria	0.0104178	0.0165628	-3.9542
Oscillibacter	0.0109095	0.0165628	8.49452
Bifidobacterium	0.0111594	0.0165628	9.96903
Alistipes	0.0111594	0.0165628	10.2811
Escherichia/Shigella	0.0111594	0.0165628	-10.7389
Barnesiella	0.0119252	0.0165628	10.367
unclassified_Lachnospiraceae	0.0119252	0.0165628	8.02724
Bacteroides	0.0119252	0.0165628	6.9512
Parabacteroides	0.0119252	0.0165628	6.52356
Coprobacillus	0.0126064	0.0170356	3.58496
unclassified_Alphaproteobacteria	0.0248084	0.0325255	4.85798
Holdemania	0.0253699	0.0325255	5.83289
(a) genera that could not be classified at the genus level is indicated as unclassified + the name of the taxa level closest to the genera for which classification could be obtained.
only genera with a p<0.05 and q<0.05 (compared to the untreated mice) are shown
(b) log2FC = positive values indicate higher relative abundance in untreated mice

## Sheet: ciprofloxacin_Recov
taxa (a)	p value	q value	log2FC (b)
unclassified_Bifidobacteriaceae	0.00708872	0.0315668	3.27302
unclassified_Insolitispirillum	0.00749496	0.0315668	4.34577
unclassified_Alphaproteobacteria_incertae_sedis	0.00749496	0.0315668	7.76892
Odoribacter	0.00749496	0.0315668	8.50383
Prevotella	0.00749496	0.0315668	8.91455
Parabacteroides	0.00749496	0.0315668	7.16881
Ruminococcus	0.00749496	0.0315668	7.40467
unclassified_Bacteroidales	0.00793651	0.0315668	4.33715
unclassified_Lachnospiraceae	0.00793651	0.0315668	-2.01339
Oscillibacter	0.00793651	0.0315668	-2.21263
Olsenella	0.00970079	0.0315668	6.93396
Allobaculum	0.00970079	0.0315668	3.07141
unclassified_Erysipelotrichaceae	0.00970079	0.0315668	3.67356
Bifidobacterium	0.0111594	0.0315668	4.45853
unclassified_Bacteroidetes	0.0116673	0.0315668	1.3152
Alistipes	0.0116673	0.0315668	10.1941
Adlercreutzia	0.0119252	0.0315668	2.4123
unclassified_Alcaligenaceae	0.0177501	0.0443753	2.10236
(a) genera that could not be classified at the genus level is indicated as unclassified + the name of the taxa level closest to the genera for which classification could be obtained.
only genera with a p<0.05 and q<0.05 (compared to the untreated mice) are shown
(b) log2FC = positive values indicate higher relative abundance in untreated mice

## Sheet: neomycin_recov
taxa (a)	p value	q value	log2FC (b)
No feature had a significant q value
(a) genera that could not be classified at the genus level is indicated as unclassified + the name of the taxa level closest to the genera for which classification could be obtained.
only genera with a p<0.05 and q<0.05 (compared to the untreated mice) are shown
(b) log2FC = positive values indicate higher relative abundance in untreated mice

## Sheet: ceftriaxone_recov
taxa (a)	p value	q value	log2FC (b)
unclassified_Bifidobacteriaceae	0.00708872	0.0254766	4.35755
Coprococcus	0.00749496	0.0254766	-5.32193
unclassified_TM7_genera_incertae_sedis	0.00749496	0.0254766	5.22882
Bifidobacterium	0.00749496	0.0254766	10.9694
unclassified_Insolitispirillum	0.00749496	0.0254766	5.47573
unclassified_Alphaproteobacteria_incertae_sedis	0.00749496	0.0254766	8.93517
Odoribacter	0.00749496	0.0254766	9.67154
Ruminococcus	0.00749496	0.0254766	8.56986
unclassified_Lachnospiraceae	0.00793651	0.0254766	-2.77079
unclassified_Ruminococcaceae	0.00793651	0.0254766	3.23043
Akkermansia	0.00793651	0.0254766	7.08002
Alistipes	0.00793651	0.0254766	7.49985
Barnesiella	0.00793651	0.0254766	2.62746
unclassified_Bacteroidetes	0.00946735	0.0254766	2.84435
Anaerovorax	0.00970079	0.0254766	3.5157
Mucispirillum	0.00970079	0.0254766	5.8413
unclassified_Bacteroidales	0.0111594	0.0254766	5.50587
Allobaculum	0.0111594	0.0254766	10.4947
Prevotella	0.0116673	0.0254766	8.49785
Parabacteroides	0.0116673	0.0254766	6.33316
Bacteroides	0.0119252	0.0254766	8.08082
Parasutterella	0.0119252	0.0254766	7.90609
unclassified_Alcaligenaceae	0.0128975	0.0263557	3.5025
Adlercreutzia	0.0177501	0.0347606	3.38405
unclassified_Porphyromonadaceae	0.0200082	0.0361686	2.75922
Moryella	0.0200082	0.0361686	4.00998
unclassified_Coriobacteriaceae	0.0231856	0.0398844	3.28951
unclassified_Alphaproteobacteria	0.0248084	0.0398844	3.90689
unclassified_Peptostreptococcaceae	0.0253699	0.0398844	-10.2027
Paralactobacillus	0.0254581	0.0398844	-3.40599
Olsenella	0.0311412	0.0472141	2.48113
(a) genera that could not be classified at the genus level is indicated as unclassified + the name of the taxa level closest to the genera for which classification could be obtained.
only genera with a p<0.05 and q<0.05 (compared to the untreated mice) are shown
(b) log2FC = positive values indicate higher relative abundance in untreated mice

## Sheet: ampicillin_recov
taxa (a)	p value	q value	log2FC (b)
unclassified_TM7_genera_incertae_sedis	0.00749496	0.0365079	4.1062
unclassified_Alcaligenaceae	0.00749496	0.0365079	3.0199
unclassified_Insolitispirillum	0.00749496	0.0365079	4.34577
unclassified_Erysipelotrichaceae	0.00749496	0.0365079	5.14749
unclassified_Alphaproteobacteria_incertae_sedis	0.00749496	0.0365079	7.76892
Prevotella	0.00749496	0.0365079	8.91455
Bacteroides	0.00793651	0.0365079	-2.65182
Parabacteroides	0.00793651	0.0365079	-2.22327
Alistipes	0.00793651	0.0365079	1.5727
Parasutterella	0.00793651	0.0365079	3.02445
Roseburia	0.00970079	0.0371863	4.75916
Odoribacter	0.00970079	0.0371863	8.21432
Allobaculum	0.0111594	0.0383355	9.72962
unclassified_Firmicutes	0.0116673	0.0383355	3.54432
unclassified_Ruminococcaceae	0.015873	0.0456349	1.30223
Akkermansia	0.015873	0.0456349	-1.9307
(a) genera that could not be classified at the genus level is indicated as unclassified + the name of the taxa level closest to the genera for which classification could be obtained.
only genera with a p<0.05 and q<0.05 (compared to the untreated mice) are shown
(b) log2FC = positive values indicate higher relative abundance in untreated mice

[truncated: 2 more sheets: clindamycin_recov, vancomycin_recov]
