# Supplementary material for: Microbiome-mediated fructose depletion restricts murine gut colonization by vancomycin-resistant Enterococcus
Source: Nat Commun. 2022 Dec 13;13:7718. doi: 10.1038/s41467-022-35380-5 (PMC9748033; doi:10.1038/s41467-022-35380-5)
Supplement: Supplementary file 5 — Supplementary Data File 2 [file 41467_2022_35380_MOESM5_ESM.xlsx]

## Sheet: Supplementary_Data_File_2
ID (a)	Phylum	Class	Order	Family	Genera	mean_NT (b)	mean_Cip	q_value_Cip (c)	mean_Neo	q_value_Neo	mean_Cef	q_value_Cef	mean_Amp	q_value_Amp	mean_Clin	q_value_Clin	mean_Vanco	q_value_Vanco	mean_Cip_recov	q_value_Cip_recov	mean_Neo_recov	q_value_Neo	mean_Cef_recov	q_value_Cef_recov	mean_Amp_recov	q_value_Amp_recov	mean_Clin_recov	q_value_Clin_recov	mean_Vanco_recov	q_value_Vanco_recov
Otu00031	Actinobacteria	Actinobacteria	Bifidobacteriales	Bifidobacteriaceae	Bifidobacterium	3.7476	0	0.0289187	0.00067415	0.595651	0	0.0700497	1.98537	0.0327092	0	0.0156829	1.51549	0.0157077	4.5822	0.0455677	0.00067415	0.595651	0	0.0219884	0.87572	0.208195	0	0.023149	1.51549	0.0157077
Otu00098	Actinobacteria	Actinobacteria	Coriobacteriales	Coriobacteriaceae	Olsenella	0.165841	0.0121347	0.0289187	1.09415	0.689858	0	0.345588	2.89412	0.0327092	0	0.0156829	0.00067415	0.0164567	0	0.0432126	1.09415	0.689858	0	0.0526179	0	1	0.0080898	0.023149	0.00067415	0.0164567
Otu00001	Verrucomicrobia	Verrucomicrobiae	Verrucomicrobiales	Verrucomicrobiaceae	Akkermansia	0.173256	0.206964	0.225031	2.96019	0.230189	0.226964	0.0700497	0.0377524	0.134454	0.00202245	0.0156829	0	0.0157077	1.80268	0.263889	2.96019	0.230189	1.21819	0.0219884	1.27751	0.053288	0.0026966	0.023149	0	0.0157077
Otu00017	Deferribacteres	Deferribacteres	Deferribacterales	Deferribacteraceae	Mucispirillum	0.018202	0.146965	0.296068	0.182695	0.128528	0	0.492381	0	0.425528	0.120673	0.0156829	0	0.0157077	0.691003	0.187739	0.182695	0.128528	0.0013483	0.0219884	0.00202245	0.580352	0	0.023149	0	0.0157077
Otu00029	Tenericutes	Mollicutes	Anaeroplasmatales	Anaeroplasmataceae	Anaeroplasma	0.00741565	2.1229	0.122536	0.612128	0.268636	0	0.487512	0.00067415	0.736508	0.0026966	0.216093	0	0.24782	0.0208986	0.588217	0.612128	0.268636	1.53706	0.528734	0.423366	0.417381	1.1474	0.315898	0	0.24782
Otu00112	Proteobacteria	Alphaproteobacteria	unclassified_Alphaproteobacteria	unclassified_Alphaproteobacteria	unclassified_Alphaproteobacteria	0.362693	2.43031	0.0289187	0	0.689858	0	0.0700497	0	0.134454	5.04331	0.0156829	0	0.0157077	4.17029	0.0432126	0	0.689858	0.00337075	0.0219884	1.17774	0.0431143	0.0013483	0.023149	0	0.0157077
Otu00008	Proteobacteria	Betaproteobacteria	Burkholderiales	Alcaligenaceae	Parasutterella	4.99275	0.00067415	0.0289187	0.0559544	1	21.1368	0.0700497	2.35683	0.0327092	0	0.017011	0.0013483	0.0157077	0	0.263889	0.0559544	1	0.00067415	0.0219884	3.11592	0.0431143	0.128088	0.735023	0.0013483	0.0157077
Otu00010	Proteobacteria	Betaproteobacteria	Burkholderiales	Alcaligenaceae	Parasutterella	0.168537	0.530556	0.0289187	0.693026	0.91689	0	0.655052	0.133482	0.0327092	0	0.704213	0.140223	0.0722983	0.00067415	0.263889	0.693026	0.91689	0.0013483	0.0219884	0.0876395	1	0.00202245	0.023149	0.140223	0.0722983
Otu00084	Proteobacteria	Deltaproteobacteria	Desulfovibrionales	Desulfovibrionaceae	Desulfovibrionaceae_unclassified	0	2.1593	0.0289187	0.576398	0.128528	0.00561791	1	0	0.736508	0	0.0156829	1.7083	0.354274	0.346513	0.263889	0.576398	0.128528	0	0.189341	0	0.622325	0	0.023149	1.7083	0.354274
Otu00109	Proteobacteria	Deltaproteobacteria	Desulfovibrionales	unclassified_Desulfovibrionales	unclassified_Desulfovibrionales	2.00627	0	0.0289187	1.61257	0.128528	0.0595499	0.0700497	1.60582	0.103553	0	0.0156829	0	0.0157077	0	0.263889	1.61257	0.128528	0.0040449	0.0219884	0	1	0	0.023149	0	0.0157077
Otu00065	Proteobacteria	Gammaproteobacteria	Enterobacteriales	Enterobacteriaceae	Enterobacteriaceae_unclassified	0.524488	1.24583	0.501219	0.103145	1	0.0550556	0.881165	0.0013483	0.522295	0	0.297993	0	0.0609474	0.173931	0.539268	0.103145	1	0	0.47186	0.0377524	0.622325	0.00202245	0.139436	0	0.0609474
Otu00007	Proteobacteria	Gammaproteobacteria	Enterobacteriales	Enterobacteriaceae	Escherichia/Shigella	0.00606735	0.231233	0.485689	2.7357	0.536139	0.00112358	0.248532	0.0155054	0.111493	0	0.186852	0	0.0170991	4.47501	0.627448	2.7357	0.536139	0.0262918	0.760599	0.24202	0.68434	0.0013483	0.023149	0	0.0170991
Otu00005	Bacteroidetes	Bacteroidia	Bacteroidales	Bacteroidaceae	Bacteroides	0.369434	5.02039	0.0289187	0.00067415	0.128528	0.00561791	0.829856	0.0815721	0.041184	0	0.0156829	0	0.0164567	0	0.0432126	0.00067415	0.128528	1.75818	0.0219884	0	0.801293	4.13995	0.204501	0	0.0164567
Otu00009	Bacteroidetes	Bacteroidia	Bacteroidales	Bacteroidaceae	Bacteroides	0.0626959	0.825159	0.0289187	0	0.578223	0.00786508	0.0700497	0.141571	0.0327092	0.00202245	0.0156829	0.0013483	0.0164567	0.597971	0.539268	0	0.578223	0.00067415	0.0219884	0.954596	0.208195	0	0.023149	0.0013483	0.0164567
Otu00011	Bacteroidetes	Bacteroidia	Bacteroidales	Bacteroidaceae	Bacteroides	0.0229211	0.00067415	0.0289187	2.17009	0.536139	0	0.655052	0.0660667	0.277056	0.00067415	0.017011	7.03071	0.0157077	0	0.263889	2.17009	0.536139	0.0026966	0.0219884	0.110561	0.548967	0.00067415	0.023149	7.03071	0.0157077
Otu00013	Bacteroidetes	Bacteroidia	Bacteroidales	Bacteroidaceae	Bacteroides	0.00067415	0.723363	0.0289187	0.0013483	0.689858	0.0202245	0.655052	1.5465	0.0327092	5.98443	0.0156829	1.65436	0.0157077	0.00202245	0.0432126	0.0013483	0.689858	0	0.0219884	0.0741565	0.0431143	0	0.023149	1.65436	0.0157077
Otu00085	Bacteroidetes	Bacteroidia	Bacteroidales	Bacteroidaceae	Bacteroides	0.888529	0	NA	0.107864	0.595651	0.0662914	NA	0	0.508453	0	NA	0	NA	0.550106	NA	0.107864	0.595651	0.0013483	NA	0.195503	NA	3.10513	NA	0	NA
Otu00026	Bacteroidetes	Bacteroidia	Bacteroidales	unclassified_Bacteroidales	unclassified_Bacteroidales	0.268312	0.0937068	0.0289187	2.47413	0.536139	0.280896	0.0700497	0	0.134454	0.00067415	0.0156829	0.00067415	0.0169902	2.02043	0.0432126	2.47413	0.536139	0	0.0219884	0	0.705153	0	0.023149	0.00067415	0.0169902
Otu00002	Bacteroidetes	Bacteroidia	Bacteroidales	Porphyromonadaceae	Barnesiella	0.00606735	0	0.736002	0.841339	0.395324	0	0.0700497	1.17639	0.0327092	0	0.712513	0.364715	0.0157077	2.60626	0.0455677	0.841339	0.395324	0.00067415	0.0219884	0	0.0431143	0.00067415	0.023149	0.364715	0.0157077
Otu00012	Bacteroidetes	Bacteroidia	Bacteroidales	Porphyromonadaceae	Barnesiella	0	0.00067415	0.0466849	0.217076	0.826867	0.123594	0.0700497	0	0.0722903	53.3212	0.0156829	0.684936	0.0157077	0	0.777778	0.217076	0.826867	0	0.0219884	4.3422	0.0431143	0.0013483	0.023149	0.684936	0.0157077
Otu00014	Bacteroidetes	Bacteroidia	Bacteroidales	Porphyromonadaceae	Barnesiella	0.00606735	1.15954	0.0289187	0.0552803	0.595651	0	0.0700497	0.00067415	0.134454	0	0.0156829	0.926282	0.0157077	0.84808	0.0432126	0.0552803	0.595651	5.42286	0.1997	0.204267	1	0.0013483	0.023149	0.926282	0.0157077
Otu00015	Bacteroidetes	Bacteroidia	Bacteroidales	Porphyromonadaceae	Barnesiella	0.00067415	0	0.0289187	0	0.139971	0	0.0700497	0.00067415	0.134454	0.00067415	0.0169135	4.19658	0.0157077	1.98739	0.0432126	0	0.139971	0.00067415	0.0219884	0	0.147483	0	0.023149	4.19658	0.0157077
Otu00016	Bacteroidetes	Bacteroidia	Bacteroidales	Porphyromonadaceae	Barnesiella	0.123369	0.473927	0.736002	0.481343	0.595651	0.80898	0.0700497	3.88445	0.0327092	0	0.017011	0	0.0164567	4.03479	0.263889	0.481343	0.595651	0.277076	0.191243	0.231908	0.622325	0	0.023149	0	0.0164567
Otu00023	Bacteroidetes	Bacteroidia	Bacteroidales	Porphyromonadaceae	Barnesiella	0	0	0.0289187	0.644487	0.162072	0.0292132	0.0700497	0.0040449	0.0327092	0.0040449	0.0156829	0.00067415	0.0157077	0.00067415	0.263889	0.644487	0.162072	0.00471905	0.191243	1.85526	0.0431143	0	0.023149	0.00067415	0.0157077
Otu00032	Bacteroidetes	Bacteroidia	Bacteroidales	Porphyromonadaceae	Barnesiella	0.196178	0.794148	0.0289187	0	1	0.0213481	0.130017	0.0303367	0.870298	0	0.0156829	0.00067415	0.0157077	0.139549	0.446078	0	1	0.478646	0.0219884	20.1861	0.0431143	0	0.023149	0.00067415	0.0157077
Otu00035	Bacteroidetes	Bacteroidia	Bacteroidales	Porphyromonadaceae	Barnesiella	0.837294	0.0687633	0.400317	0.597971	0.536139	0	0.0700497	0	0.20389	0	0.0156829	0	0.0157077	0	0.263889	0.597971	0.536139	1.31864	0.0219884	0.0141571	0.705153	5.45522	0.023149	0	0.0157077
Otu00036	Bacteroidetes	Bacteroidia	Bacteroidales	Porphyromonadaceae	Barnesiella	0.0862912	0.31348	0.400317	0.904035	0.536139	0	0.0700497	1.14134	0.0677249	0	0.0156829	0	0.0157077	0.606061	0.124444	0.904035	0.536139	0	0.0219884	0.0883136	0.548967	0.0053932	0.023149	0	0.0157077
Otu00038	Bacteroidetes	Bacteroidia	Bacteroidales	Porphyromonadaceae	Barnesiella	0.867631	0.00067415	0.110668	0.320221	0.307937	0	1	0.018202	0.0327092	0.0026966	0.0156829	0.00067415	0.0157077	0.208312	0.263889	0.320221	0.307937	0.0384265	0.0219884	13.5565	0.0431143	0	0.023149	0.00067415	0.0157077
Otu00039	Bacteroidetes	Bacteroidia	Bacteroidales	Porphyromonadaceae	Barnesiella	5.30893	0.109212	0.0289187	0.0094381	0.91689	1.0146	0.0700497	14.0459	0.0327092	0.00067415	0.0156829	0	0.0157077	4.36242	0.259259	0.0094381	0.91689	0.00067415	0.0219884	0.0667408	0.0431143	0.00067415	0.023149	0	0.0157077
Otu00040	Bacteroidetes	Bacteroidia	Bacteroidales	Porphyromonadaceae	Barnesiella	1.66582	0.181346	0.400317	0.176627	0.395324	0.170785	0.0700497	0.689655	0.0327092	27.3799	0.0156829	0.0013483	0.0157077	0.00067415	1	0.176627	0.395324	0.751677	0.0219884	0	0.0431143	0.00067415	0.023149	0.0013483	0.0157077
Otu00044	Bacteroidetes	Bacteroidia	Bacteroidales	Porphyromonadaceae	Barnesiella	0.763137	0.00741565	0.0289187	0	0.91689	0.00337075	0.655052	0.310109	0.0677249	0	0.0156829	0	0.0157077	7.06172	0.357013	0	0.91689	0.00337075	0.191243	0.0647184	0.659914	0.0026966	0.023149	0	0.0157077
Otu00047	Bacteroidetes	Bacteroidia	Bacteroidales	Porphyromonadaceae	Barnesiella	0.426063	1.59436	0.0641534	0.250784	0.425173	0	0.0700497	0	0.229206	0	0.0156829	0	0.0157077	0	0.263889	0.250784	0.425173	0	0.0219884	0.299997	0.0431143	1.5438	0.023149	0	0.0157077
Otu00052	Bacteroidetes	Bacteroidia	Bacteroidales	Porphyromonadaceae	Barnesiella	0.72943	0.0013483	0.0289187	4.2977	0.642062	0.114605	0.0700497	0.252132	0.0327092	0.00202245	0.0156829	0	0.0157077	5.84757	0.0432126	4.2977	0.642062	0.0067415	0.0219884	0.0155054	0.622325	0.0438197	0.023149	0	0.0157077
Otu00057	Bacteroidetes	Bacteroidia	Bacteroidales	Porphyromonadaceae	Barnesiella	1.67728	0.00606735	0.0289187	0.0013483	0.826867	0.00112358	0.0700497	0.0950551	0.0327092	0.0026966	0.0156829	0	0.0157077	0	0.263889	0.0013483	0.826867	0.00337075	0.0219884	0	0.0431143	0.0026966	0.023149	0	0.0157077
Otu00059	Bacteroidetes	Bacteroidia	Bacteroidales	Porphyromonadaceae	Barnesiella	0.229885	0.132133	0.736002	0.443591	0.395324	0	0.0700497	0.181346	0.736508	0.00067415	0.0156829	0.00067415	0.0157077	0.451006	0.259259	0.443591	0.395324	0	0.0219884	0.239997	0.147483	0	0.023149	0.00067415	0.0157077
Otu00083	Bacteroidetes	Bacteroidia	Bacteroidales	Porphyromonadaceae	Barnesiella	8.05339	0.0026966	0.105664	0.0026966	0.536139	0	0.492381	2.73772	0.0677249	0	0.0156829	0	0.0157077	0.30539	0.446078	0.0026966	0.536139	0.00202245	0.0219884	0.00471905	0.0431143	0.0053932	0.023149	0	0.0157077
Otu00087	Bacteroidetes	Bacteroidia	Bacteroidales	Porphyromonadaceae	Barnesiella	1.82223	0.0040449	0.0289187	0.0013483	0.536139	0.0179773	0.0700497	0.00067415	0.0327092	0	0.0156829	0.246065	0.0164567	1.75414	1	0.0013483	0.536139	0.0026966	0.0219884	10.6313	0.0431143	0.00202245	0.023149	0.246065	0.0164567
Otu00089	Bacteroidetes	Bacteroidia	Bacteroidales	Porphyromonadaceae	Barnesiella	0.148987	0.00471905	0.125285	0.267637	1	0.735947	0.0700497	2.38716	0.0327092	0.00067415	0.0156829	0	0.0157077	0	0.263889	0.267637	1	0.0013483	0.0219884	0.0364041	0.801293	0	0.023149	0	0.0157077
Otu00095	Bacteroidetes	Bacteroidia	Bacteroidales	Porphyromonadaceae	Barnesiella	0.00067415	4.50197	0.0289187	0.0155054	0.578223	0	0.0700497	0.516399	0.103553	0.00067415	0.0156829	48.5765	0.0157077	0.116628	0.0432126	0.0155054	0.578223	0	0.0219884	0.0552803	0.801293	0.00202245	0.023149	48.5765	0.0157077
Otu00099	Bacteroidetes	Bacteroidia	Bacteroidales	Porphyromonadaceae	Barnesiella	0.0262918	0.0013483	0.0419942	0.00067415	0.595651	0	0.677669	0.0647184	0.508453	0	0.456666	0	0.457415	0.0687633	1	0.00067415	0.595651	1.0146	0.47186	0	0.622325	3.3067	0.482154	0	0.457415
Otu00077	Bacteroidetes	Bacteroidia	Bacteroidales	Porphyromonadaceae	Odoribacter	0.112583	0.0276401	0.0289187	0.20629	0.826867	21.3784	0.0700497	0.15101	0.0327092	0	0.0156829	0	0.0157077	0	0.0432126	0.20629	0.826867	0	0.0219884	0	0.0431143	0.0013483	0.023149	0	0.0157077
Otu00024	Bacteroidetes	Bacteroidia	Bacteroidales	Porphyromonadaceae	Parabacteroides	1.64493	1.02538	0.0289187	0.0053932	0.128528	0.942686	0.130017	9.24327	0.0327092	0	0.0156829	7.02262	0.0164567	0.757744	0.0432126	0.0053932	0.128528	0.0276401	0.0219884	0.0370782	0.0431143	0	0.023149	7.02262	0.0164567
Otu00078	Bacteroidetes	Bacteroidia	Bacteroidales	Porphyromonadaceae	Parabacteroides	0.355277	6.0269	0.0289187	0	0.128528	0.120223	0.0700497	7.35025	0.0327092	0	0.0156829	0	0.0157077	0.0633701	0.0432126	0	0.128528	0	0.0219884	0.568982	0.0431143	0.00067415	0.023149	0	0.0157077
Otu00079	Bacteroidetes	Bacteroidia	Bacteroidales	Porphyromonadaceae	unclassified_Porphyromonadaceae	1.88762	0.0040449	0.0289187	0.568982	0.689858	0	0.829856	0.141571	0.103553	0	0.0156829	0	0.0157077	0.868979	0.346638	0.568982	0.689858	0.0013483	0.0219884	0	0.417381	0.0148313	0.023149	0	0.0157077
Otu00004	Bacteroidetes	Bacteroidia	Bacteroidales	Porphyromonadaceae	unclassified_Porphyromonadaceae	1.26605	0.0013483	0.0641534	0	0.689858	0.00337075	0.829856	0.0040449	0.103553	0.00067415	0.0169135	0.446961	0.0169902	1.03212	0.183441	0	0.689858	0.00067415	0.0553517	0.0431456	0.548967	0	0.023149	0.446961	0.0169902
Otu00091	Bacteroidetes	Bacteroidia	Bacteroidales	Porphyromonadaceae	unclassified_Porphyromonadaceae	0.565612	0.0013483	0.0289187	3.40311	0.211858	1.71571	0.0700497	0.221795	0.0327092	0.0208986	0.0156829	3.97411	0.0157077	0.789429	0.263889	3.40311	0.211858	0.00067415	0.0219884	0.169212	0.801293	0	0.023149	3.97411	0.0157077
Otu00030	Bacteroidetes	Bacteroidia	Bacteroidales	Prevotellaceae	Prevotella	0.27775	5.12489	0.0289187	0.669431	0.479012	4.57411	0.0700497	0.0613476	1	0	0.0156829	0	0.0157077	0.21438	0.0432126	0.669431	0.479012	0	0.0219884	0.273705	0.0431143	0	0.023149	0	0.0157077
Otu00063	Bacteroidetes	Bacteroidia	Bacteroidales	Prevotellaceae	unclassified_Prevotellaceae	0.845384	0	0.120272	0.193481	NA	0.00112358	NA	0	NA	0.00202245	NA	0	NA	0.0889878	0.0432126	0.193481	NA	0.393029	0.222934	0.714599	NA	4.31321	0.482154	0	NA
Otu00019	Bacteroidetes	Bacteroidia	Bacteroidales	Rikenellaceae	Alistipes	0.0505612	1.67189	0.0289187	0.640442	0.826867	0.00112358	0.227603	0.00067415	0.618487	2.86311	0.0156829	0.0013483	0.0164567	0	0.0432126	0.640442	0.826867	0.887855	0.0219884	0.635723	0.622325	0	0.023149	0.0013483	0.0164567
Otu00034	Bacteroidetes	Bacteroidia	Bacteroidales	Rikenellaceae	Alistipes	0.635049	0	0.0289187	0	0.595651	0.026966	0.655052	7.628	0.0327092	0	0.0156829	0	0.0157077	0	0.0432126	0	0.595651	0.00067415	0.0219884	4.15478	0.0431143	0	0.023149	0	0.0157077
Otu00043	Bacteroidetes	Bacteroidia	Bacteroidales	Rikenellaceae	Alistipes	0.966057	1.87481	0.0289187	0.0188762	0.595651	0.242694	0.0700497	1.12246	0.0327092	0.0202245	0.0156829	4.54849	0.0169902	0.00067415	0.0432126	0.0188762	0.595651	0	0.0219884	0.0013483	0.053288	0.00067415	0.023149	4.54849	0.0169902
Otu00066	Bacteroidetes	Bacteroidia	Bacteroidales	Rikenellaceae	Alistipes	0.992348	0.0013483	0.0289187	0.479995	0.595651	0	0.227603	0.520444	0.0327092	0	0.0156829	0	0.0157077	0.0013483	0.0432126	0.479995	0.595651	0	0.0219884	2.51121	0.0431143	0.0026966	0.023149	0	0.0157077
Otu00025	Firmicutes	Bacilli	Lactobacillales	Enterococcaceae	Enterococcus	0.109212	0.085617	0.501219	1.25257	0.307937	0.00224717	0.248532	0.128088	0.24482	0.246065	0.0156829	0.233256	1	0.0977517	0.539268	1.25257	0.307937	0.0357299	0.206374	4.34827	0.404859	0	0.0245548	0.233256	1
Otu00003	Firmicutes	Bacilli	Lactobacillales	Lactobacillaceae	Lactobacillus	1.21886	0.556848	0.225031	2.03391	0.128528	0	0.345588	0.140897	0.0327092	0.00067415	0.017011	0	0.0722983	0.0222469	0.646586	2.03391	0.128528	0.0937068	0.0527307	1.12987	0.0431143	0.00067415	0.023149	0	0.0722983
Otu00018	Firmicutes	Bacilli	Lactobacillales	Lactobacillaceae	Lactobacillus	0.252806	0.326963	0.868119	0.565612	0.162072	0	0.492381	0.00606735	0.0492509	0	0.0702414	0.248087	0.0169902	0.188762	1	0.565612	0.162072	0	0.0219884	0	1	0.00067415	0.297297	0.248087	0.0169902
Otu00056	Firmicutes	Bacilli	Lactobacillales	Lactobacillaceae	Lactobacillus	1.83369	0.862912	0.784936	0.335052	0.395324	0.88763	0.0700497	0	0.0327092	0	0.0156829	0	1	0.557522	0.692228	0.335052	0.395324	1.65032	0.0219884	0.00067415	0.208195	0.157077	0.195878	0	1
Otu00072	Firmicutes	Clostridia	Clostridiales	unclassified_Clostridiales	unclassified_Clostridiales	0.28112	0.0013483	0.0289187	0.420669	0.494165	0.00224717	0.143	0	0.122903	0.00067415	0.0702414	0.316176	0.0164567	0.336401	0.263889	0.420669	0.494165	0	0.0219884	0	0.68434	0.0067415	0.113681	0.316176	0.0164567
Otu00046	Firmicutes	Clostridia	Clostridiales	Incertae_Sedis_XIV	Blautia	0.058651	0.00067415	0.0289187	5.7842	NA	0.00112358	NA	0.209661	NA	0	0.456666	0	0.457415	0.457074	0.223507	5.7842	NA	0	0.222934	0.00067415	NA	0	0.111384	0	0.457415
Otu00051	Firmicutes	Clostridia	Clostridiales	Lachnospiraceae	Dorea	1.70762	0.922237	0.400317	0.962686	0.230189	0	0.0700497	0.473927	0.0327092	0	0.0156829	0	0.701889	0.307412	0.259259	0.962686	0.230189	0.00067415	0.0815292	1.65436	0.548967	1.52358	0.869153	0	0.701889
Otu00006	Firmicutes	Clostridia	Clostridiales	Lachnospiraceae	unclassified_Lachnospiraceae	0.168537	0.0013483	0.0641534	0.138875	0.595651	0.00786508	0.0700497	0.0040449	0.0327092	0.0013483	0.0156829	0	0.0157077	0.583814	0.263889	0.138875	0.595651	0.00067415	0.719858	0.00067415	0.622325	0.00471905	0.0291005	0	0.0157077
Otu00027	Firmicutes	Clostridia	Clostridiales	Lachnospiraceae	unclassified_Lachnospiraceae	1.00111	0.477972	0.0289187	1.16223	0.230189	0.00449433	0.248532	0.0148313	0.103553	0	0.0702414	0.0013483	0.434351	0.0208986	0.295555	1.16223	0.230189	0.187414	0.0864893	0	0.147483	0	1	0.0013483	0.434351
Otu00033	Firmicutes	Clostridia	Clostridiales	Lachnospiraceae	unclassified_Lachnospiraceae	0	0.647858	0.149098	0.0350558	0.873306	0	0.524391	0	0.111493	0	0.0341788	0.413254	0.0357091	0.00067415	0.765053	0.0350558	0.873306	0.00067415	0.765193	0	0.516124	2.0629	0.410226	0.413254	0.0357091
Otu00037	Firmicutes	Clostridia	Clostridiales	Lachnospiraceae	unclassified_Lachnospiraceae	0.537971	0.526511	1	0.543365	1	0	0.906773	0.00606735	0.111493	0.0040449	0.216093	0	0.546677	0.0026966	0.327482	0.543365	1	1.85054	0.237424	0.00067415	0.178119	1.56268	0.111384	0	0.546677
Otu00045	Firmicutes	Clostridia	Clostridiales	Lachnospiraceae	unclassified_Lachnospiraceae	0.018202	0.0222469	0.105664	2.02986	0.162072	0.377524	0.137796	0	0.0594026	0.00202245	0.0580818	0.0229211	0.770818	0.0701116	0.484039	2.02986	0.162072	0.0707857	0.387464	0.00337075	0.076928	2.33728	0.403195	0.0229211	0.770818
Otu00048	Firmicutes	Clostridia	Clostridiales	Lachnospiraceae	unclassified_Lachnospiraceae	0.109886	2.48559	0.225031	1.59167	0.461315	2.27301	0.0700497	0.0107864	0.159946	0.00067415	0.0156829	0.0687633	0.164224	0.391007	0.446078	1.59167	0.461315	0.00471905	0.0219884	0.00202245	0.801293	1.39212	0.0409888	0.0687633	0.164224
Otu00054	Firmicutes	Clostridia	Clostridiales	Lachnospiraceae	unclassified_Lachnospiraceae	0.438197	0	0.493552	0.587859	1	0.192133	0.0700497	0.0337075	0.0327092	0.00067415	0.0156829	0.604038	0.0169902	1.64897	1	0.587859	1	0.0397748	0.456413	0	0.208195	0.204267	0.0268943	0.604038	0.0169902
Otu00055	Firmicutes	Clostridia	Clostridiales	Lachnospiraceae	unclassified_Lachnospiraceae	0.0471905	0.00606735	0.0907963	0.908754	0.359717	0.00449433	0.248532	0	0.24482	0	0.0851774	0	0.434351	0.00067415	0.259259	0.908754	0.359717	0	0.108562	0	0.801293	0.837968	0.410226	0	0.434351
Otu00060	Firmicutes	Clostridia	Clostridiales	Lachnospiraceae	unclassified_Lachnospiraceae	0.662015	0.00067415	0.0445647	0.599319	1	0.00224717	0.677669	0.026966	1	0	1	0.611454	0.457415	0.0896619	0.366706	0.599319	1	0.220447	0.564703	0	0.622325	0	1	0.611454	0.457415
Otu00061	Firmicutes	Clostridia	Clostridiales	Lachnospiraceae	unclassified_Lachnospiraceae	0.469882	0.362693	0.441276	0.0013483	0.162072	0.853923	0.0700497	0.102471	0.0392183	0	0.0156829	0	0.0157077	0.633701	1	0.0013483	0.162072	0.00067415	0.0219884	0.405164	0.705153	0.817069	0.191273	0	0.0157077
Otu00062	Firmicutes	Clostridia	Clostridiales	Lachnospiraceae	unclassified_Lachnospiraceae	0.0121347	0.25011	0.607184	1.57144	0.307937	0	0.248532	0.00067415	0.111493	0	0.0851774	0.902686	0.30725	0.00067415	0.412542	1.57144	0.307937	0.00067415	0.313134	0.322244	0.178119	0.496848	0.461714	0.902686	0.30725
Otu00064	Firmicutes	Clostridia	Clostridiales	Lachnospiraceae	unclassified_Lachnospiraceae	0.265615	0.00606735	0.400317	2.56109	0.162072	0	0.0700497	5.94937	0.0624651	0	0.0156829	0	0.0157077	0.200222	0.692228	2.56109	0.162072	0.0303367	0.711473	0.632352	0.102959	1.98335	0.73453	0	0.0157077
Otu00067	Firmicutes	Clostridia	Clostridiales	Lachnospiraceae	unclassified_Lachnospiraceae	0.169886	4.50534	0.182807	4.61321	0.162072	0	0.0700497	0.320221	0.0327092	0.00067415	0.0169135	0	0.108698	1.08538	0.646586	4.61321	0.162072	0.768531	0.191243	0.00067415	0.801293	0.473927	0.193527	0	0.108698
Otu00068	Firmicutes	Clostridia	Clostridiales	Lachnospiraceae	unclassified_Lachnospiraceae	0.652577	2.55975	0.120272	0	0.425173	0.00112358	0.441953	0	0.93405	0	0.917532	0.00067415	0.21611	0	0.263889	0	0.425173	1.3119	0.222934	0.401793	0.383931	0.941113	1	0.00067415	0.21611
Otu00069	Firmicutes	Clostridia	Clostridiales	Lachnospiraceae	unclassified_Lachnospiraceae	4.66309	0.434152	0.122536	0.157751	0.425173	0.18202	NA	0.00067415	NA	0.00067415	0.205084	1.23774	NA	0.00067415	0.0432126	0.157751	0.425173	0	0.222934	0.120673	NA	3.85411	0.482154	1.23774	NA
Otu00080	Firmicutes	Clostridia	Clostridiales	Lachnospiraceae	unclassified_Lachnospiraceae	0.279098	0.0613476	0.784936	1.56538	0.307937	0	0.829856	0.153032	0.936064	0.00067415	0.0156829	0	0.0157077	0.259548	1	1.56538	0.307937	0.0357299	0.134658	0.851451	0.801293	0.00337075	0.193527	0	0.0157077
Otu00082	Firmicutes	Clostridia	Clostridiales	Lachnospiraceae	unclassified_Lachnospiraceae	0	0.990326	0.23697	1.13796	0.425173	0	0.441953	0	0.233141	0.0013483	0.205084	0.0653925	1	0.171234	0.471695	1.13796	0.425173	0	0.805388	0.187414	0.6373	5.34803	0.0360147	0.0653925	1
Otu00090	Firmicutes	Clostridia	Clostridiales	Lachnospiraceae	unclassified_Lachnospiraceae	0.0262918	0	0.0466849	1.17639	0.162072	0.0359547	0.137796	0	0.870298	0.00202245	0.0580818	0.241346	0.0357091	0.41258	0.131193	1.17639	0.162072	14.7915	0.0443973	0.0364041	0.842976	0.00606735	0.73453	0.241346	0.0357091
Otu00093	Firmicutes	Clostridia	Clostridiales	Lachnospiraceae	unclassified_Lachnospiraceae	0.0080898	0	0.122536	0.461118	0.461315	0	0.248532	0.00067415	0.111493	0.0013483	0.0851774	0	0.512548	0.384265	0.539268	0.461118	0.461315	15.2749	0.290798	0.212357	0.673681	0	0.785347	0	0.512548
Otu00094	Firmicutes	Clostridia	Clostridiales	Lachnospiraceae	unclassified_Lachnospiraceae	1.01325	0.346513	0.661807	0.800216	0.689858	0.520219	0.137796	0	0.0594026	0	0.0341788	0.00202245	0.0609474	0.624937	1	0.800216	0.689858	0.00202245	0.0443973	0.833249	0.076928	0.717969	0.410226	0.00202245	0.0609474
Otu00113	Firmicutes	Clostridia	Clostridiales	Lachnospiraceae	unclassified_Lachnospiraceae	0	0.11528	0.493552	0.722689	0.230189	0.040449	1	0.0013483	0.736508	0.0013483	0.0341788	0.428759	0.0359722	0.0121347	0.566193	0.722689	0.230189	0	0.566256	0.288536	0.201657	3.04109	0.0425698	0.428759	0.0359722
Otu00021	Firmicutes	Clostridia	Clostridiales	Lachnospiraceae	unclassified_Lachnospiraceae	0.328311	0.00606735	0.355409	0.447635	0.987851	0	0.315755	0.0438197	0.111493	0	0.0580818	0	0.30725	1.0692	0.0432126	0.447635	0.987851	0.00606735	0.456413	0.994371	0.842976	0	0.410226	0	0.30725
Otu00022	Firmicutes	Clostridia	Clostridiales	Lachnospiraceae	unclassified_Lachnospiraceae	0.026966	0.00202245	0.0641534	0.0013483	0.91689	0	0.721901	0.0370782	0.736508	0.00067415	0.0156829	0	0.0157077	1.19527	0.574781	0.0013483	0.91689	2.40671	0.268861	2.66828	0.580352	1.51144	0.410226	0	0.0157077
Otu00028	Firmicutes	Clostridia	Clostridiales	Lachnospiraceae	unclassified_Lachnospiraceae	0.735497	0.294603	0.610564	3.89861	0.175304	20.4054	0.0700497	0.0148313	0.103553	0	0.0156829	0	0.171237	1.37594	0.446078	3.89861	0.175304	0	0.0219884	0	0.919528	3.70715	0.473745	0	0.171237
Otu00053	Firmicutes	Clostridia	Clostridiales	Lachnospiraceae	unclassified_Lachnospiraceae	0.668757	0.0026966	0.610564	0.0168537	0.149467	0.533702	0.130017	0.285839	0.0707371	0	0.0181313	2.06694	0.026766	0.226514	1	0.0168537	0.149467	10.3603	0.0693556	0.0707857	0.548967	0	0.945205	2.06694	0.026766
Otu00058	Firmicutes	Clostridia	Clostridiales	Lachnospiraceae	unclassified_Lachnospiraceae	2.19301	0	0.0289187	0.0114605	0.139971	0.026966	0.0700497	11.1397	0.0327092	0	0.0169135	0	0.0157077	1.40156	0.263889	0.0114605	0.139971	4.75208	0.0526179	0.0964034	0.0431143	1.41504	0.73453	0	0.0157077
Otu00076	Firmicutes	Clostridia	Clostridiales	Lachnospiraceae	unclassified_Lachnospiraceae	0.409883	0.933697	0.517949	0.0532578	0.873306	0	0.655052	0.00337075	0.111493	0.164493	0.472415	0.00202245	0.0357091	0.917518	0.223507	0.0532578	0.873306	0	0.913906	0	0.076928	0.912799	0.410226	0.00202245	0.0357091
Otu00086	Firmicutes	Clostridia	Clostridiales	Lachnospiraceae	unclassified_Lachnospiraceae	0.00202245	0.00202245	NA	0.177301	NA	0.0314603	NA	0.0013483	0.232788	0	0.0851774	0	NA	0.256177	NA	0.177301	NA	0.383591	NA	0.0026966	NA	0.0026966	0.0425698	0	NA
Otu00100	Firmicutes	Clostridia	Clostridiales	Lachnospiraceae	unclassified_Lachnospiraceae	0.575724	0.908754	0.225031	0.335727	0.128528	0	0.0700497	0.0026966	0.605279	0	0.0156829	0.0283143	0.183659	3.4267	0.357013	0.335727	0.128528	5.02713	0.189341	0	0.919528	0.0040449	0.111384	0.0283143	0.183659
Otu00081	Firmicutes	Clostridia	Clostridiales	Peptostreptococcaceae	unclassified_Peptostreptococcaceae	0.351906	0.643813	NA	0.995045	0.595651	0.493253	NA	0.0053932	NA	0.951225	NA	0	NA	0.479995	0.539268	0.995045	0.595651	0	0.0443973	0.0977517	NA	1.91391	0.0425698	0	NA
Otu00041	Firmicutes	Clostridia	Clostridiales	Ruminococcaceae	Oscillibacter	0.0229211	0.072134	0.400317	0.285165	0.395324	0.0247188	0.227603	0.0991	0.535916	0	0.0156829	0.00067415	0.0157077	0.00067415	0.0432126	0.285165	0.395324	0	0.191243	0.0013483	1	0.0849429	0.735023	0.00067415	0.0157077
Otu00071	Firmicutes	Clostridia	Clostridiales	Ruminococcaceae	unclassified_Ruminococcaceae	2.64739	0.262244	0.400317	0	0.536139	0.149437	0.0700497	0.0053932	0.0327092	0	0.704213	0	0.0157077	0.231233	0.539268	0	0.536139	0.0761789	0.0219884	0.839991	0.0431143	2.15593	0.193527	0	0.0157077
Otu00075	Firmicutes	Clostridia	Clostridiales	Ruminococcaceae	unclassified_Ruminococcaceae	1.41639	2.84087	0.15147	0.332356	0.595651	0.0584263	0.0700497	1.2283	0.0722903	0	0.0156829	0	0.0427485	0.858193	0.131193	0.332356	0.595651	9.19136	0.0553517	0.0040449	0.0431143	2.26177	0.191273	0	0.0427485
Otu00096	Firmicutes	Clostridia	Clostridiales	Ruminococcaceae	unclassified_Ruminococcaceae	0.717295	8.45182	0.0289187	0.965382	0.128528	0.0382018	0.0700497	0.224492	0.0327092	0	0.0156829	0	0.114872	0.353254	1	0.965382	0.128528	0.00067415	0.0219884	0.587859	1	11.7241	0.051383	0	0.114872
Otu00104	Firmicutes	Clostridia	Clostridiales	Ruminococcaceae	unclassified_Ruminococcaceae	0.15101	0.657296	1	0	0.91689	6.65049	0.0700497	0.0121347	0.20389	0	0.0156829	0	0.0157077	0.21438	1	0	0.91689	0	0.0219884	0.148313	0.580352	0.0013483	0.023149	0	0.0157077
Otu00049	Firmicutes	Clostridia	Clostridiales	Ruminococcaceae	unclassified_Ruminococcaceae	1.62942	0.0458422	0.501219	0.251458	0.536139	1.43594	0.130017	0.0964034	0.103553	0.0013483	0.0156829	0	0.0701282	0.443591	0.263889	0.251458	0.536139	0.103819	0.0369963	0	0.705153	4.63141	0.73453	0	0.0701282
Otu00070	Firmicutes	Clostridia	Clostridiales	Ruminococcaceae	unclassified_Ruminococcaceae	0.132133	0.0357299	1	0.315502	0.395324	0.268536	0.0700497	1.2101	0.0492509	0	0.0156829	0	0.0157077	0.00337075	0.446078	0.315502	0.395324	0.00202245	0.0219884	0.222469	1	0.00202245	0.023149	0	0.0157077
Otu00102	Firmicutes	Clostridia	Clostridiales	Ruminococcaceae	unclassified_Ruminococcaceae	2.19571	3.04851	0.0289187	0	0.689858	0	0.0700497	0.00337075	0.0327092	0	0.0156829	0	0.0157077	0.835946	0.259259	0	0.689858	2.42424	0.0219884	1.35504	0.0431143	0.0013483	0.023149	0	0.0157077
Otu00042	Firmicutes	Clostridia	Clostridiales	unclassified_Clostridiales	unclassified_Clostridiales	0.659318	0	0.0289187	0.280446	0.536139	0.0303367	0.0700497	0.0950551	0.535916	0	0.0156829	0	0.0157077	0	0.263889	0.280446	0.536139	0.00067415	0.0219884	0.175279	0.842976	0	0.023149	0	0.0157077
Otu00020	Firmicutes	Erysipelotrichi	Erysipelotrichales	Erysipelotrichaceae	Allobaculum	4.88354	2.33728	0.0289187	0.0013483	0.91689	0	0.0700497	0.189436	0.0327092	0.0053932	0.0156829	0	0.0157077	1.62875	0.0432126	0.0013483	0.91689	0	0.0219884	0.00067415	0.0431143	0.199548	0.0586618	0	0.0157077
Otu00050	unclassified_Bacteria	unclassified_Bacteria	unclassified_Bacteria	unclassified_Bacteria	unclassified_Bacteria	0.831227	0	0.610564	9.54259	0.479012	0.235952	0.492381	1.24583	0.0327092	0.0013483	0.858981	0.00067415	0.0157077	0.00741565	0.539268	9.54259	0.479012	0	0.711473	0	0.093254	0	0.023149	0.00067415	0.0157077
(a) OTUs from Figure 1C in the same order as in the Figure. Taxonomy of the OTU is indicated and also the mean of each OTU in each group of mice and the statistics as compare to the NT group.
(b) mean of each group of mice
(c) q value of the comparisson between that particular group vs the NT group, two-sided wilcoxon test & Benjamini and Hochberg correction
NT=no treatment
Cip=ciprofloxacin
Neo=neomycin
Cef=ceftriaxone
Amp=Ampicillin
Clin=Clindamycin
Vanco=Vancomycin
recov=recovery
