# Supplementary material for: Microbiome-mediated fructose depletion restricts murine gut colonization by vancomycin-resistant Enterococcus
Source: Nat Commun. 2022 Dec 13;13:7718. doi: 10.1038/s41467-022-35380-5 (PMC9748033; doi:10.1038/s41467-022-35380-5)
Supplement: Supplementary file 6 — Supplementary Data File 3 [file 41467_2022_35380_MOESM6_ESM.xlsx]

## Sheet: Supplementary_Data_File_3
taxa (a)	spearman.rho	adj.spearman.p.value (q value)
Cronobacter	0.635604	1.77031e-06
unclassified_Enterobacteriaceae	0.632074	1.77031e-06
Escherichia_Shigella	0.545791	7.33132e-05
Parasutterella	0.473689	0.000743207
unclassified_Oxalobacteraceae	0.466242	0.000922987
Akkermansia	0.443439	0.00191457
unclassified_Desulfovibrionales	0.41424	0.00458613
Enterobacter	0.411041	0.00483645
Anaeroplasma	0.402132	0.00603131
unclassified_Proteobacteria	0.377011	0.0104737
unclassified_Deltaproteobacteria	0.360174	0.0138701
unclassified_Verrucomicrobiaceae	0.351921	0.0165793
Oxalobacter	0.312703	0.0345082
unclassified_Desulfovibrionaceae	0.289009	0.0508413
Desulfovibrio	0.278639	0.0599806
unclassified_Enterococcaceae	0.266886	0.0736981
Mucispirillum	0.25408	0.0915286
Enterococcus	0.236743	0.119382
unclassified_Lactobacillales	0.222565	0.144412
unclassified_Clostridiaceae	0.21666	0.154417
Pelomonas	0.209564	0.166714
Delftia	0.179327	0.250955
unclassified_Gammaproteobacteria	0.145148	0.372196
Paralactobacillus	0.141828	0.375581
Turicibacter	0.139721	0.379339
Lactobacillus	0.13389	0.394285
unclassified_Verrucomicrobia	0.121418	0.4408
unclassified_Clostridiales	0.0918623	0.572741
unclassified_Alcaligenaceae	0.0804944	0.628451
Bacteroides	0.0514347	0.759573
unclassified_Bacilli	0.0504986	0.759573
Hespellia	0.0398953	0.813505
Bradyrhizobium	0.0262603	0.88608
Clostridium	0.0018508	0.992284
unclassified_Lactobacillaceae	0.00129801	0.992284
unclassified_Peptostreptococcaceae	-0.00547322	0.99051
unclassified_Betaproteobacteria	-0.0228558	0.896033
unclassified_Burkholderiales	-0.0540735	0.757289
Paraprevotella	-0.0571246	0.748493
Parabacteroides	-0.0749358	0.651928
Methylobacterium	-0.0923033	0.572741
Streptococcus	-0.0954514	0.568562
unclassified_Firmicutes	-0.121521	0.4408
unclassified_Streptophyta	-0.1372	0.385001
Holdemania	-0.143787	0.372528
unclassified_Clostridia	-0.151514	0.349776
Paenibacillus	-0.166227	0.294573
unclassified_Clostridiaceae_1	-0.208381	0.166953
Coprobacillus	-0.212849	0.161143
Anaerostipes	-0.22195	0.144412
Prevotella	-0.225055	0.142392
unclassified_Rikenellaceae	-0.236826	0.119382
Ruminococcus	-0.281301	0.0581004
Bifidobacterium	-0.302078	0.039614
Coprococcus	-0.302353	0.039614
unclassified_TM7_genera_incertae_sedis	-0.305558	0.0384558
Adlercreutzia	-0.305816	0.0384558
Olsenella	-0.314673	0.033851
unclassified_Bacteroidales	-0.316122	0.0336035
unclassified_Coriobacteriaceae	-0.324709	0.0284182
unclassified_Alphaproteobacteria	-0.333793	0.0236442
unclassified_Bacteria	-0.340044	0.0209435
unclassified_Insolitispirillum	-0.347377	0.018028
unclassified_Erysipelotrichaceae	-0.360648	0.0138701
Allobaculum	-0.363147	0.0136583
unclassified_Alphaproteobacteria_incertae_sedis	-0.364116	0.0136583
Alistipes	-0.369449	0.0123715
Odoribacter	-0.378691	0.0103686
Barnesiella	-0.380011	0.0103686
Blautia	-0.400106	0.00614871
Butyricicoccus	-0.499806	0.00029344
unclassified_Bacteroidetes	-0.516492	0.000158582
Anaerovorax	-0.521298	0.000137557
Parasporobacterium	-0.521586	0.000137557
Moryella	-0.522751	0.000137557
Syntrophococcus	-0.526629	0.000133419
Roseburia	-0.536321	9.45565e-05
Papillibacter	-0.537556	9.45565e-05
unclassified_Porphyromonadaceae	-0.559782	4.22429e-05
unclassified_Prevotellaceae	-0.560802	4.22429e-05
unclassified_Lachnospiraceae	-0.589021	1.23773e-05
Oscillibacter	-0.590644	1.23773e-05
Sporobacter	-0.620791	2.87752e-06
unclassified_Ruminococcaceae	-0.634849	1.77031e-06
Acetanaerobacterium	-0.663736	5.83085e-07
Dorea	-0.695439	1.18375e-07
(a) genera that could not be classified at the genus level is indicated as unclassified + the name of the taxa level closest to the genera for which classification could be obtained. Only taxa with a minimum signal (present in >10% of samples) were included.
Two-sided Spearman correlation test & Benjamini and Hockberg correction
