# Supplementary material for: Microbiome-mediated fructose depletion restricts murine gut colonization by vancomycin-resistant Enterococcus
Source: Nat Commun. 2022 Dec 13;13:7718. doi: 10.1038/s41467-022-35380-5 (PMC9748033; doi:10.1038/s41467-022-35380-5)
Supplement: Supplementary file 7 — Supplementary Data File 4 [file 41467_2022_35380_MOESM7_ESM.xlsx]

## Sheet: Supplementary_Data_File_4
ID (a)	Taxa	#contigs	largest_contig	GC (%)	N50	N75	L50	L75	coverage	genome_size (bp)	number_Keggs_annotated (CDS)
CU970	Alistipes	96	441985	56.84	180670	110269	5	9	24.2258	2388639	1994
CU969	Olsenella	95	127457	69	47618	23182	13	28	39.0855	2097867	1817
CU972	Flavonifractor	35	228931	60.49	126404	82396	6	11	43.6569	2156839	1867
CU971	Oscillibacter	397	105912	58.46	24874	13130	48	104	27.9474	4173158	4068
Buffie.Nature.2014 (b)	Barnesiella	219	106850	46.48	35092	17252	31	65	31.9861	3313668	2796
(a) ID of the strain isolated in this work
(b) this strain was previously isolated (reference of the study indicated)
