# Supplementary material for: Microbiome-mediated fructose depletion restricts murine gut colonization by vancomycin-resistant Enterococcus
Source: Nat Commun. 2022 Dec 13;13:7718. doi: 10.1038/s41467-022-35380-5 (PMC9748033; doi:10.1038/s41467-022-35380-5)
Supplement: Supplementary file 8 — Supplementary Data File 5 [file 41467_2022_35380_MOESM8_ESM.xlsx]

## Sheet: Supplementary_Data_File_5
sample.name	group	Raw	Filtered
1	untreated	68334103	20058574
2	untreated	25098178	3615298
3	untreated	11402298	7356843
4	untreated	2153275	883842
5	untreated	27515792	5787132
6	untreated	26289120	5776391
7	vanco+PBS-GC	28153307	4886120
8	vanco+PBS-GC	15720649	10626100
9	vanco+PBS-GC	33187050	10795053
10	vanco+PBS-GC	28089815	6408901
11	vanco+PBS-GC	35011858	5611030
12	vanco+PBS-GC	38325482	12456082
13	vanco+CBC	13457841	10301446
14	vanco+CBC	26536380	5619871
15	vanco+CBC	38319192	6744160
16	vanco+CBC	22556279	1718447
17	vanco+CBC	14498543	5087700
18	vanco+CBC	12734992	4335599
PBS-GC = PBS glycerol cysteine
vanco = vancomycin
CBC=bacterial consortium
