# Supplementary material for: Microbiome-mediated fructose depletion restricts murine gut colonization by vancomycin-resistant Enterococcus
Source: Nat Commun. 2022 Dec 13;13:7718. doi: 10.1038/s41467-022-35380-5 (PMC9748033; doi:10.1038/s41467-022-35380-5)
Supplement: Supplementary file 9 — Supplementary Data File 6 [file 41467_2022_35380_MOESM9_ESM.xlsx]

## Sheet: primers
primer.name	sequence	function	description
OCU-314	TCCCCCCGGGTCCGACCGTAACCTCAACAG	delete gene EFAU004_00683	upstream flanking region, forward
OCU-315	TTCCGCTCGAGAAATATTTAAAATGTATAGAAACTTTC	delete gene EFAU004_00683	downstream flanking region, reverse
OCU-316	CAATGCTAATCCGCCGACCTAGGACTGCACAGACAAATTTAGTCC	delete gene EFAU004_00683	upstream flanking region, reverse
OCU-317	CTAAATTTGTCTGTGCAGTCCTAGGTCGGCGGATTAGCATTGGCC	delete gene EFAU004_00683	downstream flanking region, forward
OCU-318	TCCCCCCGGGATACTGATAGATCAAACTTGC	delete gene EFAU004_01835	upstream flanking region, forward
OCU-319	TTCCGCTCGAGTGTTTTTGAAAAACTGGAGAAATT	delete gene EFAU004_01835	downstream flanking region, reverse
OCU-320	CAAAATTTGTTTGTGCCATCCTAGGGTATTGTAGGTTGTTTAGCTTTAG	delete gene EFAU004_01835	upstream flanking region, reverse
OCU-321	CTAAACAACCTACAATACCCTAGGATGGCACAAACAAATTTTGTTCC	delete gene EFAU004_01835	downstream flanking region, forward
OCU-322	TCCCCCCGGGAAATGATCTATCGGAGATATCAAG	delete gene EFAU004_02555	upstream flanking region, forward
OCU-323	TTCCGCTCGAGGACGCTACTTCGCAGTGTGG	delete gene EFAU004_02555	downstream flanking region, reverse
OCU-324	GTGTGTGCGGTTTCCCTAGGGTGGGATTATCGGTAGTTTGC	delete gene EFAU004_02555	upstream flanking region, reverse
OCU-325	CTACCGATAATCCCACCCTAGGGAAACCGCACACACAAATTTTG	delete gene EFAU004_02555	downstream flanking region, forward
OCU-326	TCCCCCCGGGAGTCTTGGACTTCTTCTGGTG	delete gene EFAU004_01659	upstream flanking region, forward
OCU-327	TTCCGCTCGAGTGGCTCTACTACGTTAGAAATG	delete gene EFAU004_01659	downstream flanking region, reverse
OCU-328	GATTATATCGTACGCGTCCTAGGAATTGATTGATGAGTTGCTGCC	delete gene EFAU004_01659	upstream flanking region, reverse
OCU-329	CAACTCATCAATCAATTCCTAGGACGCGTACGATATAATCAATTG	delete gene EFAU004_01659	downstream flanking region, forward
OCU-330	TCCCCCCGGGCAAATGAAATAGCAATCAATACTC	delete gene EFAU004_01953	upstream flanking region, forward
OCU-331	TTCCGCTCGAGGTTCCCGATTTCCAACATATTG	delete gene EFAU004_01953	downstream flanking region, reverse
OCU-332	CAATTGATCTATTTATTGACCTAGGAAATCAAAATCAAGGAAGAGAGG	delete gene EFAU004_01953	upstream flanking region, reverse
OCU-333	CCTTGATTTTGATTTCCTAGGTCAATAAATAGATCAATTGCCAAAT	delete gene EFAU004_01953	downstream flanking region, forward
OCU-334	GGATTATTTGCATAATCTGC	check deletion of gene EFAU004_01835	forward
OCU-335	CCAGTTCAAGTAAAGTGAGAT	check deletion of gene EFAU004_01835	reverse
OCU-336	ATCTCGACACTAAACAGC	check deletion of gene EFAU004_02555	forward
OCU-337	TACGGTGTAACAGTCGG	check deletion of gene EFAU004_02555	reverse
OCU-338	TTGGACAAGCTGTAACGG	check deletion of gene EFAU004_01659	forward
OCU-339	GAAAAACAGCAAATCGCC	check deletion of gene EFAU004_01659	reverse
OCU-444	CCATTGCTGCATCGTCAACTGC	check deletion of gene EFAU004_01953	forward
OCU-445	TTTACCAGCATTTCTTGGCC	check deletion of gene EFAU004_01953	reverse
OCU-446	GTGGGTACTTACCTTGCGC	check deletion of gene EFAU004_00683	forward
OCU-447	GCTAACTACATTTGCAAGAGAAGC	check deletion of gene EFAU004_00683	reverse
OCU-165	GAGGCCTAGGTACCGTTCGTATAGCATACATTATACGAAGTTATGATAAACCCAGCGAACCATTTGAGG	introduce gentamycin marker between flanking regions
OCU-166	CTCCCCTAGGTACCGTTCGTATAATGTATGCTATACGAAGTTATTCAATCTTTATAAGTCCTTTTATAA	introduce gentamycin marker between flanking regions
In red font XmaI restriction site
In green font XhoI restriction site
In blue font AvrII restriction site

## Sheet: plasmids
plasmid name	Description
pCU-19	Plasmid to delete gene EFAU004_00683
pCU-20	Plasmid to delete gene EFAU004_01835
pCU-21	Plasmid to delete gene EFAU004_02555
pCU-22	Plasmid to delete gene EFAU004_01659
pCU-23	Plasmid to delete gene EFAU004_01953
