# Supplementary material for: Microbiome-mediated fructose depletion restricts murine gut colonization by vancomycin-resistant Enterococcus
Source: Nat Commun. 2022 Dec 13;13:7718. doi: 10.1038/s41467-022-35380-5 (PMC9748033; doi:10.1038/s41467-022-35380-5)
Supplement: Supplementary file 10 — Supplementary Data File 7 [file 41467_2022_35380_MOESM10_ESM.xlsx]

## Sheet: PRJEB40819_
study_accession	sample_accession	experiment_accession	run_accession	treatment	recovery	fastq_ftp	submitted_ftp	sra_ftp
PRJEB40819	SAMEA7454936	ERX4612028	ERR4690817	Ampicillin	YES	ftp.sra.ebi.ac.uk/vol1/fastq/ERR469/007/ERR4690817/ERR4690817_1.fastq.gz;ftp.sra.ebi.ac.uk/vol1/fastq/ERR469/007/ERR4690817/ERR4690817_2.fastq.gz	ftp.sra.ebi.ac.uk/vol1/run/ERR469/ERR4690817/R14A1_S65_L001_R1_001.fastq.gz;ftp.sra.ebi.ac.uk/vol1/run/ERR469/ERR4690817/R14A1_S65_L001_R2_001.fastq.gz
PRJEB40819	SAMEA7454937	ERX4612029	ERR4690818	Ampicillin	YES	ftp.sra.ebi.ac.uk/vol1/fastq/ERR469/008/ERR4690818/ERR4690818_1.fastq.gz;ftp.sra.ebi.ac.uk/vol1/fastq/ERR469/008/ERR4690818/ERR4690818_2.fastq.gz	ftp.sra.ebi.ac.uk/vol1/run/ERR469/ERR4690818/R14A2_S66_L001_R1_001.fastq.gz;ftp.sra.ebi.ac.uk/vol1/run/ERR469/ERR4690818/R14A2_S66_L001_R2_001.fastq.gz
PRJEB40819	SAMEA7454938	ERX4612030	ERR4690819	Ampicillin	YES	ftp.sra.ebi.ac.uk/vol1/fastq/ERR469/009/ERR4690819/ERR4690819_1.fastq.gz;ftp.sra.ebi.ac.uk/vol1/fastq/ERR469/009/ERR4690819/ERR4690819_2.fastq.gz	ftp.sra.ebi.ac.uk/vol1/run/ERR469/ERR4690819/R14A3_S67_L001_R1_001.fastq.gz;ftp.sra.ebi.ac.uk/vol1/run/ERR469/ERR4690819/R14A3_S67_L001_R2_001.fastq.gz
PRJEB40819	SAMEA7454939	ERX4612031	ERR4690820	Ampicillin	YES	ftp.sra.ebi.ac.uk/vol1/fastq/ERR469/000/ERR4690820/ERR4690820_1.fastq.gz;ftp.sra.ebi.ac.uk/vol1/fastq/ERR469/000/ERR4690820/ERR4690820_2.fastq.gz	ftp.sra.ebi.ac.uk/vol1/run/ERR469/ERR4690820/R14A4_S68_L001_R1_001.fastq.gz;ftp.sra.ebi.ac.uk/vol1/run/ERR469/ERR4690820/R14A4_S68_L001_R2_001.fastq.gz
PRJEB40819	SAMEA7454940	ERX4612032	ERR4690821	Ampicillin	YES	ftp.sra.ebi.ac.uk/vol1/fastq/ERR469/001/ERR4690821/ERR4690821_1.fastq.gz;ftp.sra.ebi.ac.uk/vol1/fastq/ERR469/001/ERR4690821/ERR4690821_2.fastq.gz	ftp.sra.ebi.ac.uk/vol1/run/ERR469/ERR4690821/R14A5_S69_L001_R1_001.fastq.gz;ftp.sra.ebi.ac.uk/vol1/run/ERR469/ERR4690821/R14A5_S69_L001_R2_001.fastq.gz
PRJEB40819	SAMEA7454941	ERX4612033	ERR4690822	Neomycin	YES	ftp.sra.ebi.ac.uk/vol1/fastq/ERR469/002/ERR4690822/ERR4690822_1.fastq.gz;ftp.sra.ebi.ac.uk/vol1/fastq/ERR469/002/ERR4690822/ERR4690822_2.fastq.gz	ftp.sra.ebi.ac.uk/vol1/run/ERR469/ERR4690822/R14N1ATB_S47_L001_R1_001.fastq.gz;ftp.sra.ebi.ac.uk/vol1/run/ERR469/ERR4690822/R14N1ATB_S47_L001_R2_001.fastq.gz
PRJEB40819	SAMEA7454942	ERX4612034	ERR4690823	Neomycin	YES	ftp.sra.ebi.ac.uk/vol1/fastq/ERR469/003/ERR4690823/ERR4690823_1.fastq.gz;ftp.sra.ebi.ac.uk/vol1/fastq/ERR469/003/ERR4690823/ERR4690823_2.fastq.gz	ftp.sra.ebi.ac.uk/vol1/run/ERR469/ERR4690823/R14N2ATB_S48_L001_R1_001.fastq.gz;ftp.sra.ebi.ac.uk/vol1/run/ERR469/ERR4690823/R14N2ATB_S48_L001_R2_001.fastq.gz
PRJEB40819	SAMEA7454943	ERX4612035	ERR4690824	Neomycin	YES	ftp.sra.ebi.ac.uk/vol1/fastq/ERR469/004/ERR4690824/ERR4690824_1.fastq.gz;ftp.sra.ebi.ac.uk/vol1/fastq/ERR469/004/ERR4690824/ERR4690824_2.fastq.gz	ftp.sra.ebi.ac.uk/vol1/run/ERR469/ERR4690824/R14N3ATB_S49_L001_R1_001.fastq.gz;ftp.sra.ebi.ac.uk/vol1/run/ERR469/ERR4690824/R14N3ATB_S49_L001_R2_001.fastq.gz
PRJEB40819	SAMEA7454944	ERX4612036	ERR4690825	Neomycin	YES	ftp.sra.ebi.ac.uk/vol1/fastq/ERR469/005/ERR4690825/ERR4690825_1.fastq.gz;ftp.sra.ebi.ac.uk/vol1/fastq/ERR469/005/ERR4690825/ERR4690825_2.fastq.gz	ftp.sra.ebi.ac.uk/vol1/run/ERR469/ERR4690825/R14N4ATB_S50_L001_R1_001.fastq.gz;ftp.sra.ebi.ac.uk/vol1/run/ERR469/ERR4690825/R14N4ATB_S50_L001_R2_001.fastq.gz
PRJEB40819	SAMEA7454945	ERX4612037	ERR4690826	Neomycin	YES	ftp.sra.ebi.ac.uk/vol1/fastq/ERR469/006/ERR4690826/ERR4690826_1.fastq.gz;ftp.sra.ebi.ac.uk/vol1/fastq/ERR469/006/ERR4690826/ERR4690826_2.fastq.gz	ftp.sra.ebi.ac.uk/vol1/run/ERR469/ERR4690826/R14N5ATB_S51_L001_R1_001.fastq.gz;ftp.sra.ebi.ac.uk/vol1/run/ERR469/ERR4690826/R14N5ATB_S51_L001_R2_001.fastq.gz
PRJEB40819	SAMEA7454946	ERX4612038	ERR4690827	No treatment	NA	ftp.sra.ebi.ac.uk/vol1/fastq/ERR469/007/ERR4690827/ERR4690827_1.fastq.gz;ftp.sra.ebi.ac.uk/vol1/fastq/ERR469/007/ERR4690827/ERR4690827_2.fastq.gz	ftp.sra.ebi.ac.uk/vol1/run/ERR469/ERR4690827/R14NT1_S35_L001_R1_001.fastq.gz;ftp.sra.ebi.ac.uk/vol1/run/ERR469/ERR4690827/R14NT1_S35_L001_R2_001.fastq.gz
PRJEB40819	SAMEA7454947	ERX4612039	ERR4690828	No treatment	NA	ftp.sra.ebi.ac.uk/vol1/fastq/ERR469/008/ERR4690828/ERR4690828_1.fastq.gz;ftp.sra.ebi.ac.uk/vol1/fastq/ERR469/008/ERR4690828/ERR4690828_2.fastq.gz	ftp.sra.ebi.ac.uk/vol1/run/ERR469/ERR4690828/R14NT2_S36_L001_R1_001.fastq.gz;ftp.sra.ebi.ac.uk/vol1/run/ERR469/ERR4690828/R14NT2_S36_L001_R2_001.fastq.gz
PRJEB40819	SAMEA7454948	ERX4612040	ERR4690829	No treatment	NA	ftp.sra.ebi.ac.uk/vol1/fastq/ERR469/009/ERR4690829/ERR4690829_1.fastq.gz;ftp.sra.ebi.ac.uk/vol1/fastq/ERR469/009/ERR4690829/ERR4690829_2.fastq.gz	ftp.sra.ebi.ac.uk/vol1/run/ERR469/ERR4690829/R14NT3_S37_L001_R1_001.fastq.gz;ftp.sra.ebi.ac.uk/vol1/run/ERR469/ERR4690829/R14NT3_S37_L001_R2_001.fastq.gz
PRJEB40819	SAMEA7454949	ERX4612041	ERR4690830	No treatment	NA	ftp.sra.ebi.ac.uk/vol1/fastq/ERR469/000/ERR4690830/ERR4690830_1.fastq.gz;ftp.sra.ebi.ac.uk/vol1/fastq/ERR469/000/ERR4690830/ERR4690830_2.fastq.gz	ftp.sra.ebi.ac.uk/vol1/run/ERR469/ERR4690830/R14NT4_S38_L001_R1_001.fastq.gz;ftp.sra.ebi.ac.uk/vol1/run/ERR469/ERR4690830/R14NT4_S38_L001_R2_001.fastq.gz
PRJEB40819	SAMEA7454950	ERX4612042	ERR4690831	No treatment	NA	ftp.sra.ebi.ac.uk/vol1/fastq/ERR469/001/ERR4690831/ERR4690831_1.fastq.gz;ftp.sra.ebi.ac.uk/vol1/fastq/ERR469/001/ERR4690831/ERR4690831_2.fastq.gz	ftp.sra.ebi.ac.uk/vol1/run/ERR469/ERR4690831/R14NT5_S39_L001_R1_001.fastq.gz;ftp.sra.ebi.ac.uk/vol1/run/ERR469/ERR4690831/R14NT5_S39_L001_R2_001.fastq.gz
PRJEB40819	SAMEA7454951	ERX4612043	ERR4690832	Vancomycin	YES	ftp.sra.ebi.ac.uk/vol1/fastq/ERR469/002/ERR4690832/ERR4690832_1.fastq.gz;ftp.sra.ebi.ac.uk/vol1/fastq/ERR469/002/ERR4690832/ERR4690832_2.fastq.gz	ftp.sra.ebi.ac.uk/vol1/run/ERR469/ERR4690832/R14V1_S40_L001_R1_001.fastq.gz;ftp.sra.ebi.ac.uk/vol1/run/ERR469/ERR4690832/R14V1_S40_L001_R2_001.fastq.gz
PRJEB40819	SAMEA7454952	ERX4612044	ERR4690833	Vancomycin	YES	ftp.sra.ebi.ac.uk/vol1/fastq/ERR469/003/ERR4690833/ERR4690833_1.fastq.gz;ftp.sra.ebi.ac.uk/vol1/fastq/ERR469/003/ERR4690833/ERR4690833_2.fastq.gz	ftp.sra.ebi.ac.uk/vol1/run/ERR469/ERR4690833/R14V2_S41_L001_R1_001.fastq.gz;ftp.sra.ebi.ac.uk/vol1/run/ERR469/ERR4690833/R14V2_S41_L001_R2_001.fastq.gz
PRJEB40819	SAMEA7454953	ERX4612045	ERR4690834	Vancomycin	YES	ftp.sra.ebi.ac.uk/vol1/fastq/ERR469/004/ERR4690834/ERR4690834_1.fastq.gz;ftp.sra.ebi.ac.uk/vol1/fastq/ERR469/004/ERR4690834/ERR4690834_2.fastq.gz	ftp.sra.ebi.ac.uk/vol1/run/ERR469/ERR4690834/R14V4_S43_L001_R1_001.fastq.gz;ftp.sra.ebi.ac.uk/vol1/run/ERR469/ERR4690834/R14V4_S43_L001_R2_001.fastq.gz
PRJEB40819	SAMEA7454954	ERX4612046	ERR4690835	Vancomycin	YES	ftp.sra.ebi.ac.uk/vol1/fastq/ERR469/005/ERR4690835/ERR4690835_1.fastq.gz;ftp.sra.ebi.ac.uk/vol1/fastq/ERR469/005/ERR4690835/ERR4690835_2.fastq.gz	ftp.sra.ebi.ac.uk/vol1/run/ERR469/ERR4690835/R16V4_S48_L001_R1_001.fastq.gz;ftp.sra.ebi.ac.uk/vol1/run/ERR469/ERR4690835/R16V4_S48_L001_R2_001.fastq.gz
PRJEB40819	SAMEA7454955	ERX4612047	ERR4690836	Vancomycin	YES	ftp.sra.ebi.ac.uk/vol1/fastq/ERR469/006/ERR4690836/ERR4690836_1.fastq.gz;ftp.sra.ebi.ac.uk/vol1/fastq/ERR469/006/ERR4690836/ERR4690836_2.fastq.gz	ftp.sra.ebi.ac.uk/vol1/run/ERR469/ERR4690836/R16V5_S49_L001_R1_001.fastq.gz;ftp.sra.ebi.ac.uk/vol1/run/ERR469/ERR4690836/R16V5_S49_L001_R2_001.fastq.gz
PRJEB40819	SAMEA7454956	ERX4612048	ERR4690837	Ceftriaxon	YES	ftp.sra.ebi.ac.uk/vol1/fastq/ERR469/007/ERR4690837/ERR4690837_1.fastq.gz;ftp.sra.ebi.ac.uk/vol1/fastq/ERR469/007/ERR4690837/ERR4690837_2.fastq.gz	ftp.sra.ebi.ac.uk/vol1/run/ERR469/ERR4690837/R5Cef1_S95_L001_R1_001.fastq.gz;ftp.sra.ebi.ac.uk/vol1/run/ERR469/ERR4690837/R5Cef1_S95_L001_R2_001.fastq.gz
PRJEB40819	SAMEA7454957	ERX4612049	ERR4690838	Ceftriaxon	YES	ftp.sra.ebi.ac.uk/vol1/fastq/ERR469/008/ERR4690838/ERR4690838_1.fastq.gz;ftp.sra.ebi.ac.uk/vol1/fastq/ERR469/008/ERR4690838/ERR4690838_2.fastq.gz	ftp.sra.ebi.ac.uk/vol1/run/ERR469/ERR4690838/R5Cef2_S35_L001_R1_001.fastq.gz;ftp.sra.ebi.ac.uk/vol1/run/ERR469/ERR4690838/R5Cef2_S35_L001_R2_001.fastq.gz
PRJEB40819	SAMEA7454958	ERX4612050	ERR4690839	Ceftriaxon	YES	ftp.sra.ebi.ac.uk/vol1/fastq/ERR469/009/ERR4690839/ERR4690839_1.fastq.gz;ftp.sra.ebi.ac.uk/vol1/fastq/ERR469/009/ERR4690839/ERR4690839_2.fastq.gz	ftp.sra.ebi.ac.uk/vol1/run/ERR469/ERR4690839/R5Cef3_S36_L001_R1_001.fastq.gz;ftp.sra.ebi.ac.uk/vol1/run/ERR469/ERR4690839/R5Cef3_S36_L001_R2_001.fastq.gz
PRJEB40819	SAMEA7454959	ERX4612051	ERR4690840	Ceftriaxon	YES	ftp.sra.ebi.ac.uk/vol1/fastq/ERR469/000/ERR4690840/ERR4690840_1.fastq.gz;ftp.sra.ebi.ac.uk/vol1/fastq/ERR469/000/ERR4690840/ERR4690840_2.fastq.gz	ftp.sra.ebi.ac.uk/vol1/run/ERR469/ERR4690840/R5Cef4_S37_L001_R1_001.fastq.gz;ftp.sra.ebi.ac.uk/vol1/run/ERR469/ERR4690840/R5Cef4_S37_L001_R2_001.fastq.gz
PRJEB40819	SAMEA7454960	ERX4612052	ERR4690841	Ceftriaxon	YES	ftp.sra.ebi.ac.uk/vol1/fastq/ERR469/001/ERR4690841/ERR4690841_1.fastq.gz;ftp.sra.ebi.ac.uk/vol1/fastq/ERR469/001/ERR4690841/ERR4690841_2.fastq.gz	ftp.sra.ebi.ac.uk/vol1/run/ERR469/ERR4690841/R5Cef5_S38_L001_R1_001.fastq.gz;ftp.sra.ebi.ac.uk/vol1/run/ERR469/ERR4690841/R5Cef5_S38_L001_R2_001.fastq.gz
PRJEB40819	SAMEA7454961	ERX4612053	ERR4690842	Ciprofloxacin	YES	ftp.sra.ebi.ac.uk/vol1/fastq/ERR469/002/ERR4690842/ERR4690842_1.fastq.gz;ftp.sra.ebi.ac.uk/vol1/fastq/ERR469/002/ERR4690842/ERR4690842_2.fastq.gz	ftp.sra.ebi.ac.uk/vol1/run/ERR469/ERR4690842/R5Cip1_S85_L001_R1_001.fastq.gz;ftp.sra.ebi.ac.uk/vol1/run/ERR469/ERR4690842/R5Cip1_S85_L001_R2_001.fastq.gz
PRJEB40819	SAMEA7454962	ERX4612054	ERR4690843	Ciprofloxacin	YES	ftp.sra.ebi.ac.uk/vol1/fastq/ERR469/003/ERR4690843/ERR4690843_1.fastq.gz;ftp.sra.ebi.ac.uk/vol1/fastq/ERR469/003/ERR4690843/ERR4690843_2.fastq.gz	ftp.sra.ebi.ac.uk/vol1/run/ERR469/ERR4690843/R5Cip2_S86_L001_R1_001.fastq.gz;ftp.sra.ebi.ac.uk/vol1/run/ERR469/ERR4690843/R5Cip2_S86_L001_R2_001.fastq.gz
PRJEB40819	SAMEA7454963	ERX4612055	ERR4690844	Ciprofloxacin	YES	ftp.sra.ebi.ac.uk/vol1/fastq/ERR469/004/ERR4690844/ERR4690844_1.fastq.gz;ftp.sra.ebi.ac.uk/vol1/fastq/ERR469/004/ERR4690844/ERR4690844_2.fastq.gz	ftp.sra.ebi.ac.uk/vol1/run/ERR469/ERR4690844/R5Cip3_S87_L001_R1_001.fastq.gz;ftp.sra.ebi.ac.uk/vol1/run/ERR469/ERR4690844/R5Cip3_S87_L001_R2_001.fastq.gz
PRJEB40819	SAMEA7454964	ERX4612056	ERR4690845	Ciprofloxacin	YES	ftp.sra.ebi.ac.uk/vol1/fastq/ERR469/005/ERR4690845/ERR4690845_1.fastq.gz;ftp.sra.ebi.ac.uk/vol1/fastq/ERR469/005/ERR4690845/ERR4690845_2.fastq.gz	ftp.sra.ebi.ac.uk/vol1/run/ERR469/ERR4690845/R5Cip4_S88_L001_R1_001.fastq.gz;ftp.sra.ebi.ac.uk/vol1/run/ERR469/ERR4690845/R5Cip4_S88_L001_R2_001.fastq.gz
PRJEB40819	SAMEA7454965	ERX4612057	ERR4690846	Ciprofloxacin	YES	ftp.sra.ebi.ac.uk/vol1/fastq/ERR469/006/ERR4690846/ERR4690846_1.fastq.gz;ftp.sra.ebi.ac.uk/vol1/fastq/ERR469/006/ERR4690846/ERR4690846_2.fastq.gz	ftp.sra.ebi.ac.uk/vol1/run/ERR469/ERR4690846/R5Cip5_S89_L001_R1_001.fastq.gz;ftp.sra.ebi.ac.uk/vol1/run/ERR469/ERR4690846/R5Cip5_S89_L001_R2_001.fastq.gz
PRJEB40819	SAMEA7454966	ERX4612058	ERR4690847	Clindamycin	YES	ftp.sra.ebi.ac.uk/vol1/fastq/ERR469/007/ERR4690847/ERR4690847_1.fastq.gz;ftp.sra.ebi.ac.uk/vol1/fastq/ERR469/007/ERR4690847/ERR4690847_2.fastq.gz	ftp.sra.ebi.ac.uk/vol1/run/ERR469/ERR4690847/R5Cl1_S75_L001_R1_001.fastq.gz;ftp.sra.ebi.ac.uk/vol1/run/ERR469/ERR4690847/R5Cl1_S75_L001_R2_001.fastq.gz
PRJEB40819	SAMEA7454967	ERX4612059	ERR4690848	Clindamycin	YES	ftp.sra.ebi.ac.uk/vol1/fastq/ERR469/008/ERR4690848/ERR4690848_1.fastq.gz;ftp.sra.ebi.ac.uk/vol1/fastq/ERR469/008/ERR4690848/ERR4690848_2.fastq.gz	ftp.sra.ebi.ac.uk/vol1/run/ERR469/ERR4690848/R5Cl2_S76_L001_R1_001.fastq.gz;ftp.sra.ebi.ac.uk/vol1/run/ERR469/ERR4690848/R5Cl2_S76_L001_R2_001.fastq.gz
PRJEB40819	SAMEA7454968	ERX4612060	ERR4690849	Clindamycin	YES	ftp.sra.ebi.ac.uk/vol1/fastq/ERR469/009/ERR4690849/ERR4690849_1.fastq.gz;ftp.sra.ebi.ac.uk/vol1/fastq/ERR469/009/ERR4690849/ERR4690849_2.fastq.gz	ftp.sra.ebi.ac.uk/vol1/run/ERR469/ERR4690849/R5Cl3_S77_L001_R1_001.fastq.gz;ftp.sra.ebi.ac.uk/vol1/run/ERR469/ERR4690849/R5Cl3_S77_L001_R2_001.fastq.gz
PRJEB40819	SAMEA7454969	ERX4612061	ERR4690850	Clindamycin	YES	ftp.sra.ebi.ac.uk/vol1/fastq/ERR469/000/ERR4690850/ERR4690850_1.fastq.gz;ftp.sra.ebi.ac.uk/vol1/fastq/ERR469/000/ERR4690850/ERR4690850_2.fastq.gz	ftp.sra.ebi.ac.uk/vol1/run/ERR469/ERR4690850/R5Cl4_S78_L001_R1_001.fastq.gz;ftp.sra.ebi.ac.uk/vol1/run/ERR469/ERR4690850/R5Cl4_S78_L001_R2_001.fastq.gz
PRJEB40819	SAMEA7454970	ERX4612062	ERR4690851	Clindamycin	YES	ftp.sra.ebi.ac.uk/vol1/fastq/ERR469/001/ERR4690851/ERR4690851_1.fastq.gz;ftp.sra.ebi.ac.uk/vol1/fastq/ERR469/001/ERR4690851/ERR4690851_2.fastq.gz	ftp.sra.ebi.ac.uk/vol1/run/ERR469/ERR4690851/R5Cl5_S79_L001_R1_001.fastq.gz;ftp.sra.ebi.ac.uk/vol1/run/ERR469/ERR4690851/R5Cl5_S79_L001_R2_001.fastq.gz
PRJEB40819	SAMEA7454971	ERX4612063	ERR4690852	Ampicillin	NO	ftp.sra.ebi.ac.uk/vol1/fastq/ERR469/002/ERR4690852/ERR4690852_1.fastq.gz;ftp.sra.ebi.ac.uk/vol1/fastq/ERR469/002/ERR4690852/ERR4690852_2.fastq.gz	ftp.sra.ebi.ac.uk/vol1/run/ERR469/ERR4690852/R7D0A1_S70_L001_R1_001.fastq.gz;ftp.sra.ebi.ac.uk/vol1/run/ERR469/ERR4690852/R7D0A1_S70_L001_R2_001.fastq.gz
PRJEB40819	SAMEA7454972	ERX4612064	ERR4690853	Ampicillin	NO	ftp.sra.ebi.ac.uk/vol1/fastq/ERR469/003/ERR4690853/ERR4690853_1.fastq.gz;ftp.sra.ebi.ac.uk/vol1/fastq/ERR469/003/ERR4690853/ERR4690853_2.fastq.gz	ftp.sra.ebi.ac.uk/vol1/run/ERR469/ERR4690853/R7D0A2_S71_L001_R1_001.fastq.gz;ftp.sra.ebi.ac.uk/vol1/run/ERR469/ERR4690853/R7D0A2_S71_L001_R2_001.fastq.gz
PRJEB40819	SAMEA7454973	ERX4612065	ERR4690854	Ampicillin	NO	ftp.sra.ebi.ac.uk/vol1/fastq/ERR469/004/ERR4690854/ERR4690854_1.fastq.gz;ftp.sra.ebi.ac.uk/vol1/fastq/ERR469/004/ERR4690854/ERR4690854_2.fastq.gz	ftp.sra.ebi.ac.uk/vol1/run/ERR469/ERR4690854/R7D0A3_S72_L001_R1_001.fastq.gz;ftp.sra.ebi.ac.uk/vol1/run/ERR469/ERR4690854/R7D0A3_S72_L001_R2_001.fastq.gz
PRJEB40819	SAMEA7454974	ERX4612066	ERR4690855	Ampicillin	NO	ftp.sra.ebi.ac.uk/vol1/fastq/ERR469/005/ERR4690855/ERR4690855_1.fastq.gz;ftp.sra.ebi.ac.uk/vol1/fastq/ERR469/005/ERR4690855/ERR4690855_2.fastq.gz	ftp.sra.ebi.ac.uk/vol1/run/ERR469/ERR4690855/R7D0A4_S73_L001_R1_001.fastq.gz;ftp.sra.ebi.ac.uk/vol1/run/ERR469/ERR4690855/R7D0A4_S73_L001_R2_001.fastq.gz
PRJEB40819	SAMEA7454975	ERX4612067	ERR4690856	Ampicillin	NO	ftp.sra.ebi.ac.uk/vol1/fastq/ERR469/006/ERR4690856/ERR4690856_1.fastq.gz;ftp.sra.ebi.ac.uk/vol1/fastq/ERR469/006/ERR4690856/ERR4690856_2.fastq.gz	ftp.sra.ebi.ac.uk/vol1/run/ERR469/ERR4690856/R7D0A5_S74_L001_R1_001.fastq.gz;ftp.sra.ebi.ac.uk/vol1/run/ERR469/ERR4690856/R7D0A5_S74_L001_R2_001.fastq.gz
PRJEB40819	SAMEA7454976	ERX4612068	ERR4690857	Neomycin	NO	ftp.sra.ebi.ac.uk/vol1/fastq/ERR469/007/ERR4690857/ERR4690857_1.fastq.gz;ftp.sra.ebi.ac.uk/vol1/fastq/ERR469/007/ERR4690857/ERR4690857_2.fastq.gz	ftp.sra.ebi.ac.uk/vol1/run/ERR469/ERR4690857/R7D0N1_S30_L001_R1_001.fastq.gz;ftp.sra.ebi.ac.uk/vol1/run/ERR469/ERR4690857/R7D0N1_S30_L001_R2_001.fastq.gz
PRJEB40819	SAMEA7454977	ERX4612069	ERR4690858	Neomycin	NO	ftp.sra.ebi.ac.uk/vol1/fastq/ERR469/008/ERR4690858/ERR4690858_1.fastq.gz;ftp.sra.ebi.ac.uk/vol1/fastq/ERR469/008/ERR4690858/ERR4690858_2.fastq.gz	ftp.sra.ebi.ac.uk/vol1/run/ERR469/ERR4690858/R7D0N2_S31_L001_R1_001.fastq.gz;ftp.sra.ebi.ac.uk/vol1/run/ERR469/ERR4690858/R7D0N2_S31_L001_R2_001.fastq.gz
PRJEB40819	SAMEA7454978	ERX4612070	ERR4690859	Neomycin	NO	ftp.sra.ebi.ac.uk/vol1/fastq/ERR469/009/ERR4690859/ERR4690859_1.fastq.gz;ftp.sra.ebi.ac.uk/vol1/fastq/ERR469/009/ERR4690859/ERR4690859_2.fastq.gz	ftp.sra.ebi.ac.uk/vol1/run/ERR469/ERR4690859/R7D0N3_S32_L001_R1_001.fastq.gz;ftp.sra.ebi.ac.uk/vol1/run/ERR469/ERR4690859/R7D0N3_S32_L001_R2_001.fastq.gz
PRJEB40819	SAMEA7454979	ERX4612071	ERR4690860	Neomycin	NO	ftp.sra.ebi.ac.uk/vol1/fastq/ERR469/000/ERR4690860/ERR4690860_1.fastq.gz;ftp.sra.ebi.ac.uk/vol1/fastq/ERR469/000/ERR4690860/ERR4690860_2.fastq.gz	ftp.sra.ebi.ac.uk/vol1/run/ERR469/ERR4690860/R7D0N4_S33_L001_R1_001.fastq.gz;ftp.sra.ebi.ac.uk/vol1/run/ERR469/ERR4690860/R7D0N4_S33_L001_R2_001.fastq.gz
PRJEB40819	SAMEA7454980	ERX4612072	ERR4690861	Neomycin	NO	ftp.sra.ebi.ac.uk/vol1/fastq/ERR469/001/ERR4690861/ERR4690861_1.fastq.gz;ftp.sra.ebi.ac.uk/vol1/fastq/ERR469/001/ERR4690861/ERR4690861_2.fastq.gz	ftp.sra.ebi.ac.uk/vol1/run/ERR469/ERR4690861/R7D0N5_S34_L001_R1_001.fastq.gz;ftp.sra.ebi.ac.uk/vol1/run/ERR469/ERR4690861/R7D0N5_S34_L001_R2_001.fastq.gz
PRJEB40819	SAMEA7454981	ERX4612073	ERR4690862	Vancomycin	NO	ftp.sra.ebi.ac.uk/vol1/fastq/ERR469/002/ERR4690862/ERR4690862_1.fastq.gz;ftp.sra.ebi.ac.uk/vol1/fastq/ERR469/002/ERR4690862/ERR4690862_2.fastq.gz	ftp.sra.ebi.ac.uk/vol1/run/ERR469/ERR4690862/R7D0V1_S54_L001_R1_001.fastq.gz;ftp.sra.ebi.ac.uk/vol1/run/ERR469/ERR4690862/R7D0V1_S54_L001_R2_001.fastq.gz
PRJEB40819	SAMEA7454982	ERX4612074	ERR4690863	Vancomycin	NO	ftp.sra.ebi.ac.uk/vol1/fastq/ERR469/003/ERR4690863/ERR4690863_1.fastq.gz;ftp.sra.ebi.ac.uk/vol1/fastq/ERR469/003/ERR4690863/ERR4690863_2.fastq.gz	ftp.sra.ebi.ac.uk/vol1/run/ERR469/ERR4690863/R7D0V2_S55_L001_R1_001.fastq.gz;ftp.sra.ebi.ac.uk/vol1/run/ERR469/ERR4690863/R7D0V2_S55_L001_R2_001.fastq.gz
PRJEB40819	SAMEA7454983	ERX4612075	ERR4690864	Vancomycin	NO	ftp.sra.ebi.ac.uk/vol1/fastq/ERR469/004/ERR4690864/ERR4690864_1.fastq.gz;ftp.sra.ebi.ac.uk/vol1/fastq/ERR469/004/ERR4690864/ERR4690864_2.fastq.gz	ftp.sra.ebi.ac.uk/vol1/run/ERR469/ERR4690864/R7D0V3_S56_L001_R1_001.fastq.gz;ftp.sra.ebi.ac.uk/vol1/run/ERR469/ERR4690864/R7D0V3_S56_L001_R2_001.fastq.gz
PRJEB40819	SAMEA7454984	ERX4612076	ERR4690865	Vancomycin	NO	ftp.sra.ebi.ac.uk/vol1/fastq/ERR469/005/ERR4690865/ERR4690865_1.fastq.gz;ftp.sra.ebi.ac.uk/vol1/fastq/ERR469/005/ERR4690865/ERR4690865_2.fastq.gz	ftp.sra.ebi.ac.uk/vol1/run/ERR469/ERR4690865/R7D0V4_S57_L001_R1_001.fastq.gz;ftp.sra.ebi.ac.uk/vol1/run/ERR469/ERR4690865/R7D0V4_S57_L001_R2_001.fastq.gz
PRJEB40819	SAMEA7454985	ERX4612077	ERR4690866	Vancomycin	NO	ftp.sra.ebi.ac.uk/vol1/fastq/ERR469/006/ERR4690866/ERR4690866_1.fastq.gz;ftp.sra.ebi.ac.uk/vol1/fastq/ERR469/006/ERR4690866/ERR4690866_2.fastq.gz	ftp.sra.ebi.ac.uk/vol1/run/ERR469/ERR4690866/R7D0V5_S58_L001_R1_001.fastq.gz;ftp.sra.ebi.ac.uk/vol1/run/ERR469/ERR4690866/R7D0V5_S58_L001_R2_001.fastq.gz
PRJEB40819	SAMEA7454986	ERX4612078	ERR4690867	Ceftriaxon	NO	ftp.sra.ebi.ac.uk/vol1/fastq/ERR469/007/ERR4690867/ERR4690867_1.fastq.gz;ftp.sra.ebi.ac.uk/vol1/fastq/ERR469/007/ERR4690867/ERR4690867_2.fastq.gz	ftp.sra.ebi.ac.uk/vol1/run/ERR469/ERR4690867/R8D0Cef1_S39_L001_R1_001.fastq.gz;ftp.sra.ebi.ac.uk/vol1/run/ERR469/ERR4690867/R8D0Cef1_S39_L001_R2_001.fastq.gz
PRJEB40819	SAMEA7454987	ERX4612079	ERR4690868	Ceftriaxon	NO	ftp.sra.ebi.ac.uk/vol1/fastq/ERR469/008/ERR4690868/ERR4690868_1.fastq.gz;ftp.sra.ebi.ac.uk/vol1/fastq/ERR469/008/ERR4690868/ERR4690868_2.fastq.gz	ftp.sra.ebi.ac.uk/vol1/run/ERR469/ERR4690868/R8D0Cef3_S40_L001_R1_001.fastq.gz;ftp.sra.ebi.ac.uk/vol1/run/ERR469/ERR4690868/R8D0Cef3_S40_L001_R2_001.fastq.gz
PRJEB40819	SAMEA7454988	ERX4612080	ERR4690869	Ceftriaxon	NO	ftp.sra.ebi.ac.uk/vol1/fastq/ERR469/009/ERR4690869/ERR4690869_1.fastq.gz;ftp.sra.ebi.ac.uk/vol1/fastq/ERR469/009/ERR4690869/ERR4690869_2.fastq.gz	ftp.sra.ebi.ac.uk/vol1/run/ERR469/ERR4690869/R8D0Cef5_S41_L001_R1_001.fastq.gz;ftp.sra.ebi.ac.uk/vol1/run/ERR469/ERR4690869/R8D0Cef5_S41_L001_R2_001.fastq.gz
PRJEB40819	SAMEA7454989	ERX4612081	ERR4690870	Ciprofloxacin	NO	ftp.sra.ebi.ac.uk/vol1/fastq/ERR469/000/ERR4690870/ERR4690870_1.fastq.gz;ftp.sra.ebi.ac.uk/vol1/fastq/ERR469/000/ERR4690870/ERR4690870_2.fastq.gz	ftp.sra.ebi.ac.uk/vol1/run/ERR469/ERR4690870/R8D0Cip1_S90_L001_R1_001.fastq.gz;ftp.sra.ebi.ac.uk/vol1/run/ERR469/ERR4690870/R8D0Cip1_S90_L001_R2_001.fastq.gz
PRJEB40819	SAMEA7454990	ERX4612082	ERR4690871	Ciprofloxacin	NO	ftp.sra.ebi.ac.uk/vol1/fastq/ERR469/001/ERR4690871/ERR4690871_1.fastq.gz;ftp.sra.ebi.ac.uk/vol1/fastq/ERR469/001/ERR4690871/ERR4690871_2.fastq.gz	ftp.sra.ebi.ac.uk/vol1/run/ERR469/ERR4690871/R8D0Cip2_S91_L001_R1_001.fastq.gz;ftp.sra.ebi.ac.uk/vol1/run/ERR469/ERR4690871/R8D0Cip2_S91_L001_R2_001.fastq.gz
PRJEB40819	SAMEA7454991	ERX4612083	ERR4690872	Ciprofloxacin	NO	ftp.sra.ebi.ac.uk/vol1/fastq/ERR469/002/ERR4690872/ERR4690872_1.fastq.gz;ftp.sra.ebi.ac.uk/vol1/fastq/ERR469/002/ERR4690872/ERR4690872_2.fastq.gz	ftp.sra.ebi.ac.uk/vol1/run/ERR469/ERR4690872/R8D0Cip3_S92_L001_R1_001.fastq.gz;ftp.sra.ebi.ac.uk/vol1/run/ERR469/ERR4690872/R8D0Cip3_S92_L001_R2_001.fastq.gz
PRJEB40819	SAMEA7454992	ERX4612084	ERR4690873	Ciprofloxacin	NO	ftp.sra.ebi.ac.uk/vol1/fastq/ERR469/003/ERR4690873/ERR4690873_1.fastq.gz;ftp.sra.ebi.ac.uk/vol1/fastq/ERR469/003/ERR4690873/ERR4690873_2.fastq.gz	ftp.sra.ebi.ac.uk/vol1/run/ERR469/ERR4690873/R8D0Cip4_S93_L001_R1_001.fastq.gz;ftp.sra.ebi.ac.uk/vol1/run/ERR469/ERR4690873/R8D0Cip4_S93_L001_R2_001.fastq.gz
PRJEB40819	SAMEA7454993	ERX4612085	ERR4690874	Ciprofloxacin	NO	ftp.sra.ebi.ac.uk/vol1/fastq/ERR469/004/ERR4690874/ERR4690874_1.fastq.gz;ftp.sra.ebi.ac.uk/vol1/fastq/ERR469/004/ERR4690874/ERR4690874_2.fastq.gz	ftp.sra.ebi.ac.uk/vol1/run/ERR469/ERR4690874/R8D0Cip5_S94_L001_R1_001.fastq.gz;ftp.sra.ebi.ac.uk/vol1/run/ERR469/ERR4690874/R8D0Cip5_S94_L001_R2_001.fastq.gz
PRJEB40819	SAMEA7454994	ERX4612086	ERR4690875	Clindamycin	NO	ftp.sra.ebi.ac.uk/vol1/fastq/ERR469/005/ERR4690875/ERR4690875_1.fastq.gz;ftp.sra.ebi.ac.uk/vol1/fastq/ERR469/005/ERR4690875/ERR4690875_2.fastq.gz	ftp.sra.ebi.ac.uk/vol1/run/ERR469/ERR4690875/R8D0Cl1_S80_L001_R1_001.fastq.gz;ftp.sra.ebi.ac.uk/vol1/run/ERR469/ERR4690875/R8D0Cl1_S80_L001_R2_001.fastq.gz
PRJEB40819	SAMEA7454995	ERX4612087	ERR4690876	Clindamycin	NO	ftp.sra.ebi.ac.uk/vol1/fastq/ERR469/006/ERR4690876/ERR4690876_1.fastq.gz;ftp.sra.ebi.ac.uk/vol1/fastq/ERR469/006/ERR4690876/ERR4690876_2.fastq.gz	ftp.sra.ebi.ac.uk/vol1/run/ERR469/ERR4690876/R8D0Cl2_S81_L001_R1_001.fastq.gz;ftp.sra.ebi.ac.uk/vol1/run/ERR469/ERR4690876/R8D0Cl2_S81_L001_R2_001.fastq.gz
PRJEB40819	SAMEA7454996	ERX4612088	ERR4690877	Clindamycin	NO	ftp.sra.ebi.ac.uk/vol1/fastq/ERR469/007/ERR4690877/ERR4690877_1.fastq.gz;ftp.sra.ebi.ac.uk/vol1/fastq/ERR469/007/ERR4690877/ERR4690877_2.fastq.gz	ftp.sra.ebi.ac.uk/vol1/run/ERR469/ERR4690877/R8D0Cl3_S82_L001_R1_001.fastq.gz;ftp.sra.ebi.ac.uk/vol1/run/ERR469/ERR4690877/R8D0Cl3_S82_L001_R2_001.fastq.gz
PRJEB40819	SAMEA7454997	ERX4612089	ERR4690878	Clindamycin	NO	ftp.sra.ebi.ac.uk/vol1/fastq/ERR469/008/ERR4690878/ERR4690878_1.fastq.gz;ftp.sra.ebi.ac.uk/vol1/fastq/ERR469/008/ERR4690878/ERR4690878_2.fastq.gz	ftp.sra.ebi.ac.uk/vol1/run/ERR469/ERR4690878/R8D0Cl4_S83_L001_R1_001.fastq.gz;ftp.sra.ebi.ac.uk/vol1/run/ERR469/ERR4690878/R8D0Cl4_S83_L001_R2_001.fastq.gz
PRJEB40819	SAMEA7454998	ERX4612090	ERR4690879	Clindamycin	NO	ftp.sra.ebi.ac.uk/vol1/fastq/ERR469/009/ERR4690879/ERR4690879_1.fastq.gz;ftp.sra.ebi.ac.uk/vol1/fastq/ERR469/009/ERR4690879/ERR4690879_2.fastq.gz	ftp.sra.ebi.ac.uk/vol1/run/ERR469/ERR4690879/R8D0Cl5_S84_L001_R1_001.fastq.gz;ftp.sra.ebi.ac.uk/vol1/run/ERR469/ERR4690879/R8D0Cl5_S84_L001_R2_001.fastq.gz

## Sheet: PRJEB40849
study_accession	sample_accession	experiment_accession	run_accession	tax_id	scientific_name	treatment	CBC administration	fastq_ftp	submitted_ftp	sra_ftp
PRJEB40849	SAMEA7457359	ERX4612653	ERR4691528	410661	mouse gut metagenome	No treatment	NO	ftp.sra.ebi.ac.uk/vol1/fastq/ERR469/008/ERR4691528/ERR4691528_1.fastq.gz;ftp.sra.ebi.ac.uk/vol1/fastq/ERR469/008/ERR4691528/ERR4691528_2.fastq.gz	ftp.sra.ebi.ac.uk/vol1/run/ERR469/ERR4691528/R34NT1_S7_L001_R1_001.fastq.gz;ftp.sra.ebi.ac.uk/vol1/run/ERR469/ERR4691528/R34NT1_S7_L001_R2_001.fastq.gz
PRJEB40849	SAMEA7457360	ERX4612654	ERR4691529	410661	mouse gut metagenome	No treatment	NO	ftp.sra.ebi.ac.uk/vol1/fastq/ERR469/009/ERR4691529/ERR4691529_1.fastq.gz;ftp.sra.ebi.ac.uk/vol1/fastq/ERR469/009/ERR4691529/ERR4691529_2.fastq.gz	ftp.sra.ebi.ac.uk/vol1/run/ERR469/ERR4691529/R34NT2_S8_L001_R1_001.fastq.gz;ftp.sra.ebi.ac.uk/vol1/run/ERR469/ERR4691529/R34NT2_S8_L001_R2_001.fastq.gz
PRJEB40849	SAMEA7457361	ERX4612655	ERR4691530	410661	mouse gut metagenome	No treatment	NO	ftp.sra.ebi.ac.uk/vol1/fastq/ERR469/000/ERR4691530/ERR4691530_1.fastq.gz;ftp.sra.ebi.ac.uk/vol1/fastq/ERR469/000/ERR4691530/ERR4691530_2.fastq.gz	ftp.sra.ebi.ac.uk/vol1/run/ERR469/ERR4691530/R34NT3_S9_L001_R1_001.fastq.gz;ftp.sra.ebi.ac.uk/vol1/run/ERR469/ERR4691530/R34NT3_S9_L001_R2_001.fastq.gz
PRJEB40849	SAMEA7457362	ERX4612656	ERR4691531	410661	mouse gut metagenome	No treatment	NO	ftp.sra.ebi.ac.uk/vol1/fastq/ERR469/001/ERR4691531/ERR4691531_1.fastq.gz;ftp.sra.ebi.ac.uk/vol1/fastq/ERR469/001/ERR4691531/ERR4691531_2.fastq.gz	ftp.sra.ebi.ac.uk/vol1/run/ERR469/ERR4691531/R34NT4_S10_L001_R1_001.fastq.gz;ftp.sra.ebi.ac.uk/vol1/run/ERR469/ERR4691531/R34NT4_S10_L001_R2_001.fastq.gz
PRJEB40849	SAMEA7457363	ERX4612657	ERR4691532	410661	mouse gut metagenome	No treatment	NO	ftp.sra.ebi.ac.uk/vol1/fastq/ERR469/002/ERR4691532/ERR4691532_1.fastq.gz;ftp.sra.ebi.ac.uk/vol1/fastq/ERR469/002/ERR4691532/ERR4691532_2.fastq.gz	ftp.sra.ebi.ac.uk/vol1/run/ERR469/ERR4691532/R34NT5_S11_L001_R1_001.fastq.gz;ftp.sra.ebi.ac.uk/vol1/run/ERR469/ERR4691532/R34NT5_S11_L001_R2_001.fastq.gz
PRJEB40849	SAMEA7457364	ERX4612658	ERR4691533	410661	mouse gut metagenome	No treatment	NO	ftp.sra.ebi.ac.uk/vol1/fastq/ERR469/003/ERR4691533/ERR4691533_1.fastq.gz;ftp.sra.ebi.ac.uk/vol1/fastq/ERR469/003/ERR4691533/ERR4691533_2.fastq.gz	ftp.sra.ebi.ac.uk/vol1/run/ERR469/ERR4691533/R34NT6_S12_L001_R1_001.fastq.gz;ftp.sra.ebi.ac.uk/vol1/run/ERR469/ERR4691533/R34NT6_S12_L001_R2_001.fastq.gz
PRJEB40849	SAMEA7457365	ERX4612659	ERR4691534	410661	mouse gut metagenome	Vancomycin	NO	ftp.sra.ebi.ac.uk/vol1/fastq/ERR469/004/ERR4691534/ERR4691534_1.fastq.gz;ftp.sra.ebi.ac.uk/vol1/fastq/ERR469/004/ERR4691534/ERR4691534_2.fastq.gz	ftp.sra.ebi.ac.uk/vol1/run/ERR469/ERR4691534/R36V-10A_S22_L001_R1_001.fastq.gz;ftp.sra.ebi.ac.uk/vol1/run/ERR469/ERR4691534/R36V-10A_S22_L001_R2_001.fastq.gz
PRJEB40849	SAMEA7457366	ERX4612660	ERR4691535	410661	mouse gut metagenome	Vancomycin	NO	ftp.sra.ebi.ac.uk/vol1/fastq/ERR469/005/ERR4691535/ERR4691535_1.fastq.gz;ftp.sra.ebi.ac.uk/vol1/fastq/ERR469/005/ERR4691535/ERR4691535_2.fastq.gz	ftp.sra.ebi.ac.uk/vol1/run/ERR469/ERR4691535/R36V-11A_S23_L001_R1_001.fastq.gz;ftp.sra.ebi.ac.uk/vol1/run/ERR469/ERR4691535/R36V-11A_S23_L001_R2_001.fastq.gz
PRJEB40849	SAMEA7457367	ERX4612661	ERR4691536	410661	mouse gut metagenome	Vancomycin	NO	ftp.sra.ebi.ac.uk/vol1/fastq/ERR469/006/ERR4691536/ERR4691536_1.fastq.gz;ftp.sra.ebi.ac.uk/vol1/fastq/ERR469/006/ERR4691536/ERR4691536_2.fastq.gz	ftp.sra.ebi.ac.uk/vol1/run/ERR469/ERR4691536/R36V-12A_S24_L001_R1_001.fastq.gz;ftp.sra.ebi.ac.uk/vol1/run/ERR469/ERR4691536/R36V-12A_S24_L001_R2_001.fastq.gz
PRJEB40849	SAMEA7457368	ERX4612662	ERR4691537	410661	mouse gut metagenome	Vancomycin	NO	ftp.sra.ebi.ac.uk/vol1/fastq/ERR469/007/ERR4691537/ERR4691537_1.fastq.gz;ftp.sra.ebi.ac.uk/vol1/fastq/ERR469/007/ERR4691537/ERR4691537_2.fastq.gz	ftp.sra.ebi.ac.uk/vol1/run/ERR469/ERR4691537/R36V-1A_S13_L001_R1_001.fastq.gz;ftp.sra.ebi.ac.uk/vol1/run/ERR469/ERR4691537/R36V-1A_S13_L001_R2_001.fastq.gz
PRJEB40849	SAMEA7457369	ERX4612663	ERR4691538	410661	mouse gut metagenome	Vancomycin	NO	ftp.sra.ebi.ac.uk/vol1/fastq/ERR469/008/ERR4691538/ERR4691538_1.fastq.gz;ftp.sra.ebi.ac.uk/vol1/fastq/ERR469/008/ERR4691538/ERR4691538_2.fastq.gz	ftp.sra.ebi.ac.uk/vol1/run/ERR469/ERR4691538/R36V-2A_S14_L001_R1_001.fastq.gz;ftp.sra.ebi.ac.uk/vol1/run/ERR469/ERR4691538/R36V-2A_S14_L001_R2_001.fastq.gz
PRJEB40849	SAMEA7457370	ERX4612664	ERR4691539	410661	mouse gut metagenome	Vancomycin	NO	ftp.sra.ebi.ac.uk/vol1/fastq/ERR469/009/ERR4691539/ERR4691539_1.fastq.gz;ftp.sra.ebi.ac.uk/vol1/fastq/ERR469/009/ERR4691539/ERR4691539_2.fastq.gz	ftp.sra.ebi.ac.uk/vol1/run/ERR469/ERR4691539/R36V-3A_S15_L001_R1_001.fastq.gz;ftp.sra.ebi.ac.uk/vol1/run/ERR469/ERR4691539/R36V-3A_S15_L001_R2_001.fastq.gz
PRJEB40849	SAMEA7457371	ERX4612665	ERR4691540	410661	mouse gut metagenome	Vancomycin	NO	ftp.sra.ebi.ac.uk/vol1/fastq/ERR469/000/ERR4691540/ERR4691540_1.fastq.gz;ftp.sra.ebi.ac.uk/vol1/fastq/ERR469/000/ERR4691540/ERR4691540_2.fastq.gz	ftp.sra.ebi.ac.uk/vol1/run/ERR469/ERR4691540/R36V-4A_S16_L001_R1_001.fastq.gz;ftp.sra.ebi.ac.uk/vol1/run/ERR469/ERR4691540/R36V-4A_S16_L001_R2_001.fastq.gz
PRJEB40849	SAMEA7457372	ERX4612666	ERR4691541	410661	mouse gut metagenome	Vancomycin	NO	ftp.sra.ebi.ac.uk/vol1/fastq/ERR469/001/ERR4691541/ERR4691541_1.fastq.gz;ftp.sra.ebi.ac.uk/vol1/fastq/ERR469/001/ERR4691541/ERR4691541_2.fastq.gz	ftp.sra.ebi.ac.uk/vol1/run/ERR469/ERR4691541/R36V-5A_S17_L001_R1_001.fastq.gz;ftp.sra.ebi.ac.uk/vol1/run/ERR469/ERR4691541/R36V-5A_S17_L001_R2_001.fastq.gz
PRJEB40849	SAMEA7457373	ERX4612667	ERR4691542	410661	mouse gut metagenome	Vancomycin	NO	ftp.sra.ebi.ac.uk/vol1/fastq/ERR469/002/ERR4691542/ERR4691542_1.fastq.gz;ftp.sra.ebi.ac.uk/vol1/fastq/ERR469/002/ERR4691542/ERR4691542_2.fastq.gz	ftp.sra.ebi.ac.uk/vol1/run/ERR469/ERR4691542/R36V-6A_S18_L001_R1_001.fastq.gz;ftp.sra.ebi.ac.uk/vol1/run/ERR469/ERR4691542/R36V-6A_S18_L001_R2_001.fastq.gz
PRJEB40849	SAMEA7457374	ERX4612668	ERR4691543	410661	mouse gut metagenome	Vancomycin	NO	ftp.sra.ebi.ac.uk/vol1/fastq/ERR469/003/ERR4691543/ERR4691543_1.fastq.gz;ftp.sra.ebi.ac.uk/vol1/fastq/ERR469/003/ERR4691543/ERR4691543_2.fastq.gz	ftp.sra.ebi.ac.uk/vol1/run/ERR469/ERR4691543/R36V-7A_S19_L001_R1_001.fastq.gz;ftp.sra.ebi.ac.uk/vol1/run/ERR469/ERR4691543/R36V-7A_S19_L001_R2_001.fastq.gz
PRJEB40849	SAMEA7457375	ERX4612669	ERR4691544	410661	mouse gut metagenome	Vancomycin	NO	ftp.sra.ebi.ac.uk/vol1/fastq/ERR469/004/ERR4691544/ERR4691544_1.fastq.gz;ftp.sra.ebi.ac.uk/vol1/fastq/ERR469/004/ERR4691544/ERR4691544_2.fastq.gz	ftp.sra.ebi.ac.uk/vol1/run/ERR469/ERR4691544/R36V-8A_S20_L001_R1_001.fastq.gz;ftp.sra.ebi.ac.uk/vol1/run/ERR469/ERR4691544/R36V-8A_S20_L001_R2_001.fastq.gz
PRJEB40849	SAMEA7457376	ERX4612670	ERR4691545	410661	mouse gut metagenome	Vancomycin	NO	ftp.sra.ebi.ac.uk/vol1/fastq/ERR469/005/ERR4691545/ERR4691545_1.fastq.gz;ftp.sra.ebi.ac.uk/vol1/fastq/ERR469/005/ERR4691545/ERR4691545_2.fastq.gz	ftp.sra.ebi.ac.uk/vol1/run/ERR469/ERR4691545/R36V-9A_S21_L001_R1_001.fastq.gz;ftp.sra.ebi.ac.uk/vol1/run/ERR469/ERR4691545/R36V-9A_S21_L001_R2_001.fastq.gz
PRJEB40849	SAMEA7457377	ERX4612671	ERR4691546	410661	mouse gut metagenome	Vancomycin	NO	ftp.sra.ebi.ac.uk/vol1/fastq/ERR469/006/ERR4691546/ERR4691546_1.fastq.gz;ftp.sra.ebi.ac.uk/vol1/fastq/ERR469/006/ERR4691546/ERR4691546_2.fastq.gz	ftp.sra.ebi.ac.uk/vol1/run/ERR469/ERR4691546/R36Vm5-10A_S46_L001_R1_001.fastq.gz;ftp.sra.ebi.ac.uk/vol1/run/ERR469/ERR4691546/R36Vm5-10A_S46_L001_R2_001.fastq.gz
PRJEB40849	SAMEA7457378	ERX4612672	ERR4691547	410661	mouse gut metagenome	Vancomycin	YES	ftp.sra.ebi.ac.uk/vol1/fastq/ERR469/007/ERR4691547/ERR4691547_1.fastq.gz;ftp.sra.ebi.ac.uk/vol1/fastq/ERR469/007/ERR4691547/ERR4691547_2.fastq.gz	ftp.sra.ebi.ac.uk/vol1/run/ERR469/ERR4691547/R36Vm5-11A_S47_L001_R1_001.fastq.gz;ftp.sra.ebi.ac.uk/vol1/run/ERR469/ERR4691547/R36Vm5-11A_S47_L001_R2_001.fastq.gz
PRJEB40849	SAMEA7457379	ERX4612673	ERR4691548	410661	mouse gut metagenome	Vancomycin	YES	ftp.sra.ebi.ac.uk/vol1/fastq/ERR469/008/ERR4691548/ERR4691548_1.fastq.gz;ftp.sra.ebi.ac.uk/vol1/fastq/ERR469/008/ERR4691548/ERR4691548_2.fastq.gz	ftp.sra.ebi.ac.uk/vol1/run/ERR469/ERR4691548/R36Vm5-12A_S48_L001_R1_001.fastq.gz;ftp.sra.ebi.ac.uk/vol1/run/ERR469/ERR4691548/R36Vm5-12A_S48_L001_R2_001.fastq.gz
PRJEB40849	SAMEA7457380	ERX4612674	ERR4691549	410661	mouse gut metagenome	Vancomycin	YES	ftp.sra.ebi.ac.uk/vol1/fastq/ERR469/009/ERR4691549/ERR4691549_1.fastq.gz;ftp.sra.ebi.ac.uk/vol1/fastq/ERR469/009/ERR4691549/ERR4691549_2.fastq.gz	ftp.sra.ebi.ac.uk/vol1/run/ERR469/ERR4691549/R36Vm5-1A_S37_L001_R1_001.fastq.gz;ftp.sra.ebi.ac.uk/vol1/run/ERR469/ERR4691549/R36Vm5-1A_S37_L001_R2_001.fastq.gz
PRJEB40849	SAMEA7457381	ERX4612675	ERR4691550	410661	mouse gut metagenome	Vancomycin	YES	ftp.sra.ebi.ac.uk/vol1/fastq/ERR469/000/ERR4691550/ERR4691550_1.fastq.gz;ftp.sra.ebi.ac.uk/vol1/fastq/ERR469/000/ERR4691550/ERR4691550_2.fastq.gz	ftp.sra.ebi.ac.uk/vol1/run/ERR469/ERR4691550/R36Vm5-2A_S38_L001_R1_001.fastq.gz;ftp.sra.ebi.ac.uk/vol1/run/ERR469/ERR4691550/R36Vm5-2A_S38_L001_R2_001.fastq.gz
PRJEB40849	SAMEA7457382	ERX4612676	ERR4691551	410661	mouse gut metagenome	Vancomycin	YES	ftp.sra.ebi.ac.uk/vol1/fastq/ERR469/001/ERR4691551/ERR4691551_1.fastq.gz;ftp.sra.ebi.ac.uk/vol1/fastq/ERR469/001/ERR4691551/ERR4691551_2.fastq.gz	ftp.sra.ebi.ac.uk/vol1/run/ERR469/ERR4691551/R36Vm5-3A_S39_L001_R1_001.fastq.gz;ftp.sra.ebi.ac.uk/vol1/run/ERR469/ERR4691551/R36Vm5-3A_S39_L001_R2_001.fastq.gz
PRJEB40849	SAMEA7457383	ERX4612677	ERR4691552	410661	mouse gut metagenome	Vancomycin	YES	ftp.sra.ebi.ac.uk/vol1/fastq/ERR469/002/ERR4691552/ERR4691552_1.fastq.gz;ftp.sra.ebi.ac.uk/vol1/fastq/ERR469/002/ERR4691552/ERR4691552_2.fastq.gz	ftp.sra.ebi.ac.uk/vol1/run/ERR469/ERR4691552/R36Vm5-4A_S40_L001_R1_001.fastq.gz;ftp.sra.ebi.ac.uk/vol1/run/ERR469/ERR4691552/R36Vm5-4A_S40_L001_R2_001.fastq.gz
PRJEB40849	SAMEA7457384	ERX4612678	ERR4691553	410661	mouse gut metagenome	Vancomycin	YES	ftp.sra.ebi.ac.uk/vol1/fastq/ERR469/003/ERR4691553/ERR4691553_1.fastq.gz;ftp.sra.ebi.ac.uk/vol1/fastq/ERR469/003/ERR4691553/ERR4691553_2.fastq.gz	ftp.sra.ebi.ac.uk/vol1/run/ERR469/ERR4691553/R36Vm5-5A_S41_L001_R1_001.fastq.gz;ftp.sra.ebi.ac.uk/vol1/run/ERR469/ERR4691553/R36Vm5-5A_S41_L001_R2_001.fastq.gz
PRJEB40849	SAMEA7457385	ERX4612679	ERR4691554	410661	mouse gut metagenome	Vancomycin	YES	ftp.sra.ebi.ac.uk/vol1/fastq/ERR469/004/ERR4691554/ERR4691554_1.fastq.gz;ftp.sra.ebi.ac.uk/vol1/fastq/ERR469/004/ERR4691554/ERR4691554_2.fastq.gz	ftp.sra.ebi.ac.uk/vol1/run/ERR469/ERR4691554/R36Vm5-6A_S42_L001_R1_001.fastq.gz;ftp.sra.ebi.ac.uk/vol1/run/ERR469/ERR4691554/R36Vm5-6A_S42_L001_R2_001.fastq.gz
PRJEB40849	SAMEA7457386	ERX4612680	ERR4691555	410661	mouse gut metagenome	Vancomycin	YES	ftp.sra.ebi.ac.uk/vol1/fastq/ERR469/005/ERR4691555/ERR4691555_1.fastq.gz;ftp.sra.ebi.ac.uk/vol1/fastq/ERR469/005/ERR4691555/ERR4691555_2.fastq.gz	ftp.sra.ebi.ac.uk/vol1/run/ERR469/ERR4691555/R36Vm5-7A_S43_L001_R1_001.fastq.gz;ftp.sra.ebi.ac.uk/vol1/run/ERR469/ERR4691555/R36Vm5-7A_S43_L001_R2_001.fastq.gz
PRJEB40849	SAMEA7457387	ERX4612681	ERR4691556	410661	mouse gut metagenome	Vancomycin	YES	ftp.sra.ebi.ac.uk/vol1/fastq/ERR469/006/ERR4691556/ERR4691556_1.fastq.gz;ftp.sra.ebi.ac.uk/vol1/fastq/ERR469/006/ERR4691556/ERR4691556_2.fastq.gz	ftp.sra.ebi.ac.uk/vol1/run/ERR469/ERR4691556/R36Vm5-8A_S44_L001_R1_001.fastq.gz;ftp.sra.ebi.ac.uk/vol1/run/ERR469/ERR4691556/R36Vm5-8A_S44_L001_R2_001.fastq.gz
PRJEB40849	SAMEA7457388	ERX4612682	ERR4691557	410661	mouse gut metagenome	Vancomycin	YES	ftp.sra.ebi.ac.uk/vol1/fastq/ERR469/007/ERR4691557/ERR4691557_1.fastq.gz;ftp.sra.ebi.ac.uk/vol1/fastq/ERR469/007/ERR4691557/ERR4691557_2.fastq.gz	ftp.sra.ebi.ac.uk/vol1/run/ERR469/ERR4691557/R36Vm5-9A_S45_L001_R1_001.fastq.gz;ftp.sra.ebi.ac.uk/vol1/run/ERR469/ERR4691557/R36Vm5-9A_S45_L001_R2_001.fastq.gz

## Sheet: PRJEB40866 
study_accession	sample_accession	experiment_accession	run_accession	tax_id	scientific_name	laboratory_isolate_name	fastq_ftp	submitted_ftp	sra_ftp
PRJEB40866	SAMEA7962457	ERX5017247	ERR5213741	2780099	Barnesiella sp.	(a)	ftp.sra.ebi.ac.uk/vol1/fastq/ERR521/001/ERR5213741/ERR5213741_1.fastq.gz;ftp.sra.ebi.ac.uk/vol1/fastq/ERR521/001/ERR5213741/ERR5213741_2.fastq.gz	ftp.sra.ebi.ac.uk/vol1/run/ERR521/ERR5213741/Cu46_S8_L001_R1_001.fastq.gz;ftp.sra.ebi.ac.uk/vol1/run/ERR521/ERR5213741/Cu46_S8_L001_R2_001.fastq.gz
PRJEB40866	SAMEA7962458	ERX5017248	ERR5213742	2780100	Alistipes sp.	CU970	ftp.sra.ebi.ac.uk/vol1/fastq/ERR521/002/ERR5213742/ERR5213742_1.fastq.gz;ftp.sra.ebi.ac.uk/vol1/fastq/ERR521/002/ERR5213742/ERR5213742_2.fastq.gz	ftp.sra.ebi.ac.uk/vol1/run/ERR521/ERR5213742/RF165_S4_L001_R1_001.fastq.gz;ftp.sra.ebi.ac.uk/vol1/run/ERR521/ERR5213742/RF165_S4_L001_R2_001.fastq.gz
PRJEB40866	SAMEA7962459	ERX5017249	ERR5213743	2780101	Olsenella sp.	CU969	ftp.sra.ebi.ac.uk/vol1/fastq/ERR521/003/ERR5213743/ERR5213743_1.fastq.gz;ftp.sra.ebi.ac.uk/vol1/fastq/ERR521/003/ERR5213743/ERR5213743_2.fastq.gz	ftp.sra.ebi.ac.uk/vol1/run/ERR521/ERR5213743/RF440_S7_L001_R1_001.fastq.gz;ftp.sra.ebi.ac.uk/vol1/run/ERR521/ERR5213743/RF440_S7_L001_R2_001.fastq.gz
PRJEB40866	SAMEA7962460	ERX5017250	ERR5213744	1898205	Flavonifractor sp.	CU972	ftp.sra.ebi.ac.uk/vol1/fastq/ERR521/004/ERR5213744/ERR5213744_1.fastq.gz;ftp.sra.ebi.ac.uk/vol1/fastq/ERR521/004/ERR5213744/ERR5213744_2.fastq.gz	ftp.sra.ebi.ac.uk/vol1/run/ERR521/ERR5213744/RF455_S6_L001_R1_001.fastq.gz;ftp.sra.ebi.ac.uk/vol1/run/ERR521/ERR5213744/RF455_S6_L001_R2_001.fastq.gz
PRJEB40866	SAMEA7962461	ERX5017251	ERR5213745	2780102	Oscillibacter sp.	CU971	ftp.sra.ebi.ac.uk/vol1/fastq/ERR521/005/ERR5213745/ERR5213745_1.fastq.gz;ftp.sra.ebi.ac.uk/vol1/fastq/ERR521/005/ERR5213745/ERR5213745_2.fastq.gz	ftp.sra.ebi.ac.uk/vol1/run/ERR521/ERR5213745/RF476_S5_L001_R1_001.fastq.gz;ftp.sra.ebi.ac.uk/vol1/run/ERR521/ERR5213745/RF476_S5_L001_R2_001.fastq.gz
(a) Isolate provided by E. Pamer, which was first described in the manuscript PMID: 25337874. This isolate was regrown an stored at -80ºC in the C.Ubeda lab. This stock, which we named CU968, was culture in CBA plates and its DNA was sequenced.

## Sheet: PRJEB40858 
study_accession	sample_accession	experiment_accession	run_accession	tax_id	scientific_name	Unique_name	treatment	CBC_administration	fastq_ftp	submitted_ftp	sra_ftp
PRJEB40858	SAMEA7457892	ERX4613069	ERR4691988	410661	mouse gut metagenome	R34NT1_L001	No treatment	NO	ftp.sra.ebi.ac.uk/vol1/fastq/ERR469/008/ERR4691988/ERR4691988_1.fastq.gz;ftp.sra.ebi.ac.uk/vol1/fastq/ERR469/008/ERR4691988/ERR4691988_2.fastq.gz	ftp.sra.ebi.ac.uk/vol1/run/ERR469/ERR4691988/R34NT1RNAB0_S20_L001_R1_001.fastq.gz;ftp.sra.ebi.ac.uk/vol1/run/ERR469/ERR4691988/R34NT1RNAB0_S20_L001_R2_001.fastq.gz
PRJEB40858	SAMEA7457893	ERX4613070	ERR4691989	410661	mouse gut metagenome	R34NT1_L002	No treatment	NO	ftp.sra.ebi.ac.uk/vol1/fastq/ERR469/009/ERR4691989/ERR4691989_1.fastq.gz;ftp.sra.ebi.ac.uk/vol1/fastq/ERR469/009/ERR4691989/ERR4691989_2.fastq.gz	ftp.sra.ebi.ac.uk/vol1/run/ERR469/ERR4691989/R34NT1RNAB0_S20_L002_R1_001.fastq.gz;ftp.sra.ebi.ac.uk/vol1/run/ERR469/ERR4691989/R34NT1RNAB0_S20_L002_R2_001.fastq.gz
PRJEB40858	SAMEA7457894	ERX4613071	ERR4691990	410661	mouse gut metagenome	R34NT1_L003	No treatment	NO	ftp.sra.ebi.ac.uk/vol1/fastq/ERR469/000/ERR4691990/ERR4691990_1.fastq.gz;ftp.sra.ebi.ac.uk/vol1/fastq/ERR469/000/ERR4691990/ERR4691990_2.fastq.gz	ftp.sra.ebi.ac.uk/vol1/run/ERR469/ERR4691990/R34NT1RNAB0_S20_L003_R1_001.fastq.gz;ftp.sra.ebi.ac.uk/vol1/run/ERR469/ERR4691990/R34NT1RNAB0_S20_L003_R2_001.fastq.gz
PRJEB40858	SAMEA7457895	ERX4613072	ERR4691991	410661	mouse gut metagenome	R34NT1_L004	No treatment	NO	ftp.sra.ebi.ac.uk/vol1/fastq/ERR469/001/ERR4691991/ERR4691991_1.fastq.gz;ftp.sra.ebi.ac.uk/vol1/fastq/ERR469/001/ERR4691991/ERR4691991_2.fastq.gz	ftp.sra.ebi.ac.uk/vol1/run/ERR469/ERR4691991/R34NT1RNAB0_S20_L004_R1_001.fastq.gz;ftp.sra.ebi.ac.uk/vol1/run/ERR469/ERR4691991/R34NT1RNAB0_S20_L004_R2_001.fastq.gz
PRJEB40858	SAMEA7457896	ERX4613073	ERR4691992	410661	mouse gut metagenome	R34NT2_L001	No treatment	NO	ftp.sra.ebi.ac.uk/vol1/fastq/ERR469/002/ERR4691992/ERR4691992_1.fastq.gz;ftp.sra.ebi.ac.uk/vol1/fastq/ERR469/002/ERR4691992/ERR4691992_2.fastq.gz	ftp.sra.ebi.ac.uk/vol1/run/ERR469/ERR4691992/R34NT290-4_S6_L001_R1_001.fastq.gz;ftp.sra.ebi.ac.uk/vol1/run/ERR469/ERR4691992/R34NT290-4_S6_L001_R2_001.fastq.gz
PRJEB40858	SAMEA7457897	ERX4613074	ERR4691993	410661	mouse gut metagenome	R34NT2_L002	No treatment	NO	ftp.sra.ebi.ac.uk/vol1/fastq/ERR469/003/ERR4691993/ERR4691993_1.fastq.gz;ftp.sra.ebi.ac.uk/vol1/fastq/ERR469/003/ERR4691993/ERR4691993_2.fastq.gz	ftp.sra.ebi.ac.uk/vol1/run/ERR469/ERR4691993/R34NT290-4_S6_L002_R1_001.fastq.gz;ftp.sra.ebi.ac.uk/vol1/run/ERR469/ERR4691993/R34NT290-4_S6_L002_R2_001.fastq.gz
PRJEB40858	SAMEA7457898	ERX4613075	ERR4691994	410661	mouse gut metagenome	R34NT2_L003	No treatment	NO	ftp.sra.ebi.ac.uk/vol1/fastq/ERR469/004/ERR4691994/ERR4691994_1.fastq.gz;ftp.sra.ebi.ac.uk/vol1/fastq/ERR469/004/ERR4691994/ERR4691994_2.fastq.gz	ftp.sra.ebi.ac.uk/vol1/run/ERR469/ERR4691994/R34NT290-4_S6_L003_R1_001.fastq.gz;ftp.sra.ebi.ac.uk/vol1/run/ERR469/ERR4691994/R34NT290-4_S6_L003_R2_001.fastq.gz
PRJEB40858	SAMEA7457899	ERX4613076	ERR4691995	410661	mouse gut metagenome	R34NT2_L004	No treatment	NO	ftp.sra.ebi.ac.uk/vol1/fastq/ERR469/005/ERR4691995/ERR4691995_1.fastq.gz;ftp.sra.ebi.ac.uk/vol1/fastq/ERR469/005/ERR4691995/ERR4691995_2.fastq.gz	ftp.sra.ebi.ac.uk/vol1/run/ERR469/ERR4691995/R34NT290-4_S6_L004_R1_001.fastq.gz;ftp.sra.ebi.ac.uk/vol1/run/ERR469/ERR4691995/R34NT290-4_S6_L004_R2_001.fastq.gz
PRJEB40858	SAMEA7457900	ERX4613077	ERR4691996	410661	mouse gut metagenome	R34NT5_L001	No treatment	NO	ftp.sra.ebi.ac.uk/vol1/fastq/ERR469/006/ERR4691996/ERR4691996_1.fastq.gz;ftp.sra.ebi.ac.uk/vol1/fastq/ERR469/006/ERR4691996/ERR4691996_2.fastq.gz	ftp.sra.ebi.ac.uk/vol1/run/ERR469/ERR4691996/R34NT5182_S7_L001_R1_001.fastq.gz;ftp.sra.ebi.ac.uk/vol1/run/ERR469/ERR4691996/R34NT5182_S7_L001_R2_001.fastq.gz
PRJEB40858	SAMEA7457901	ERX4613078	ERR4691997	410661	mouse gut metagenome	R34NT5_L002	No treatment	NO	ftp.sra.ebi.ac.uk/vol1/fastq/ERR469/007/ERR4691997/ERR4691997_1.fastq.gz;ftp.sra.ebi.ac.uk/vol1/fastq/ERR469/007/ERR4691997/ERR4691997_2.fastq.gz	ftp.sra.ebi.ac.uk/vol1/run/ERR469/ERR4691997/R34NT5182_S7_L002_R1_001.fastq.gz;ftp.sra.ebi.ac.uk/vol1/run/ERR469/ERR4691997/R34NT5182_S7_L002_R2_001.fastq.gz
PRJEB40858	SAMEA7457902	ERX4613079	ERR4691998	410661	mouse gut metagenome	R34NT5_L003	No treatment	NO	ftp.sra.ebi.ac.uk/vol1/fastq/ERR469/008/ERR4691998/ERR4691998_1.fastq.gz;ftp.sra.ebi.ac.uk/vol1/fastq/ERR469/008/ERR4691998/ERR4691998_2.fastq.gz	ftp.sra.ebi.ac.uk/vol1/run/ERR469/ERR4691998/R34NT5182_S7_L003_R1_001.fastq.gz;ftp.sra.ebi.ac.uk/vol1/run/ERR469/ERR4691998/R34NT5182_S7_L003_R2_001.fastq.gz
PRJEB40858	SAMEA7457903	ERX4613080	ERR4691999	410661	mouse gut metagenome	R34NT5_L004	No treatment	NO	ftp.sra.ebi.ac.uk/vol1/fastq/ERR469/009/ERR4691999/ERR4691999_1.fastq.gz;ftp.sra.ebi.ac.uk/vol1/fastq/ERR469/009/ERR4691999/ERR4691999_2.fastq.gz	ftp.sra.ebi.ac.uk/vol1/run/ERR469/ERR4691999/R34NT5182_S7_L004_R1_001.fastq.gz;ftp.sra.ebi.ac.uk/vol1/run/ERR469/ERR4691999/R34NT5182_S7_L004_R2_001.fastq.gz
PRJEB40858	SAMEA7457904	ERX4613081	ERR4692000	410661	mouse gut metagenome	R34NT6_L001	No treatment	NO	ftp.sra.ebi.ac.uk/vol1/fastq/ERR469/000/ERR4692000/ERR4692000_1.fastq.gz;ftp.sra.ebi.ac.uk/vol1/fastq/ERR469/000/ERR4692000/ERR4692000_2.fastq.gz	ftp.sra.ebi.ac.uk/vol1/run/ERR469/ERR4692000/R34NT657-2_S16_L001_R1_001.fastq.gz;ftp.sra.ebi.ac.uk/vol1/run/ERR469/ERR4692000/R34NT657-2_S16_L001_R2_001.fastq.gz
PRJEB40858	SAMEA7457905	ERX4613082	ERR4692001	410661	mouse gut metagenome	R34NT6_L002	No treatment	NO	ftp.sra.ebi.ac.uk/vol1/fastq/ERR469/001/ERR4692001/ERR4692001_1.fastq.gz;ftp.sra.ebi.ac.uk/vol1/fastq/ERR469/001/ERR4692001/ERR4692001_2.fastq.gz	ftp.sra.ebi.ac.uk/vol1/run/ERR469/ERR4692001/R34NT657-2_S16_L002_R1_001.fastq.gz;ftp.sra.ebi.ac.uk/vol1/run/ERR469/ERR4692001/R34NT657-2_S16_L002_R2_001.fastq.gz
PRJEB40858	SAMEA7457906	ERX4613083	ERR4692002	410661	mouse gut metagenome	R34NT6_L003	No treatment	NO	ftp.sra.ebi.ac.uk/vol1/fastq/ERR469/002/ERR4692002/ERR4692002_1.fastq.gz;ftp.sra.ebi.ac.uk/vol1/fastq/ERR469/002/ERR4692002/ERR4692002_2.fastq.gz	ftp.sra.ebi.ac.uk/vol1/run/ERR469/ERR4692002/R34NT657-2_S16_L003_R1_001.fastq.gz;ftp.sra.ebi.ac.uk/vol1/run/ERR469/ERR4692002/R34NT657-2_S16_L003_R2_001.fastq.gz
PRJEB40858	SAMEA7457907	ERX4613084	ERR4692003	410661	mouse gut metagenome	R34NT6_L004	No treatment	NO	ftp.sra.ebi.ac.uk/vol1/fastq/ERR469/003/ERR4692003/ERR4692003_1.fastq.gz;ftp.sra.ebi.ac.uk/vol1/fastq/ERR469/003/ERR4692003/ERR4692003_2.fastq.gz	ftp.sra.ebi.ac.uk/vol1/run/ERR469/ERR4692003/R34NT657-2_S16_L004_R1_001.fastq.gz;ftp.sra.ebi.ac.uk/vol1/run/ERR469/ERR4692003/R34NT657-2_S16_L004_R2_001.fastq.gz
PRJEB40858	SAMEA7457908	ERX4613085	ERR4692004	410661	mouse gut metagenome	R34NT7_L001	No treatment	NO	ftp.sra.ebi.ac.uk/vol1/fastq/ERR469/004/ERR4692004/ERR4692004_1.fastq.gz;ftp.sra.ebi.ac.uk/vol1/fastq/ERR469/004/ERR4692004/ERR4692004_2.fastq.gz	ftp.sra.ebi.ac.uk/vol1/run/ERR469/ERR4692004/R34NT7156_S17_L001_R1_001.fastq.gz;ftp.sra.ebi.ac.uk/vol1/run/ERR469/ERR4692004/R34NT7156_S17_L001_R2_001.fastq.gz
PRJEB40858	SAMEA7457909	ERX4613086	ERR4692005	410661	mouse gut metagenome	R34NT7_L002	No treatment	NO	ftp.sra.ebi.ac.uk/vol1/fastq/ERR469/005/ERR4692005/ERR4692005_1.fastq.gz;ftp.sra.ebi.ac.uk/vol1/fastq/ERR469/005/ERR4692005/ERR4692005_2.fastq.gz	ftp.sra.ebi.ac.uk/vol1/run/ERR469/ERR4692005/R34NT7156_S17_L002_R1_001.fastq.gz;ftp.sra.ebi.ac.uk/vol1/run/ERR469/ERR4692005/R34NT7156_S17_L002_R2_001.fastq.gz
PRJEB40858	SAMEA7457910	ERX4613087	ERR4692006	410661	mouse gut metagenome	R34NT7_L003	No treatment	NO	ftp.sra.ebi.ac.uk/vol1/fastq/ERR469/006/ERR4692006/ERR4692006_1.fastq.gz;ftp.sra.ebi.ac.uk/vol1/fastq/ERR469/006/ERR4692006/ERR4692006_2.fastq.gz	ftp.sra.ebi.ac.uk/vol1/run/ERR469/ERR4692006/R34NT7156_S17_L003_R1_001.fastq.gz;ftp.sra.ebi.ac.uk/vol1/run/ERR469/ERR4692006/R34NT7156_S17_L003_R2_001.fastq.gz
PRJEB40858	SAMEA7457911	ERX4613088	ERR4692007	410661	mouse gut metagenome	R34NT7_L004	No treatment	NO	ftp.sra.ebi.ac.uk/vol1/fastq/ERR469/007/ERR4692007/ERR4692007_1.fastq.gz;ftp.sra.ebi.ac.uk/vol1/fastq/ERR469/007/ERR4692007/ERR4692007_2.fastq.gz	ftp.sra.ebi.ac.uk/vol1/run/ERR469/ERR4692007/R34NT7156_S17_L004_R1_001.fastq.gz;ftp.sra.ebi.ac.uk/vol1/run/ERR469/ERR4692007/R34NT7156_S17_L004_R2_001.fastq.gz
PRJEB40858	SAMEA7457912	ERX4613089	ERR4692008	410661	mouse gut metagenome	R34NT8_L001	No treatment	NO	ftp.sra.ebi.ac.uk/vol1/fastq/ERR469/008/ERR4692008/ERR4692008_1.fastq.gz;ftp.sra.ebi.ac.uk/vol1/fastq/ERR469/008/ERR4692008/ERR4692008_2.fastq.gz	ftp.sra.ebi.ac.uk/vol1/run/ERR469/ERR4692008/R34NT889-6_S18_L001_R1_001.fastq.gz;ftp.sra.ebi.ac.uk/vol1/run/ERR469/ERR4692008/R34NT889-6_S18_L001_R2_001.fastq.gz
PRJEB40858	SAMEA7457913	ERX4613090	ERR4692009	410661	mouse gut metagenome	R34NT8_L002	No treatment	NO	ftp.sra.ebi.ac.uk/vol1/fastq/ERR469/009/ERR4692009/ERR4692009_1.fastq.gz;ftp.sra.ebi.ac.uk/vol1/fastq/ERR469/009/ERR4692009/ERR4692009_2.fastq.gz	ftp.sra.ebi.ac.uk/vol1/run/ERR469/ERR4692009/R34NT889-6_S18_L002_R1_001.fastq.gz;ftp.sra.ebi.ac.uk/vol1/run/ERR469/ERR4692009/R34NT889-6_S18_L002_R2_001.fastq.gz
PRJEB40858	SAMEA7457914	ERX4613091	ERR4692010	410661	mouse gut metagenome	R34NT8_L003	No treatment	NO	ftp.sra.ebi.ac.uk/vol1/fastq/ERR469/000/ERR4692010/ERR4692010_1.fastq.gz;ftp.sra.ebi.ac.uk/vol1/fastq/ERR469/000/ERR4692010/ERR4692010_2.fastq.gz	ftp.sra.ebi.ac.uk/vol1/run/ERR469/ERR4692010/R34NT889-6_S18_L003_R1_001.fastq.gz;ftp.sra.ebi.ac.uk/vol1/run/ERR469/ERR4692010/R34NT889-6_S18_L003_R2_001.fastq.gz
PRJEB40858	SAMEA7457915	ERX4613092	ERR4692011	410661	mouse gut metagenome	R34NT8_L004	No treatment	NO	ftp.sra.ebi.ac.uk/vol1/fastq/ERR469/001/ERR4692011/ERR4692011_1.fastq.gz;ftp.sra.ebi.ac.uk/vol1/fastq/ERR469/001/ERR4692011/ERR4692011_2.fastq.gz	ftp.sra.ebi.ac.uk/vol1/run/ERR469/ERR4692011/R34NT889-6_S18_L004_R1_001.fastq.gz;ftp.sra.ebi.ac.uk/vol1/run/ERR469/ERR4692011/R34NT889-6_S18_L004_R2_001.fastq.gz
PRJEB40858	SAMEA7457916	ERX4613093	ERR4692012	410661	mouse gut metagenome	R36V11_L001	Vancomycin	NO	ftp.sra.ebi.ac.uk/vol1/fastq/ERR469/002/ERR4692012/ERR4692012_1.fastq.gz;ftp.sra.ebi.ac.uk/vol1/fastq/ERR469/002/ERR4692012/ERR4692012_2.fastq.gz	ftp.sra.ebi.ac.uk/vol1/run/ERR469/ERR4692012/R36V11B47-6_S11_L001_R1_001.fastq.gz;ftp.sra.ebi.ac.uk/vol1/run/ERR469/ERR4692012/R36V11B47-6_S11_L001_R2_001.fastq.gz
PRJEB40858	SAMEA7457917	ERX4613094	ERR4692013	410661	mouse gut metagenome	R36V11_L002	Vancomycin	NO	ftp.sra.ebi.ac.uk/vol1/fastq/ERR469/003/ERR4692013/ERR4692013_1.fastq.gz;ftp.sra.ebi.ac.uk/vol1/fastq/ERR469/003/ERR4692013/ERR4692013_2.fastq.gz	ftp.sra.ebi.ac.uk/vol1/run/ERR469/ERR4692013/R36V11B47-6_S11_L002_R1_001.fastq.gz;ftp.sra.ebi.ac.uk/vol1/run/ERR469/ERR4692013/R36V11B47-6_S11_L002_R2_001.fastq.gz
PRJEB40858	SAMEA7457918	ERX4613095	ERR4692014	410661	mouse gut metagenome	R36V11_L003	Vancomycin	NO	ftp.sra.ebi.ac.uk/vol1/fastq/ERR469/004/ERR4692014/ERR4692014_1.fastq.gz;ftp.sra.ebi.ac.uk/vol1/fastq/ERR469/004/ERR4692014/ERR4692014_2.fastq.gz	ftp.sra.ebi.ac.uk/vol1/run/ERR469/ERR4692014/R36V11B47-6_S11_L003_R1_001.fastq.gz;ftp.sra.ebi.ac.uk/vol1/run/ERR469/ERR4692014/R36V11B47-6_S11_L003_R2_001.fastq.gz
PRJEB40858	SAMEA7457919	ERX4613096	ERR4692015	410661	mouse gut metagenome	R36V11_L004	Vancomycin	NO	ftp.sra.ebi.ac.uk/vol1/fastq/ERR469/005/ERR4692015/ERR4692015_1.fastq.gz;ftp.sra.ebi.ac.uk/vol1/fastq/ERR469/005/ERR4692015/ERR4692015_2.fastq.gz	ftp.sra.ebi.ac.uk/vol1/run/ERR469/ERR4692015/R36V11B47-6_S11_L004_R1_001.fastq.gz;ftp.sra.ebi.ac.uk/vol1/run/ERR469/ERR4692015/R36V11B47-6_S11_L004_R2_001.fastq.gz
PRJEB40858	SAMEA7457920	ERX4613097	ERR4692016	410661	mouse gut metagenome	R36V1_L001	Vancomycin	NO	ftp.sra.ebi.ac.uk/vol1/fastq/ERR469/006/ERR4692016/ERR4692016_1.fastq.gz;ftp.sra.ebi.ac.uk/vol1/fastq/ERR469/006/ERR4692016/ERR4692016_2.fastq.gz	ftp.sra.ebi.ac.uk/vol1/run/ERR469/ERR4692016/R36V1B112_S1_L001_R1_001.fastq.gz;ftp.sra.ebi.ac.uk/vol1/run/ERR469/ERR4692016/R36V1B112_S1_L001_R2_001.fastq.gz
PRJEB40858	SAMEA7457921	ERX4613098	ERR4692017	410661	mouse gut metagenome	R36V1_L002	Vancomycin	NO	ftp.sra.ebi.ac.uk/vol1/fastq/ERR469/007/ERR4692017/ERR4692017_1.fastq.gz;ftp.sra.ebi.ac.uk/vol1/fastq/ERR469/007/ERR4692017/ERR4692017_2.fastq.gz	ftp.sra.ebi.ac.uk/vol1/run/ERR469/ERR4692017/R36V1B112_S1_L002_R1_001.fastq.gz;ftp.sra.ebi.ac.uk/vol1/run/ERR469/ERR4692017/R36V1B112_S1_L002_R2_001.fastq.gz
PRJEB40858	SAMEA7457922	ERX4613099	ERR4692018	410661	mouse gut metagenome	R36V1_L003	Vancomycin	NO	ftp.sra.ebi.ac.uk/vol1/fastq/ERR469/008/ERR4692018/ERR4692018_1.fastq.gz;ftp.sra.ebi.ac.uk/vol1/fastq/ERR469/008/ERR4692018/ERR4692018_2.fastq.gz	ftp.sra.ebi.ac.uk/vol1/run/ERR469/ERR4692018/R36V1B112_S1_L003_R1_001.fastq.gz;ftp.sra.ebi.ac.uk/vol1/run/ERR469/ERR4692018/R36V1B112_S1_L003_R2_001.fastq.gz
PRJEB40858	SAMEA7457923	ERX4613100	ERR4692019	410661	mouse gut metagenome	R36V1_L004	Vancomycin	NO	ftp.sra.ebi.ac.uk/vol1/fastq/ERR469/009/ERR4692019/ERR4692019_1.fastq.gz;ftp.sra.ebi.ac.uk/vol1/fastq/ERR469/009/ERR4692019/ERR4692019_2.fastq.gz	ftp.sra.ebi.ac.uk/vol1/run/ERR469/ERR4692019/R36V1B112_S1_L004_R1_001.fastq.gz;ftp.sra.ebi.ac.uk/vol1/run/ERR469/ERR4692019/R36V1B112_S1_L004_R2_001.fastq.gz
PRJEB40858	SAMEA7457924	ERX4613101	ERR4692020	410661	mouse gut metagenome	R36V2_L001	Vancomycin	NO	ftp.sra.ebi.ac.uk/vol1/fastq/ERR469/000/ERR4692020/ERR4692020_1.fastq.gz;ftp.sra.ebi.ac.uk/vol1/fastq/ERR469/000/ERR4692020/ERR4692020_2.fastq.gz	ftp.sra.ebi.ac.uk/vol1/run/ERR469/ERR4692020/R36V2B56-2_S2_L001_R1_001.fastq.gz;ftp.sra.ebi.ac.uk/vol1/run/ERR469/ERR4692020/R36V2B56-2_S2_L001_R2_001.fastq.gz
PRJEB40858	SAMEA7457925	ERX4613102	ERR4692021	410661	mouse gut metagenome	R36V2_L002	Vancomycin	NO	ftp.sra.ebi.ac.uk/vol1/fastq/ERR469/001/ERR4692021/ERR4692021_1.fastq.gz;ftp.sra.ebi.ac.uk/vol1/fastq/ERR469/001/ERR4692021/ERR4692021_2.fastq.gz	ftp.sra.ebi.ac.uk/vol1/run/ERR469/ERR4692021/R36V2B56-2_S2_L002_R1_001.fastq.gz;ftp.sra.ebi.ac.uk/vol1/run/ERR469/ERR4692021/R36V2B56-2_S2_L002_R2_001.fastq.gz
PRJEB40858	SAMEA7457926	ERX4613103	ERR4692022	410661	mouse gut metagenome	R36V2_L003	Vancomycin	NO	ftp.sra.ebi.ac.uk/vol1/fastq/ERR469/002/ERR4692022/ERR4692022_1.fastq.gz;ftp.sra.ebi.ac.uk/vol1/fastq/ERR469/002/ERR4692022/ERR4692022_2.fastq.gz	ftp.sra.ebi.ac.uk/vol1/run/ERR469/ERR4692022/R36V2B56-2_S2_L003_R1_001.fastq.gz;ftp.sra.ebi.ac.uk/vol1/run/ERR469/ERR4692022/R36V2B56-2_S2_L003_R2_001.fastq.gz
PRJEB40858	SAMEA7457927	ERX4613104	ERR4692023	410661	mouse gut metagenome	R36V2_L004	Vancomycin	NO	ftp.sra.ebi.ac.uk/vol1/fastq/ERR469/003/ERR4692023/ERR4692023_1.fastq.gz;ftp.sra.ebi.ac.uk/vol1/fastq/ERR469/003/ERR4692023/ERR4692023_2.fastq.gz	ftp.sra.ebi.ac.uk/vol1/run/ERR469/ERR4692023/R36V2B56-2_S2_L004_R1_001.fastq.gz;ftp.sra.ebi.ac.uk/vol1/run/ERR469/ERR4692023/R36V2B56-2_S2_L004_R2_001.fastq.gz
PRJEB40858	SAMEA7457928	ERX4613105	ERR4692024	410661	mouse gut metagenome	R36V6_L001	Vancomycin	NO	ftp.sra.ebi.ac.uk/vol1/fastq/ERR469/004/ERR4692024/ERR4692024_1.fastq.gz;ftp.sra.ebi.ac.uk/vol1/fastq/ERR469/004/ERR4692024/ERR4692024_2.fastq.gz	ftp.sra.ebi.ac.uk/vol1/run/ERR469/ERR4692024/R36V6B27-6_S3_L001_R1_001.fastq.gz;ftp.sra.ebi.ac.uk/vol1/run/ERR469/ERR4692024/R36V6B27-6_S3_L001_R2_001.fastq.gz
PRJEB40858	SAMEA7457929	ERX4613106	ERR4692025	410661	mouse gut metagenome	R36V6_L002	Vancomycin	NO	ftp.sra.ebi.ac.uk/vol1/fastq/ERR469/005/ERR4692025/ERR4692025_1.fastq.gz;ftp.sra.ebi.ac.uk/vol1/fastq/ERR469/005/ERR4692025/ERR4692025_2.fastq.gz	ftp.sra.ebi.ac.uk/vol1/run/ERR469/ERR4692025/R36V6B27-6_S3_L002_R1_001.fastq.gz;ftp.sra.ebi.ac.uk/vol1/run/ERR469/ERR4692025/R36V6B27-6_S3_L002_R2_001.fastq.gz
PRJEB40858	SAMEA7457930	ERX4613107	ERR4692026	410661	mouse gut metagenome	R36V6_L003	Vancomycin	NO	ftp.sra.ebi.ac.uk/vol1/fastq/ERR469/006/ERR4692026/ERR4692026_1.fastq.gz;ftp.sra.ebi.ac.uk/vol1/fastq/ERR469/006/ERR4692026/ERR4692026_2.fastq.gz	ftp.sra.ebi.ac.uk/vol1/run/ERR469/ERR4692026/R36V6B27-6_S3_L003_R1_001.fastq.gz;ftp.sra.ebi.ac.uk/vol1/run/ERR469/ERR4692026/R36V6B27-6_S3_L003_R2_001.fastq.gz
PRJEB40858	SAMEA7457931	ERX4613108	ERR4692027	410661	mouse gut metagenome	R36V6_L004	Vancomycin	NO	ftp.sra.ebi.ac.uk/vol1/fastq/ERR469/007/ERR4692027/ERR4692027_1.fastq.gz;ftp.sra.ebi.ac.uk/vol1/fastq/ERR469/007/ERR4692027/ERR4692027_2.fastq.gz	ftp.sra.ebi.ac.uk/vol1/run/ERR469/ERR4692027/R36V6B27-6_S3_L004_R1_001.fastq.gz;ftp.sra.ebi.ac.uk/vol1/run/ERR469/ERR4692027/R36V6B27-6_S3_L004_R2_001.fastq.gz
PRJEB40858	SAMEA7457932	ERX4613109	ERR4692028	410661	mouse gut metagenome	R36V7_L001	Vancomycin	NO	ftp.sra.ebi.ac.uk/vol1/fastq/ERR469/008/ERR4692028/ERR4692028_1.fastq.gz;ftp.sra.ebi.ac.uk/vol1/fastq/ERR469/008/ERR4692028/ERR4692028_2.fastq.gz	ftp.sra.ebi.ac.uk/vol1/run/ERR469/ERR4692028/R36V7B39-2_S9_L001_R1_001.fastq.gz;ftp.sra.ebi.ac.uk/vol1/run/ERR469/ERR4692028/R36V7B39-2_S9_L001_R2_001.fastq.gz
PRJEB40858	SAMEA7457933	ERX4613110	ERR4692029	410661	mouse gut metagenome	R36V7_L002	Vancomycin	NO	ftp.sra.ebi.ac.uk/vol1/fastq/ERR469/009/ERR4692029/ERR4692029_1.fastq.gz;ftp.sra.ebi.ac.uk/vol1/fastq/ERR469/009/ERR4692029/ERR4692029_2.fastq.gz	ftp.sra.ebi.ac.uk/vol1/run/ERR469/ERR4692029/R36V7B39-2_S9_L002_R1_001.fastq.gz;ftp.sra.ebi.ac.uk/vol1/run/ERR469/ERR4692029/R36V7B39-2_S9_L002_R2_001.fastq.gz
PRJEB40858	SAMEA7457934	ERX4613111	ERR4692030	410661	mouse gut metagenome	R36V7_L003	Vancomycin	NO	ftp.sra.ebi.ac.uk/vol1/fastq/ERR469/000/ERR4692030/ERR4692030_1.fastq.gz;ftp.sra.ebi.ac.uk/vol1/fastq/ERR469/000/ERR4692030/ERR4692030_2.fastq.gz	ftp.sra.ebi.ac.uk/vol1/run/ERR469/ERR4692030/R36V7B39-2_S9_L003_R1_001.fastq.gz;ftp.sra.ebi.ac.uk/vol1/run/ERR469/ERR4692030/R36V7B39-2_S9_L003_R2_001.fastq.gz
PRJEB40858	SAMEA7457935	ERX4613112	ERR4692031	410661	mouse gut metagenome	R36V7_L004	Vancomycin	NO	ftp.sra.ebi.ac.uk/vol1/fastq/ERR469/001/ERR4692031/ERR4692031_1.fastq.gz;ftp.sra.ebi.ac.uk/vol1/fastq/ERR469/001/ERR4692031/ERR4692031_2.fastq.gz	ftp.sra.ebi.ac.uk/vol1/run/ERR469/ERR4692031/R36V7B39-2_S9_L004_R1_001.fastq.gz;ftp.sra.ebi.ac.uk/vol1/run/ERR469/ERR4692031/R36V7B39-2_S9_L004_R2_001.fastq.gz
PRJEB40858	SAMEA7457936	ERX4613113	ERR4692032	410661	mouse gut metagenome	R36V8_L001	Vancomycin	NO	ftp.sra.ebi.ac.uk/vol1/fastq/ERR469/002/ERR4692032/ERR4692032_1.fastq.gz;ftp.sra.ebi.ac.uk/vol1/fastq/ERR469/002/ERR4692032/ERR4692032_2.fastq.gz	ftp.sra.ebi.ac.uk/vol1/run/ERR469/ERR4692032/R36V8B118_S10_L001_R1_001.fastq.gz;ftp.sra.ebi.ac.uk/vol1/run/ERR469/ERR4692032/R36V8B118_S10_L001_R2_001.fastq.gz
PRJEB40858	SAMEA7457937	ERX4613114	ERR4692033	410661	mouse gut metagenome	R36V8_L002	Vancomycin	NO	ftp.sra.ebi.ac.uk/vol1/fastq/ERR469/003/ERR4692033/ERR4692033_1.fastq.gz;ftp.sra.ebi.ac.uk/vol1/fastq/ERR469/003/ERR4692033/ERR4692033_2.fastq.gz	ftp.sra.ebi.ac.uk/vol1/run/ERR469/ERR4692033/R36V8B118_S10_L002_R1_001.fastq.gz;ftp.sra.ebi.ac.uk/vol1/run/ERR469/ERR4692033/R36V8B118_S10_L002_R2_001.fastq.gz
PRJEB40858	SAMEA7457938	ERX4613115	ERR4692034	410661	mouse gut metagenome	R36V8_L003	Vancomycin	NO	ftp.sra.ebi.ac.uk/vol1/fastq/ERR469/004/ERR4692034/ERR4692034_1.fastq.gz;ftp.sra.ebi.ac.uk/vol1/fastq/ERR469/004/ERR4692034/ERR4692034_2.fastq.gz	ftp.sra.ebi.ac.uk/vol1/run/ERR469/ERR4692034/R36V8B118_S10_L003_R1_001.fastq.gz;ftp.sra.ebi.ac.uk/vol1/run/ERR469/ERR4692034/R36V8B118_S10_L003_R2_001.fastq.gz
PRJEB40858	SAMEA7457939	ERX4613116	ERR4692035	410661	mouse gut metagenome	R36V8_L004	Vancomycin	NO	ftp.sra.ebi.ac.uk/vol1/fastq/ERR469/005/ERR4692035/ERR4692035_1.fastq.gz;ftp.sra.ebi.ac.uk/vol1/fastq/ERR469/005/ERR4692035/ERR4692035_2.fastq.gz	ftp.sra.ebi.ac.uk/vol1/run/ERR469/ERR4692035/R36V8B118_S10_L004_R1_001.fastq.gz;ftp.sra.ebi.ac.uk/vol1/run/ERR469/ERR4692035/R36V8B118_S10_L004_R2_001.fastq.gz
PRJEB40858	SAMEA7457940	ERX4613117	ERR4692036	410661	mouse gut metagenome	R36Vm5_11_L001	Vancomycin	YES	ftp.sra.ebi.ac.uk/vol1/fastq/ERR469/006/ERR4692036/ERR4692036_1.fastq.gz;ftp.sra.ebi.ac.uk/vol1/fastq/ERR469/006/ERR4692036/ERR4692036_2.fastq.gz	ftp.sra.ebi.ac.uk/vol1/run/ERR469/ERR4692036/R36Vm5-11B34-2_S15_L001_R1_001.fastq.gz;ftp.sra.ebi.ac.uk/vol1/run/ERR469/ERR4692036/R36Vm5-11B34-2_S15_L001_R2_001.fastq.gz
PRJEB40858	SAMEA7457941	ERX4613118	ERR4692037	410661	mouse gut metagenome	R36Vm5_11_L002	Vancomycin	YES	ftp.sra.ebi.ac.uk/vol1/fastq/ERR469/007/ERR4692037/ERR4692037_1.fastq.gz;ftp.sra.ebi.ac.uk/vol1/fastq/ERR469/007/ERR4692037/ERR4692037_2.fastq.gz	ftp.sra.ebi.ac.uk/vol1/run/ERR469/ERR4692037/R36Vm5-11B34-2_S15_L002_R1_001.fastq.gz;ftp.sra.ebi.ac.uk/vol1/run/ERR469/ERR4692037/R36Vm5-11B34-2_S15_L002_R2_001.fastq.gz
PRJEB40858	SAMEA7457942	ERX4613119	ERR4692038	410661	mouse gut metagenome	R36Vm5_11_L003	Vancomycin	YES	ftp.sra.ebi.ac.uk/vol1/fastq/ERR469/008/ERR4692038/ERR4692038_1.fastq.gz;ftp.sra.ebi.ac.uk/vol1/fastq/ERR469/008/ERR4692038/ERR4692038_2.fastq.gz	ftp.sra.ebi.ac.uk/vol1/run/ERR469/ERR4692038/R36Vm5-11B34-2_S15_L003_R1_001.fastq.gz;ftp.sra.ebi.ac.uk/vol1/run/ERR469/ERR4692038/R36Vm5-11B34-2_S15_L003_R2_001.fastq.gz
PRJEB40858	SAMEA7457943	ERX4613120	ERR4692039	410661	mouse gut metagenome	R36Vm5_11_L004	Vancomycin	YES	ftp.sra.ebi.ac.uk/vol1/fastq/ERR469/009/ERR4692039/ERR4692039_1.fastq.gz;ftp.sra.ebi.ac.uk/vol1/fastq/ERR469/009/ERR4692039/ERR4692039_2.fastq.gz	ftp.sra.ebi.ac.uk/vol1/run/ERR469/ERR4692039/R36Vm5-11B34-2_S15_L004_R1_001.fastq.gz;ftp.sra.ebi.ac.uk/vol1/run/ERR469/ERR4692039/R36Vm5-11B34-2_S15_L004_R2_001.fastq.gz
PRJEB40858	SAMEA7457944	ERX4613121	ERR4692040	410661	mouse gut metagenome	R36Vm5_1_L001	Vancomycin	YES	ftp.sra.ebi.ac.uk/vol1/fastq/ERR469/000/ERR4692040/ERR4692040_1.fastq.gz;ftp.sra.ebi.ac.uk/vol1/fastq/ERR469/000/ERR4692040/ERR4692040_2.fastq.gz	ftp.sra.ebi.ac.uk/vol1/run/ERR469/ERR4692040/R36Vm5-1B8-78_S4_L001_R1_001.fastq.gz;ftp.sra.ebi.ac.uk/vol1/run/ERR469/ERR4692040/R36Vm5-1B8-78_S4_L001_R2_001.fastq.gz
PRJEB40858	SAMEA7457945	ERX4613122	ERR4692041	410661	mouse gut metagenome	R36Vm5_1_L002	Vancomycin	YES	ftp.sra.ebi.ac.uk/vol1/fastq/ERR469/001/ERR4692041/ERR4692041_1.fastq.gz;ftp.sra.ebi.ac.uk/vol1/fastq/ERR469/001/ERR4692041/ERR4692041_2.fastq.gz	ftp.sra.ebi.ac.uk/vol1/run/ERR469/ERR4692041/R36Vm5-1B8-78_S4_L002_R1_001.fastq.gz;ftp.sra.ebi.ac.uk/vol1/run/ERR469/ERR4692041/R36Vm5-1B8-78_S4_L002_R2_001.fastq.gz
PRJEB40858	SAMEA7457946	ERX4613123	ERR4692042	410661	mouse gut metagenome	R36Vm5_1_L003	Vancomycin	YES	ftp.sra.ebi.ac.uk/vol1/fastq/ERR469/002/ERR4692042/ERR4692042_1.fastq.gz;ftp.sra.ebi.ac.uk/vol1/fastq/ERR469/002/ERR4692042/ERR4692042_2.fastq.gz	ftp.sra.ebi.ac.uk/vol1/run/ERR469/ERR4692042/R36Vm5-1B8-78_S4_L003_R1_001.fastq.gz;ftp.sra.ebi.ac.uk/vol1/run/ERR469/ERR4692042/R36Vm5-1B8-78_S4_L003_R2_001.fastq.gz
PRJEB40858	SAMEA7457947	ERX4613124	ERR4692043	410661	mouse gut metagenome	R36Vm5_1_L004	Vancomycin	YES	ftp.sra.ebi.ac.uk/vol1/fastq/ERR469/003/ERR4692043/ERR4692043_1.fastq.gz;ftp.sra.ebi.ac.uk/vol1/fastq/ERR469/003/ERR4692043/ERR4692043_2.fastq.gz	ftp.sra.ebi.ac.uk/vol1/run/ERR469/ERR4692043/R36Vm5-1B8-78_S4_L004_R1_001.fastq.gz;ftp.sra.ebi.ac.uk/vol1/run/ERR469/ERR4692043/R36Vm5-1B8-78_S4_L004_R2_001.fastq.gz
PRJEB40858	SAMEA7457948	ERX4613125	ERR4692044	410661	mouse gut metagenome	R36Vm5_5_L001	Vancomycin	YES	ftp.sra.ebi.ac.uk/vol1/fastq/ERR469/004/ERR4692044/ERR4692044_1.fastq.gz;ftp.sra.ebi.ac.uk/vol1/fastq/ERR469/004/ERR4692044/ERR4692044_2.fastq.gz	ftp.sra.ebi.ac.uk/vol1/run/ERR469/ERR4692044/R36Vm5-5B21-2_S5_L001_R1_001.fastq.gz;ftp.sra.ebi.ac.uk/vol1/run/ERR469/ERR4692044/R36Vm5-5B21-2_S5_L001_R2_001.fastq.gz
PRJEB40858	SAMEA7457949	ERX4613126	ERR4692045	410661	mouse gut metagenome	R36Vm5_5_L002	Vancomycin	YES	ftp.sra.ebi.ac.uk/vol1/fastq/ERR469/005/ERR4692045/ERR4692045_1.fastq.gz;ftp.sra.ebi.ac.uk/vol1/fastq/ERR469/005/ERR4692045/ERR4692045_2.fastq.gz	ftp.sra.ebi.ac.uk/vol1/run/ERR469/ERR4692045/R36Vm5-5B21-2_S5_L002_R1_001.fastq.gz;ftp.sra.ebi.ac.uk/vol1/run/ERR469/ERR4692045/R36Vm5-5B21-2_S5_L002_R2_001.fastq.gz
PRJEB40858	SAMEA7457950	ERX4613127	ERR4692046	410661	mouse gut metagenome	R36Vm5_5_L003	Vancomycin	YES	ftp.sra.ebi.ac.uk/vol1/fastq/ERR469/006/ERR4692046/ERR4692046_1.fastq.gz;ftp.sra.ebi.ac.uk/vol1/fastq/ERR469/006/ERR4692046/ERR4692046_2.fastq.gz	ftp.sra.ebi.ac.uk/vol1/run/ERR469/ERR4692046/R36Vm5-5B21-2_S5_L003_R1_001.fastq.gz;ftp.sra.ebi.ac.uk/vol1/run/ERR469/ERR4692046/R36Vm5-5B21-2_S5_L003_R2_001.fastq.gz
PRJEB40858	SAMEA7457951	ERX4613128	ERR4692047	410661	mouse gut metagenome	R36Vm5_5_L004	Vancomycin	YES	ftp.sra.ebi.ac.uk/vol1/fastq/ERR469/007/ERR4692047/ERR4692047_1.fastq.gz;ftp.sra.ebi.ac.uk/vol1/fastq/ERR469/007/ERR4692047/ERR4692047_2.fastq.gz	ftp.sra.ebi.ac.uk/vol1/run/ERR469/ERR4692047/R36Vm5-5B21-2_S5_L004_R1_001.fastq.gz;ftp.sra.ebi.ac.uk/vol1/run/ERR469/ERR4692047/R36Vm5-5B21-2_S5_L004_R2_001.fastq.gz
PRJEB40858	SAMEA7457952	ERX4613129	ERR4692048	410661	mouse gut metagenome	R36Vm5_6_L001	Vancomycin	YES	ftp.sra.ebi.ac.uk/vol1/fastq/ERR469/008/ERR4692048/ERR4692048_1.fastq.gz;ftp.sra.ebi.ac.uk/vol1/fastq/ERR469/008/ERR4692048/ERR4692048_2.fastq.gz	ftp.sra.ebi.ac.uk/vol1/run/ERR469/ERR4692048/R36Vm5-6B31-6_S12_L001_R1_001.fastq.gz;ftp.sra.ebi.ac.uk/vol1/run/ERR469/ERR4692048/R36Vm5-6B31-6_S12_L001_R2_001.fastq.gz
PRJEB40858	SAMEA7457953	ERX4613130	ERR4692049	410661	mouse gut metagenome	R36Vm5_6_L002	Vancomycin	YES	ftp.sra.ebi.ac.uk/vol1/fastq/ERR469/009/ERR4692049/ERR4692049_1.fastq.gz;ftp.sra.ebi.ac.uk/vol1/fastq/ERR469/009/ERR4692049/ERR4692049_2.fastq.gz	ftp.sra.ebi.ac.uk/vol1/run/ERR469/ERR4692049/R36Vm5-6B31-6_S12_L002_R1_001.fastq.gz;ftp.sra.ebi.ac.uk/vol1/run/ERR469/ERR4692049/R36Vm5-6B31-6_S12_L002_R2_001.fastq.gz
PRJEB40858	SAMEA7457954	ERX4613131	ERR4692050	410661	mouse gut metagenome	R36Vm5_6_L003	Vancomycin	YES	ftp.sra.ebi.ac.uk/vol1/fastq/ERR469/000/ERR4692050/ERR4692050_1.fastq.gz;ftp.sra.ebi.ac.uk/vol1/fastq/ERR469/000/ERR4692050/ERR4692050_2.fastq.gz	ftp.sra.ebi.ac.uk/vol1/run/ERR469/ERR4692050/R36Vm5-6B31-6_S12_L003_R1_001.fastq.gz;ftp.sra.ebi.ac.uk/vol1/run/ERR469/ERR4692050/R36Vm5-6B31-6_S12_L003_R2_001.fastq.gz
PRJEB40858	SAMEA7457955	ERX4613132	ERR4692051	410661	mouse gut metagenome	R36Vm5_6_L004	Vancomycin	YES	ftp.sra.ebi.ac.uk/vol1/fastq/ERR469/001/ERR4692051/ERR4692051_1.fastq.gz;ftp.sra.ebi.ac.uk/vol1/fastq/ERR469/001/ERR4692051/ERR4692051_2.fastq.gz	ftp.sra.ebi.ac.uk/vol1/run/ERR469/ERR4692051/R36Vm5-6B31-6_S12_L004_R1_001.fastq.gz;ftp.sra.ebi.ac.uk/vol1/run/ERR469/ERR4692051/R36Vm5-6B31-6_S12_L004_R2_001.fastq.gz
PRJEB40858	SAMEA7457956	ERX4613133	ERR4692052	410661	mouse gut metagenome	R36Vm5_8_L001	Vancomycin	YES	ftp.sra.ebi.ac.uk/vol1/fastq/ERR469/002/ERR4692052/ERR4692052_1.fastq.gz;ftp.sra.ebi.ac.uk/vol1/fastq/ERR469/002/ERR4692052/ERR4692052_2.fastq.gz	ftp.sra.ebi.ac.uk/vol1/run/ERR469/ERR4692052/R36Vm5-8B24-8_S13_L001_R1_001.fastq.gz;ftp.sra.ebi.ac.uk/vol1/run/ERR469/ERR4692052/R36Vm5-8B24-8_S13_L001_R2_001.fastq.gz
PRJEB40858	SAMEA7457957	ERX4613134	ERR4692053	410661	mouse gut metagenome	R36Vm5_8_L002	Vancomycin	YES	ftp.sra.ebi.ac.uk/vol1/fastq/ERR469/003/ERR4692053/ERR4692053_1.fastq.gz;ftp.sra.ebi.ac.uk/vol1/fastq/ERR469/003/ERR4692053/ERR4692053_2.fastq.gz	ftp.sra.ebi.ac.uk/vol1/run/ERR469/ERR4692053/R36Vm5-8B24-8_S13_L002_R1_001.fastq.gz;ftp.sra.ebi.ac.uk/vol1/run/ERR469/ERR4692053/R36Vm5-8B24-8_S13_L002_R2_001.fastq.gz
PRJEB40858	SAMEA7457958	ERX4613135	ERR4692054	410661	mouse gut metagenome	R36Vm5_8_L003	Vancomycin	YES	ftp.sra.ebi.ac.uk/vol1/fastq/ERR469/004/ERR4692054/ERR4692054_1.fastq.gz;ftp.sra.ebi.ac.uk/vol1/fastq/ERR469/004/ERR4692054/ERR4692054_2.fastq.gz	ftp.sra.ebi.ac.uk/vol1/run/ERR469/ERR4692054/R36Vm5-8B24-8_S13_L003_R1_001.fastq.gz;ftp.sra.ebi.ac.uk/vol1/run/ERR469/ERR4692054/R36Vm5-8B24-8_S13_L003_R2_001.fastq.gz
PRJEB40858	SAMEA7457959	ERX4613136	ERR4692055	410661	mouse gut metagenome	R36Vm5_8_L004	Vancomycin	YES	ftp.sra.ebi.ac.uk/vol1/fastq/ERR469/005/ERR4692055/ERR4692055_1.fastq.gz;ftp.sra.ebi.ac.uk/vol1/fastq/ERR469/005/ERR4692055/ERR4692055_2.fastq.gz	ftp.sra.ebi.ac.uk/vol1/run/ERR469/ERR4692055/R36Vm5-8B24-8_S13_L004_R1_001.fastq.gz;ftp.sra.ebi.ac.uk/vol1/run/ERR469/ERR4692055/R36Vm5-8B24-8_S13_L004_R2_001.fastq.gz
PRJEB40858	SAMEA7457960	ERX4613137	ERR4692056	410661	mouse gut metagenome	R36Vm5_9_L001	Vancomycin	YES	ftp.sra.ebi.ac.uk/vol1/fastq/ERR469/006/ERR4692056/ERR4692056_1.fastq.gz;ftp.sra.ebi.ac.uk/vol1/fastq/ERR469/006/ERR4692056/ERR4692056_2.fastq.gz	ftp.sra.ebi.ac.uk/vol1/run/ERR469/ERR4692056/R36Vm5-9B25-4_S14_L001_R1_001.fastq.gz;ftp.sra.ebi.ac.uk/vol1/run/ERR469/ERR4692056/R36Vm5-9B25-4_S14_L001_R2_001.fastq.gz
PRJEB40858	SAMEA7457961	ERX4613138	ERR4692057	410661	mouse gut metagenome	R36Vm5_9_L002	Vancomycin	YES	ftp.sra.ebi.ac.uk/vol1/fastq/ERR469/007/ERR4692057/ERR4692057_1.fastq.gz;ftp.sra.ebi.ac.uk/vol1/fastq/ERR469/007/ERR4692057/ERR4692057_2.fastq.gz	ftp.sra.ebi.ac.uk/vol1/run/ERR469/ERR4692057/R36Vm5-9B25-4_S14_L002_R1_001.fastq.gz;ftp.sra.ebi.ac.uk/vol1/run/ERR469/ERR4692057/R36Vm5-9B25-4_S14_L002_R2_001.fastq.gz
PRJEB40858	SAMEA7457962	ERX4613139	ERR4692058	410661	mouse gut metagenome	R36Vm5_9_L003	Vancomycin	YES	ftp.sra.ebi.ac.uk/vol1/fastq/ERR469/008/ERR4692058/ERR4692058_1.fastq.gz;ftp.sra.ebi.ac.uk/vol1/fastq/ERR469/008/ERR4692058/ERR4692058_2.fastq.gz	ftp.sra.ebi.ac.uk/vol1/run/ERR469/ERR4692058/R36Vm5-9B25-4_S14_L003_R1_001.fastq.gz;ftp.sra.ebi.ac.uk/vol1/run/ERR469/ERR4692058/R36Vm5-9B25-4_S14_L003_R2_001.fastq.gz
PRJEB40858	SAMEA7457963	ERX4613140	ERR4692059	410661	mouse gut metagenome	R36Vm5_9_L004	Vancomycin	YES	ftp.sra.ebi.ac.uk/vol1/fastq/ERR469/009/ERR4692059/ERR4692059_1.fastq.gz;ftp.sra.ebi.ac.uk/vol1/fastq/ERR469/009/ERR4692059/ERR4692059_2.fastq.gz	ftp.sra.ebi.ac.uk/vol1/run/ERR469/ERR4692059/R36Vm5-9B25-4_S14_L004_R1_001.fastq.gz;ftp.sra.ebi.ac.uk/vol1/run/ERR469/ERR4692059/R36Vm5-9B25-4_S14_L004_R2_001.fastq.gz
Note that the reads corresponding to the metatranscriptome of each sample are divided in four archives. For exemple, the four run corresponding to the Unique_name R34NT1_L001 to R34NT1_L004 correspond to one sample
