# Supplementary material for: Microbiome-mediated fructose depletion restricts murine gut colonization by vancomycin-resistant Enterococcus
Source: Nat Commun. 2022 Dec 13;13:7718. doi: 10.1038/s41467-022-35380-5 (PMC9748033; doi:10.1038/s41467-022-35380-5)
Supplement: Supplementary file 11 — Supplementary Data File 8 [file 41467_2022_35380_MOESM11_ESM.xlsx]

## Sheet: Supplementary_Data_File_8
feature (a)	p.value	q.value	log2FC	DESCRIPTION
K00940	0.00522968	0.0434245	5.30535	ndk, NME; nucleoside-diphosphate kinase [EC:2.7.4.6]
K00241	0.0424541	0.139439	5.07172	sdhC, frdC; succinate dehydrogenase / fumarate reductase, cytochrome b subunit
K01277	0.0197799	0.104551	4.72666	DPP3; dipeptidyl-peptidase III [EC:3.4.14.4]
K10240	0.161855	0.285173	4.56784	cebE; cellobiose transport system substrate-binding protein
K01278	0.0452984	0.143069	4.45538	DPP4, CD26; dipeptidyl-peptidase 4 [EC:3.4.14.5]
K01295	0.000615192	0.0136573	4.23506	cpg; glutamate carboxypeptidase [EC:3.4.17.11]
K00174	0.000513802	0.0136573	4.1379	korA, oorA, oforA; 2-oxoglutarate/2-oxoacid ferredoxin oxidoreductase subunit alpha [EC:1.2.7.3 1.2.7.11]
K01303	0.0964201	0.194878	4.05697	APEH; acylaminoacyl-peptidase [EC:3.4.19.1]
K00346	0.174233	0.293028	4.05509	nqrA; Na+-transporting NADH:ubiquinone oxidoreductase subunit A [EC:7.2.1.1]
K00563	0.272855	0.37359	3.95761	rlmA1; 23S rRNA (guanine745-N1)-methyltransferase [EC:2.1.1.187]
K12941	0.00982043	0.0681292	3.76837	abgB; aminobenzoyl-glutamate utilization protein B
K02564	0.495761	0.564874	3.68495	nagB, GNPDA; glucosamine-6-phosphate deaminase [EC:3.5.99.6]
K01436	0.0573857	0.150643	3.52491	K01436; amidohydrolase [EC:3.5.1.-]
K02770	0.00668766	0.0494887	3.41544	PTS-Fru-EIIC, fruA; PTS system, fructose-specific IIC component
K07862	0.336662	0.415216	3.28927	sstT; serine/threonine transporter
K07165	0.416801	0.486999	3.28551	fecR; transmembrane sensor
K04030	0.513682	0.568693	3.14321	eutQ; ethanolamine utilization protein EutQ
K06209	0.0193682	0.104551	3.13394	pheB; chorismate mutase [EC:5.4.99.5]
K01745	0.00216279	0.02755	3.11916	hutH, HAL; histidine ammonia-lyase [EC:4.3.1.3]
K00330	0.54485	0.592925	3.10128	nuoA; NADH-quinone oxidoreductase subunit A [EC:7.1.1.2]
K01425	0.00547696	0.0434245	3.06212	glsA, GLS; glutaminase [EC:3.5.1.2]
K02753	0.200702	0.318256	2.93046	PTS-Asc-EIIC, ascF; PTS system, beta-glucoside (arbutin/salicin/cellobiose)-specific IIC component
K01284	0.0207515	0.104701	2.70759	dcp; peptidyl-dipeptidase Dcp [EC:3.4.15.5]
K08676	0.608954	0.649941	2.59403	tri; tricorn protease [EC:3.4.21.-]
K06206	0.0365445	0.139439	2.5755	sfsA; sugar fermentation stimulation protein A
K16213	0.00433255	0.0400761	2.43795	cbe, mbe; cellobiose epimerase [EC:5.1.3.11]
K03969	0.00241134	0.02755	2.42236	pspA; phage shock protein A
K03559	0.0421877	0.139439	2.37958	exbD; biopolymer transport protein ExbD
K04029	0.465506	0.538241	2.20557	eutP; ethanolamine utilization protein EutP
K06416	0.359997	0.434344	2.18006	spoVS; stage V sporulation protein S
K00282	0.685328	0.717655	2.16055	gcvPA; glycine dehydrogenase subunit 1 [EC:1.4.4.2]
K00050	0.00251357	0.02755	2.14542	ttuD; hydroxypyruvate reductase [EC:1.1.1.81]
K00983	0.0238972	0.11533	2.12506	neuA; N-acylneuraminate cytidylyltransferase [EC:2.7.7.43]
K04084	0.229961	0.34889	2.06521	dsbD; thiol:disulfide interchange protein DsbD [EC:1.8.1.8]
K01997	0.767685	0.78901	1.98971	livH; branched-chain amino acid transport system permease protein
K00766	0.0413717	0.139439	1.95569	trpD; anthranilate phosphoribosyltransferase [EC:2.4.2.18]
K06387	0.0571123	0.150643	1.92813	spoIIR; stage II sporulation protein R
K07405	0.228261	0.34889	1.88947	E3.2.1.1A; alpha-amylase [EC:3.2.1.1]
K13747	0.148492	0.265849	1.83079	nspC; carboxynorspermidine decarboxylase [EC:4.1.1.96]
K01750	0.0690368	0.159648	1.803	E4.3.1.12, ocd; ornithine cyclodeaminase [EC:4.3.1.12]
K02745	0.0965611	0.194878	1.80164	PTS-Aga-EIIB, agaV; PTS system, N-acetylgalactosamine-specific IIB component [EC:2.7.1.-]
K04024	0.767685	0.78901	1.78018	eutJ; ethanolamine utilization protein EutJ
K01841	0.0637685	0.153876	1.77861	pepM; phosphoenolpyruvate phosphomutase [EC:5.4.2.9]
K09963	0.179536	0.293066	1.71308	K09963; uncharacterized protein
K03457	0.0386514	0.139439	1.68956	TC.NCS1; nucleobase:cation symporter-1, NCS1 family
K00826	0.0311743	0.13309	1.68871	E2.6.1.42, ilvE; branched-chain amino acid aminotransferase [EC:2.6.1.42]
K05807	0.244235	0.352079	1.66329	bamD; outer membrane protein assembly factor BamD
K02746	0.012736	0.078539	1.64596	PTS-Aga-EIIC, agaW; PTS system, N-acetylgalactosamine-specific IIC component
K09779	0.0418006	0.139439	1.64244	K09779; uncharacterized protein
K02025	0.00273018	0.02755	1.63815	ABC.MS.P; multiple sugar transport system permease protein
K08321	0.0388928	0.139439	1.62498	lsrF; 3-hydroxy-5-phosphonooxypentane-2,4-dione thiolase [EC:2.3.1.245]
K01858	0.0427109	0.139439	1.62254	INO1, ISYNA1; myo-inositol-1-phosphate synthase [EC:5.5.1.4]
K02241	0.00133223	0.0246463	1.60423	comFB; competence protein ComFB
K00244	0.406991	0.480596	1.596	frdA; fumarate reductase flavoprotein subunit [EC:1.3.5.4]
K01069	0.000148032	0.00821578	1.57414	gloB, gloC, HAGH; hydroxyacylglutathione hydrolase [EC:3.1.2.6]
K15051	0.0584418	0.150643	1.57244	endA; DNA-entry nuclease
K03335	0.00241013	0.02755	1.5694	iolE; inosose dehydratase [EC:4.2.1.44]
K03149	0.240841	0.352079	1.50443	thiG; thiazole synthase [EC:2.8.1.10]
K00240	0.290149	0.387552	1.46448	sdhB, frdB; succinate dehydrogenase / fumarate reductase, iron-sulfur subunit [EC:1.3.5.1 1.3.5.4]
K01468	0.80671	0.814043	1.45176	hutI, AMDHD1; imidazolonepropionase [EC:3.5.2.7]
K07106	0.80671	0.814043	1.45176	murQ; N-acetylmuramic acid 6-phosphate etherase [EC:4.2.1.126]
K07066	0.126202	0.245682	1.42622	K07066; uncharacterized protein
K09992	0.11381	0.225588	1.40472	K09992; uncharacterized protein
K02012	0.0668916	0.157978	1.39125	afuA, fbpA; iron(III) transport system substrate-binding protein
K01817	0.0755237	0.171084	1.39109	trpF; phosphoribosylanthranilate isomerase [EC:5.3.1.24]
K01372	0.000452156	0.0136573	1.39074	BLMH, pepC; bleomycin hydrolase [EC:3.4.22.40]
K02443	0.332449	0.414628	1.38972	glpP; glycerol uptake operon antiterminator
K02761	0.0597142	0.150643	1.3875	PTS-Cel-EIIC, celB, chbC; PTS system, cellobiose-specific IIC component
K01712	0.0563481	0.150643	1.3775	hutU, UROC1; urocanate hydratase [EC:4.2.1.49]
K00603	0.0882995	0.192181	1.36559	fctD; glutamate formiminotransferase / 5-formyltetrahydrofolate cyclo-ligase [EC:2.1.2.5 6.3.3.2]
K01740	0.0938143	0.194878	1.34389	metY; O-acetylhomoserine (thiol)-lyase [EC:2.5.1.49]
K01222	0.0513172	0.149349	1.32823	E3.2.1.86A, celF; 6-phospho-beta-glucosidase [EC:3.2.1.86]
K00073	0.130061	0.245682	1.32234	allD; ureidoglycolate dehydrogenase (NAD+) [EC:1.1.1.350]
K03772	0.581651	0.626828	1.32132	fkpA; FKBP-type peptidyl-prolyl cis-trans isomerase FkpA [EC:5.2.1.8]
K03092	0.177227	0.293066	1.28959	rpoN; RNA polymerase sigma-54 factor
K01873	0.203691	0.318446	1.28814	VARS, valS; valyl-tRNA synthetase [EC:6.1.1.9]
K06890	0.293283	0.387552	1.27902	K06890; uncharacterized protein
K01103	0.639694	0.676248	1.26933	PFKFB3; 6-phosphofructo-2-kinase / fructose-2,6-biphosphatase 3 [EC:2.7.1.105 3.1.3.46]
K00058	0.134341	0.248531	1.25004	serA, PHGDH; D-3-phosphoglycerate dehydrogenase / 2-oxoglutarate reductase [EC:1.1.1.95 1.1.1.399]
K06390	0.271674	0.37359	1.23076	spoIIIAA; stage III sporulation protein AA
K07507	0.14663	0.265849	1.22416	mgtC; putative Mg2+ transporter-C (MgtC) family protein
K07493	0.0269928	0.124841	1.20726	K07493; putative transposase
K05995	0.0786725	0.174653	1.19983	pepE; dipeptidase E [EC:3.4.13.21]
K03744	0.052474	0.149349	1.19763	lemA; LemA protein
K02755	0.063007	0.153876	1.19387	PTS-Bgl-EIIA, bglF, bglP; PTS system, beta-glucoside-specific IIA component [EC:2.7.1.-]
K01756	4.25206e-05	0.0047175	1.19273	purB, ADSL; adenylosuccinate lyase [EC:4.3.2.2]
K03337	0.315175	0.39755	1.16301	iolB; 5-deoxy-glucuronate isomerase [EC:5.3.1.30]
K07260	0.01048	0.068428	1.1557	vanY; zinc D-Ala-D-Ala carboxypeptidase [EC:3.4.17.14]
K00259	0.274705	0.37359	1.15003	ald; alanine dehydrogenase [EC:1.4.1.1]
K08981	0.232594	0.34889	1.14876	K08981; putative membrane protein
K03282	0.275985	0.37359	1.1466	mscL; large conductance mechanosensitive channel
K00433	0.309225	0.39755	1.13525	cpo; non-heme chloroperoxidase [EC:1.11.1.10]
K03118	0.313332	0.39755	1.13164	tatC; sec-independent protein translocase protein TatC
K01225	0.170484	0.292374	1.12221	CBH1; cellulose 1,4-beta-cellobiosidase [EC:3.2.1.91]
K03299	0.0900934	0.192315	1.12104	TC.GNTP; gluconate:H+ symporter, GntP family
K00853	0.0193165	0.104551	1.10641	araB; L-ribulokinase [EC:2.7.1.16]
K07793	0.243313	0.352079	1.10265	tctA; putative tricarboxylic transport membrane protein
K02775	0.498718	0.564874	1.09208	PTS-Gat-EIIC, gatC, sgcC; PTS system, galactitol-specific IIC component
K03270	0.17121	0.292374	1.08263	kdsC; 3-deoxy-D-manno-octulosonate 8-phosphate phosphatase (KDO 8-P phosphatase) [EC:3.1.3.45]
K03978	0.262	0.372846	1.08085	engB; GTP-binding protein
K00020	0.130588	0.245682	1.08069	mmsB, HIBADH; 3-hydroxyisobutyrate dehydrogenase [EC:1.1.1.31]
K03738	0.378298	0.451517	1.08037	aor; aldehyde:ferredoxin oxidoreductase [EC:1.2.7.5]
K02426	0.874387	0.874387	1.07781	sufE; cysteine desulfuration protein SufE
K03975	0.305287	0.39755	1.07724	dedA; membrane-associated protein
K08963	0.187718	0.301982	1.07058	mtnA; methylthioribose-1-phosphate isomerase [EC:5.3.1.23]
K03315	0.346654	0.422841	1.06373	nhaC; Na+:H+ antiporter, NhaC family
K00639	0.0476898	0.143069	1.06263	kbl, GCAT; glycine C-acetyltransferase [EC:2.3.1.29]
K01305	0.51746	0.568693	1.06117	iadA; beta-aspartyl-dipeptidase (metallo-type) [EC:3.4.19.-]
K02441	0.046481	0.143069	1.0578	glpG; GlpG protein
K07481	0.0284407	0.126277	1.05394	K07481; transposase, IS5 family
K00111	0.507188	0.568665	1.04932	glpA, glpD; glycerol-3-phosphate dehydrogenase [EC:1.1.5.3]
(a) KOs with a log2FC>1 expression difference (CBC vs PBS-GC) are indicated
(b) p values and q values obtained using Two-sided DeSeq2 & Benjamini-Hochberg correction are shown
