# Supplementary material for: Microbiome-mediated fructose depletion restricts murine gut colonization by vancomycin-resistant Enterococcus
Source: Nat Commun. 2022 Dec 13;13:7718. doi: 10.1038/s41467-022-35380-5 (PMC9748033; doi:10.1038/s41467-022-35380-5)
Supplement: Supplementary file 12 — Supplementary Data File 9 [file 41467_2022_35380_MOESM12_ESM.xlsx]

## Sheet: Taxa.antibiotics
Sample.ID	Group	Slackia	Escherichia/Shigella	unclassified_Bacilli	Streptococcus	unclassified_Sphingobacteriaceae	Acetivibrio	Vagococcus	Peptococcus	Dorea	Hespellia	Oxalicibacterium	Anaerosinus	Anaeroplasma	unclassified_Porphyromonadaceae	unclassified_Carnobacteriaceae	unclassified_Enterococcaceae	unclassified_Sphingobacteriales	unclassified_Peptostreptococcaceae	unclassified_Bacteroidales	Pseudomonas	Barnesiella	Acetanaerobacterium	Fastidiosipila	unclassified_Bacteria	Moryella	Oxalobacter	Corynebacterium	Anaerobacter	unclassified_Chitinophagaceae	unclassified_Proteobacteria	unclassified_Lachnospiraceae	Acinetobacter	Shuttleworthia	Staphylococcus	unclassified_Streptophyta	unclassified_Lactobacillaceae	Enterococcus	Parasporobacterium	Mesorhizobium	Delftia	unclassified_Ruminococcaceae	unclassified_TM7_genera_incertae_sedis	Olsenella	Sarcina	Pseudoxanthomonas	Oxobacter	unclassified_Actinobacteria	unclassified_Deferribacteraceae
A1	ampicillin	0	1661	1	0	0	0	0	0	0	0	0	0	1	307	0	0	0	0	64	0	7864	4	0	23	0	1	0	0	0	1	46	0	0	0	0	0	624	0	0	0	60	0	16	0	0	0	0	0
A2	ampicillin	0	0	0	0	0	0	0	0	3	0	0	0	48	421	0	0	0	0	79	0	8293	8	0	29	2	2	0	0	0	0	306	0	0	0	0	0	0	0	0	0	292	0	1	0	0	0	0	0
A3	ampicillin	0	72	0	0	0	0	0	0	0	0	0	0	0	184	0	0	0	0	42	0	4522	2	0	2	0	1	1	0	0	0	16	0	0	0	0	0	232	0	0	0	1	0	2	0	0	0	0	0
A4	ampicillin	0	12	0	0	0	0	0	0	58	0	0	0	373	3604	0	0	0	0	103	0	8688	104	0	214	4	0	0	0	0	2	2123	0	0	0	0	0	0	0	0	0	814	0	20	0	0	0	0	0
A5	ampicillin	0	40	0	0	0	0	0	0	3	2	0	0	67	1544	0	0	0	0	806	0	8942	44	0	91	1	1	0	0	0	3	774	0	0	0	0	0	1	0	0	0	558	0	13	0	0	0	0	0
A1_R	ampicillin_recov	0	0	0	0	0	0	0	0	41	0	0	0	83	3714	0	0	0	0	394	0	10158	59	0	48	1	1	0	0	0	2	2095	0	0	0	0	1	1	6	0	0	919	0	931	0	0	0	1	0
A2_R	ampicillin_recov	0	6	1	1	0	0	0	0	18	0	0	0	87	637	0	0	0	0	303	0	11250	9	0	42	2	0	0	0	0	0	1016	0	0	0	0	5	0	0	0	0	519	0	131	0	0	0	0	0
A3_R	ampicillin_recov	1	0	1	2	0	0	0	0	311	0	0	0	151	4519	0	0	0	0	1036	0	8833	52	0	133	9	1	0	0	0	0	2200	0	0	0	0	2	0	0	0	0	818	0	757	0	0	0	1	0
A4_R	ampicillin_recov	0	6	0	0	0	0	0	0	65	0	0	0	8	105	0	0	0	0	143	0	10270	9	0	24	33	0	0	0	0	0	789	0	0	0	0	0	3	0	0	0	457	0	0	0	0	0	0	0
A5_R	ampicillin_recov	0	45	0	0	0	0	0	0	290	0	0	0	143	32	0	1	0	0	608	0	5955	20	0	21	13	1	0	0	0	0	3077	0	0	0	0	0	61	3	0	1	1154	0	0	0	0	0	0	0
Cef1	ceftriaxone	0	5	0	0	0	0	0	0	0	0	0	0	165	1934	0	0	0	0	73	0	7299	3	0	130	7	2	0	0	0	0	334	0	0	0	0	1	0	0	0	0	139	0	13	0	0	0	0	0
Cef3	ceftriaxone	0	2	0	0	0	0	0	0	6	0	0	0	92	3114	0	0	1	0	141	0	5886	0	0	82	4	3	0	0	0	0	342	0	0	0	0	0	10	0	0	0	317	0	29	0	0	0	0	0
Cef5	ceftriaxone	0	8	0	0	0	0	0	0	28	0	0	0	2	2953	0	0	0	0	141	0	8540	9	0	38	0	1	0	0	0	4	345	0	0	0	0	1	22	0	0	0	411	0	134	0	0	0	0	0
Cef1_R	ceftriaxone_recov	0	1	9	0	0	0	0	0	266	0	0	0	0	12	0	0	0	9	0	1	23	0	0	2	0	0	2	0	0	0	17660	0	0	0	0	24	20	0	0	0	126	0	0	0	0	0	0	0
Cef2_R	ceftriaxone_recov	0	0	0	0	0	0	0	0	167	1	0	0	0	2250	0	0	0	0	61	0	8301	383	0	98	5	0	0	0	0	4	13212	0	0	0	1	1	0	5	0	0	118	0	118	0	0	0	0	0
Cef3_R	ceftriaxone_recov	0	0	6	0	0	0	0	0	1	1	0	35	0	0	0	0	0	727	1	1	4	0	0	12	2	0	0	0	0	0	16279	0	1	0	1	72	0	0	0	0	670	0	0	0	0	0	0	0
Cef4_R	ceftriaxone_recov	0	4	12	0	0	0	0	0	1	0	0	0	0	0	0	0	0	1250	1	0	3	0	0	4	0	0	0	17	0	0	23109	0	0	0	1	48	3	1	0	0	0	0	0	0	0	0	0	0
Cef5_R	ceftriaxone_recov	0	4	2	0	0	0	0	0	166	5	0	0	2551	0	0	2	0	369	1	0	2	0	0	353	0	0	0	0	0	0	18768	0	0	0	0	66	132	0	0	0	101	0	0	0	0	0	0	0
Cip1	ciprofloxacin	0	3	1	0	0	0	0	0	228	2	0	0	0	1978	0	0	0	0	8	0	5057	282	0	121	145	0	0	0	0	0	15645	0	0	23	0	1	0	2	0	0	3104	8	0	0	0	0	0	0
Cip2	ciprofloxacin	0	3	3	0	0	0	0	0	96	0	0	0	0	71	0	0	0	0	56	0	16014	14	0	42	4	0	0	0	0	0	2673	0	0	0	0	5	0	0	0	0	663	0	1	0	0	0	0	0
Cip3	ciprofloxacin	0	1	0	0	0	0	0	0	177	0	0	0	0	143	0	0	0	0	56	0	16284	72	0	127	83	0	0	0	0	0	4799	1	0	0	0	2	0	2	0	1	1406	7	0	0	0	0	0	0
Cip4	ciprofloxacin	0	0	1	0	0	0	0	0	313	0	0	0	0	483	0	0	0	0	36	0	5373	214	0	275	99	0	0	0	0	0	11908	0	0	0	0	4	0	2	0	0	1678	6	0	0	0	0	0	0
Cip5	ciprofloxacin	0	4	2	0	0	0	0	0	330	0	0	0	0	33	0	0	0	0	20	0	12403	93	0	82	17	0	0	0	0	0	10319	0	0	0	0	1	0	0	0	2	2157	8	0	0	0	0	0	0
Cip1_R	ciprofloxacin_recov	0	2	0	0	0	0	0	0	218	0	0	0	0	98	0	0	0	0	75	0	15493	103	0	71	14	0	0	0	0	0	5887	0	0	0	2	2	0	1	0	0	904	8	0	0	0	0	0	0
Cip2_R	ciprofloxacin_recov	0	0	1	0	0	0	0	0	428	0	0	0	0	26	0	0	0	0	30	0	8634	196	0	188	12	0	0	0	0	0	12415	0	0	0	1	1	0	3	0	0	2131	12	1	0	0	0	0	0
Cip3_R	ciprofloxacin_recov	0	0	0	0	0	0	0	0	339	0	0	0	0	319	0	0	0	0	17	0	7252	164	0	78	85	0	0	0	0	0	14877	0	0	0	0	1	0	1	0	0	2314	12	0	0	0	0	0	0
Cip4_R	ciprofloxacin_recov	0	0	2	0	0	0	0	0	107	0	0	0	0	3436	0	0	0	1	21	0	11817	149	0	66	10	0	0	0	0	1	8650	0	0	0	0	1	0	0	0	0	1304	39	0	0	0	0	0	0
Cip5_R	ciprofloxacin_recov	0	0	0	0	0	0	0	0	291	0	0	0	1329	1	0	0	0	0	1	0	14	138	0	28	10	0	0	0	0	0	10843	0	0	0	0	1	0	5	0	0	2763	0	0	0	0	0	0	0
Cl1	clindamycin	0	4441	0	0	0	0	0	0	0	0	0	0	0	88	0	3	0	0	14	0	13000	0	0	18	0	0	0	0	0	3	12	0	0	0	0	0	380	0	0	0	4	0	1	0	0	0	0	0
Cl2	clindamycin	0	2	0	1	0	0	0	0	0	0	1	0	1	126	0	10	0	0	18	0	14432	1	0	16	0	0	0	0	0	1	8	0	0	0	0	1	1102	0	0	0	2	0	0	1	0	0	0	0
Cl3	clindamycin	0	0	0	0	0	0	0	0	0	0	0	0	0	0	1	16	0	0	9	0	8	0	0	19	0	4	0	0	0	0	3	0	0	1	0	0	1028	0	0	0	20	0	0	0	0	0	0	0
Cl4	clindamycin	0	2	0	0	0	0	0	0	0	0	1	0	0	0	0	21	0	0	19	0	6	0	0	739	0	2	0	0	0	0	10	0	0	0	0	0	1520	0	1	1	191	0	0	0	0	0	0	0
Cl5	clindamycin	0	4677	0	0	0	0	0	0	2	0	0	0	0	130	0	0	0	0	18	0	14401	0	0	21	0	0	0	0	0	0	14	0	0	0	0	0	310	0	0	0	72	0	0	0	0	0	0	0
Cl1_R	clindamycin_recov	0	16	1	0	0	0	0	0	1032	1	0	0	0	1	0	0	0	945	1	0	6	2	0	472	41	0	0	45	0	0	9599	0	0	0	1	3	72	1	0	0	2672	0	0	0	0	0	0	0
Cl2_R	clindamycin_recov	0	1993	2	0	0	0	0	0	3	0	0	0	0	0	0	0	0	1348	0	0	7	582	0	1228	19	0	0	1	0	0	14416	0	0	0	0	5	164	5	0	0	2080	1	0	0	0	0	0	0
Cl3_R	clindamycin_recov	0	12	0	0	0	0	0	0	1742	0	0	0	0	2	0	0	0	0	0	0	2	1337	0	343	84	0	0	0	0	0	20296	0	3	0	0	1	2	1	0	0	1708	0	0	0	0	0	0	0
Cl4_R	clindamycin_recov	0	276	0	0	0	0	0	0	255	0	0	0	2	0	0	0	0	709	2	0	17	723	0	686	10	0	0	41	0	0	20960	0	0	0	1	0	8	2	0	1	784	0	0	0	0	0	0	0
Cl5_R	clindamycin_recov	0	36	0	2	0	0	0	0	211	0	0	0	0	2	0	0	0	1	2	0	10	10	0	1650	0	0	0	0	0	0	18225	0	0	0	0	0	64	0	0	0	3915	0	0	2	0	0	0	0
N1	neomycin	0	1	0	0	0	0	0	0	39	0	0	0	0	2912	0	0	1	0	1088	0	6122	20	0	65	1	3	0	0	0	0	447	0	0	0	0	0	0	2	0	0	1113	0	0	0	0	0	0	0
N2	neomycin	0	6	0	0	1	0	0	0	9	0	0	0	0	1727	0	0	0	0	1971	0	7723	39	0	200	1037	0	0	0	0	0	1804	0	0	0	0	1	0	9	0	0	2050	0	1	0	0	0	0	0
N3	neomycin	0	1	0	0	0	0	0	0	22	0	0	0	0	1447	0	0	0	0	1833	0	8184	78	0	181	1065	0	0	0	0	0	1087	0	0	0	0	0	1	5	0	0	1049	0	0	0	0	0	0	0
N4	neomycin	0	2	0	0	0	2	0	0	17	1	0	0	1	2074	0	0	0	0	2030	0	7158	47	0	188	465	0	0	0	0	0	3718	0	0	0	0	0	0	9	0	0	2407	0	0	0	0	0	0	0
N5	neomycin	0	1	0	0	0	0	0	0	13	0	0	0	0	1814	0	0	0	0	1399	1	6975	29	0	55	515	0	0	0	0	0	1141	0	0	0	0	0	0	9	1	0	1915	0	0	0	0	0	0	0
N1_R	neomycin_recov	0	0	0	0	0	0	0	0	190	0	0	0	0	3858	0	1	0	0	566	0	10163	61	0	105	42	1	0	0	0	0	5683	0	0	0	0	1	1	8	0	0	900	0	11	0	0	0	0	0
N2_R	neomycin_recov	0	3	0	0	0	0	0	0	188	0	0	0	0	4115	0	0	0	0	1450	0	7566	106	0	112	143	0	0	0	0	1	5409	0	0	0	0	0	0	3	0	0	1336	0	35	0	0	0	0	0
N3_R	neomycin_recov	0	9	1	8	0	0	0	0	142	0	0	0	0	3613	0	0	0	0	901	0	8775	37	0	81	12	0	0	0	0	0	2061	0	0	0	0	0	2	3	0	0	1107	0	176	0	0	0	0	0
N4_R	neomycin_recov	0	7	1	1	0	0	0	0	369	0	0	0	0	1580	0	0	0	0	1064	0	8703	57	0	124	122	1	0	0	0	1	5443	0	0	0	0	1	1	12	0	0	2805	0	135	0	0	0	0	0
N5_R	neomycin_recov	0	8	0	1	0	0	0	0	109	0	0	0	0	4068	0	0	0	2	618	0	10080	19	0	96	23	0	0	0	0	1	2303	0	0	0	0	2	1	3	0	0	794	0	163	0	0	0	1	0
NT1	untreated	0	0	0	0	0	0	0	0	117	0	0	0	0	3533	0	0	0	0	588	0	8655	87	0	87	15	0	0	0	0	1	2331	0	0	3	0	1	0	2	1	0	1920	3	47	0	0	0	0	0
NT2	untreated	0	0	0	2	0	1	0	0	262	0	0	0	196	1696	0	0	1	0	843	0	8935	141	0	112	76	0	0	0	0	0	4730	0	0	0	0	2	0	2	0	0	3151	38	58	0	0	0	0	0
NT3	untreated	0	1	5	2	0	0	0	0	164	0	0	0	1	2400	0	0	0	0	473	0	9279	111	0	133	39	0	0	0	0	1	3162	0	0	0	0	3	0	4	0	0	2294	7	178	0	0	0	0	0
NT4	untreated	0	8	1	1	0	0	0	0	54	0	0	0	0	4579	0	0	0	0	589	0	11949	18	0	89	3	0	0	0	0	1	1549	0	0	0	0	3	0	0	0	0	970	9	260	0	0	0	0	0
NT5	untreated	0	0	1	0	0	0	0	0	161	0	0	0	70	3118	0	0	0	0	504	0	12685	32	0	112	10	0	0	0	0	0	1271	0	0	0	0	7	1	0	0	0	1208	16	125	0	0	0	1	0
V1	vancomycin	0	2863	1	1	0	0	0	0	0	0	0	0	1632	0	0	0	0	1	1384	0	2	0	0	44	0	1	0	0	0	10	21	0	0	0	0	15	0	0	0	0	0	0	0	0	0	0	0	0
V2	vancomycin	0	2397	0	0	0	0	0	0	0	0	0	0	855	0	0	0	0	0	0	0	1	0	0	44	2	3	0	0	0	13	9	0	0	0	0	12	0	0	0	1	0	0	0	0	0	0	0	0
V3	vancomycin	0	3786	5	0	0	0	0	0	0	0	0	0	131	0	0	0	0	0	1	0	35	0	0	120	0	2	0	0	0	13	7	0	0	0	0	7	0	0	0	0	0	0	0	0	0	0	0	0
V4	vancomycin	0	3823	2	0	0	0	0	0	0	0	0	0	3280	0	0	0	0	0	0	0	0	0	0	49	0	0	0	0	0	10	5	0	0	0	0	2	0	0	0	0	0	0	0	0	1	0	0	0
V5	vancomycin	0	4220	5	0	0	0	0	0	0	0	0	0	1	0	0	0	0	1	0	0	0	0	0	39	0	0	0	0	0	15	7	0	0	0	0	20	0	0	0	1	0	0	0	0	0	0	0	0
V1_R	vancomycin_recov	0	1035	5	0	0	0	0	0	407	0	0	0	39	0	0	0	0	0	0	0	0	1	0	23	7	0	0	0	0	7	3673	0	0	0	0	11	0	6	0	0	185	0	0	0	0	0	0	0
V2_R	vancomycin_recov	0	1847	7	1	0	0	0	0	282	0	0	0	13	1	0	14	0	0	0	0	2	0	0	43	61	0	0	0	0	16	3707	0	0	0	0	20	370	0	0	0	1	0	1	0	0	1	0	0
V3_R	vancomycin_recov	0	1024	7	0	0	0	0	0	1	0	0	0	6	1	0	0	0	0	1	0	0	1	0	45	1621	0	0	0	0	4	4034	0	0	0	0	7	0	0	0	0	150	0	0	0	0	0	0	0
V4_R	vancomycin_recov	0	1893	0	0	0	0	0	0	1	0	0	0	1268	0	0	0	0	0	0	0	0	0	0	51	8	7	0	0	0	12	2966	0	0	0	0	0	0	0	0	0	0	0	0	0	0	0	0	0
V5_R	vancomycin_recov	0	660	1	0	0	0	0	0	2	0	0	0	1034	0	0	0	0	0	1	0	0	2	0	19	0	0	0	0	0	1	6628	0	0	0	0	0	0	0	0	0	203	0	0	0	0	0	0	0
[truncated: 125 more columns]

## Sheet: Taxa.CBC
Sample_ID	group	unclassified_Insolitispirillum	Bifidobacterium	Escherichia/Shigella	unclassified_Bacilli	unclassified_Coriobacteriaceae	Streptococcus	Melissococcus	unclassified_Bradyrhizobiaceae	Coprobacillus	Cronobacter	unclassified_Sphingobacteriaceae	Acetivibrio	Peptococcus	Dorea	Hespellia	unclassified_Peptococcaceae	Anaeroplasma	Veillonella	Rothia	unclassified_Enterobacteriaceae	unclassified_Porphyromonadaceae	unclassified_Carnobacteriaceae	Clostridiales_Incertae_Sedis_XIII_Incertae_Sedis_XIII_unclassified	unclassified_Erysipelotrichaceae	Allobaculum	Akkermansia	unclassified_Verrucomicrobia	unclassified_Enterococcaceae	unclassified_Sphingobacteriales	unclassified_Prevotellaceae	unclassified_Bifidobacteriaceae	unclassified_Clostridiaceae	unclassified_Desulfohalobiaceae	unclassified_Peptostreptococcaceae	unclassified_Bacteroidales	unclassified_Clostridiales	Selenomonas	Howardella	Barnesiella	unclassified_Alphaproteobacteria_incertae_sedis	Turicibacter	Acetanaerobacterium	unclassified_Verrucomicrobiaceae	Kluyvera	Lawsonia	unclassified_Burkholderiales	unclassified_Bacteria	Moryella
NT1	untreated	26	73	1	1	13	0	0	0	35	0	0	8	0	234	0	0	10	0	0	0	697	0	0	19	36	16	0	0	0	0	0	0	0	1	771	185	0	0	10069	2	90	90	0	0	0	1	211	53
NT2	untreated	29	81	0	0	0	0	0	0	13	0	1	3	0	46	0	0	13	0	0	0	540	0	0	13	578	5068	1	0	0	1	0	0	0	0	205	41	0	0	8762	6	82	10	0	0	0	1	95	3
NT3	untreated	49	64	0	1	12	0	0	0	0	0	0	0	2	224	1	3	0	0	0	0	512	0	2	7	415	3487	0	0	0	2	1	0	0	0	334	290	0	0	8590	4	214	101	0	0	0	2	172	145
NT4	untreated	18	215	0	0	6	1	0	0	0	0	0	0	0	126	0	2	25	0	0	0	275	0	0	36	1517	9	0	0	0	1	0	0	0	0	905	234	0	0	6744	1	0	163	0	0	0	0	128	6
NT5	untreated	20	57	0	0	10	1	0	0	28	0	0	0	2	326	0	4	7	0	0	0	1156	0	2	17	449	2735	0	0	0	0	0	0	0	0	170	307	0	0	7819	7	51	177	0	0	0	0	174	34
NT6	untreated	0	214	1	3	9	0	0	0	0	0	0	1	0	131	0	2	3	0	0	0	1717	0	0	16	2293	97	0	0	0	1	0	0	1	0	381	312	0	0	7258	7	12	63	0	0	0	1	175	32
V_10	Vancomycin + PBS	0	0	42	1	1	1	0	0	0	1	0	0	0	274	0	0	830	0	0	0	1	0	0	0	0	240	0	0	0	0	0	0	0	0	0	1149	0	0	20	0	1	175	0	0	0	1	10	823
V_11	Vancomycin + PBS	0	0	13	0	0	0	0	0	0	0	0	0	0	163	0	0	1203	0	0	0	0	0	0	0	0	2	0	0	0	0	0	0	0	0	0	652	0	0	8	0	530	1	0	0	0	1	471	4
V_12	Vancomycin + PBS	0	0	709	0	0	0	0	0	0	7	0	0	0	376	0	0	597	0	0	3	0	0	0	0	0	2257	0	1	0	0	0	0	0	0	0	250	0	0	4	0	1	0	0	0	0	0	14	0
V_1	Vancomycin + PBS	0	0	322	1	0	0	0	0	0	3	0	0	0	79	0	0	119	0	0	0	0	0	0	0	0	15430	7	0	0	0	0	0	0	0	0	457	0	0	6	0	1	41	0	0	0	1	5	0
V_2	Vancomycin + PBS	0	0	1011	5	0	0	0	0	0	10	0	0	0	1	0	0	627	0	0	8	0	0	0	0	0	1203	1	0	0	0	0	6	0	0	0	1116	0	0	24	0	0	24	0	0	1	4	30	4
V_3	Vancomycin + PBS	0	0	1684	0	0	0	0	0	0	10	0	0	0	0	0	0	0	0	0	19	0	0	0	0	0	12611	3	0	0	0	0	0	0	0	0	505	0	0	15	0	3	152	0	0	0	0	12	0
V_4	Vancomycin + PBS	0	0	3	0	0	0	0	0	0	0	0	0	0	282	0	0	353	0	0	0	0	0	0	0	0	33	0	0	0	0	0	0	1	0	0	347	0	0	5	0	0	4	0	0	0	1	44	23
V_5	Vancomycin + PBS	0	0	3477	0	0	0	0	0	0	7	0	0	0	1	0	0	0	0	0	43	0	0	0	0	0	14479	0	0	0	0	0	0	0	0	0	235	0	0	2	0	1	0	0	0	0	0	23	0
V_6	Vancomycin + PBS	0	0	42	6	0	0	0	0	0	0	0	0	0	501	0	0	0	0	0	0	0	0	0	4	0	2191	0	0	0	0	0	0	0	0	0	1279	0	0	6	0	0	0	0	0	0	4	112	13
V_7	Vancomycin + PBS	0	2	1002	9	0	0	0	0	1	6	0	0	0	20	0	0	546	0	0	7	12	0	0	0	0	4014	0	0	0	0	0	0	0	0	3	773	0	0	120	0	1	4	0	0	0	4	132	0
V_8	Vancomycin + PBS	0	0	220	11	0	0	0	0	22	1	0	0	0	549	0	0	912	0	0	2	0	0	0	361	0	9	0	0	0	0	0	0	0	0	0	636	0	0	6	0	0	0	0	0	0	1	63	16
V_9	Vancomycin + PBS	2	3	91	1	0	0	0	0	0	0	0	0	1	199	0	0	337	0	0	0	26	0	0	0	17	510	0	0	0	0	0	0	1	0	23	410	0	0	425	1	13	23	0	0	0	3	83	35
Vm5_10	Vancomycin + CBC	0	0	2	0	2	0	0	0	0	0	1	0	0	55	0	0	30	0	0	0	80	0	0	0	0	3003	0	0	0	0	0	0	0	0	12	196	0	0	7429	0	329	20	0	0	0	2	14	91
Vm5_11	Vancomycin + CBC	0	0	20	0	6	0	0	0	0	0	0	0	0	165	0	0	312	0	0	0	50	0	0	0	0	7	0	0	0	0	0	0	0	0	2	154	0	0	5768	0	0	285	0	0	0	0	95	20
Vm5_12	Vancomycin + CBC	0	0	181	0	0	0	0	0	0	1	0	0	0	2	0	0	138	0	0	1	64	0	0	0	0	8217	0	0	0	0	0	0	0	0	10	156	0	0	974	0	0	0	0	0	0	0	28	18
Vm5_1	Vancomycin + CBC	0	0	7	0	0	0	0	0	0	0	1	0	0	138	0	0	1	0	0	0	35	0	0	3	0	10115	3	0	0	0	0	0	0	0	11	237	0	0	3625	0	0	2	8	0	0	2	30	2
Vm5_2	Vancomycin + CBC	0	0	261	0	3	0	0	0	0	3	0	0	0	46	0	0	0	0	0	2	59	0	0	0	0	6165	0	0	0	0	0	0	0	0	1	32	0	0	6067	0	0	0	0	0	1	2	91	0
Vm5_3	Vancomycin + CBC	0	0	32	0	0	0	0	0	0	0	0	0	0	192	0	0	1	0	0	0	30	0	0	0	0	13239	6	0	0	0	0	0	0	0	12	283	1	0	4311	0	0	0	0	0	0	0	83	2
Vm5_4	Vancomycin + CBC	0	0	2	2	1	0	0	0	0	0	1	0	0	70	0	0	31	0	0	0	56	0	0	0	0	566	0	0	0	0	0	0	0	0	19	148	0	0	5181	0	0	0	0	0	0	1	20	2
Vm5_5	Vancomycin + CBC	0	0	3	0	0	0	0	0	0	0	3	0	0	126	0	2	252	0	0	0	21	0	0	0	0	1798	0	0	5	0	0	0	0	0	2	216	0	0	2035	0	196	162	0	0	0	0	34	14
Vm5_6	Vancomycin + CBC	0	0	941	0	1	0	0	1	0	10	0	0	0	191	0	0	0	0	0	8	57	0	0	0	0	806	1	0	0	0	0	0	0	0	13	217	0	0	5366	0	1	0	0	0	0	1	12	2
Vm5_7	Vancomycin + CBC	0	0	483	0	1	0	0	0	0	3	0	0	0	15	0	0	97	0	0	2	34	0	0	0	0	7056	8	0	1	0	0	0	0	0	11	545	0	0	5342	0	74	17	0	0	0	1	27	83
Vm5_8	Vancomycin + CBC	0	0	5	0	0	0	0	0	0	0	0	0	0	276	0	0	118	0	0	0	36	0	0	0	0	4	0	0	0	0	0	0	0	0	3	305	0	0	4328	0	0	0	0	0	0	0	145	18
Vm5_9	Vancomycin + CBC	0	0	1	0	0	0	0	0	0	0	1	0	0	286	0	1	38	0	0	0	24	0	0	4	0	8	0	0	0	0	0	0	0	0	4	173	0	0	2731	0	54	69	0	0	0	0	298	9
[truncated: 76 more columns]

## Sheet: Transcriptomic.CBC.isolates
Gene ID (a)	KO (b)	NT1 (c)	NT2	NT3	NT4	NT5	NT6	V.PBS.1	V.PBS.2	V.PBS.3	V.PBS.4	V.PBS.5	V.PBS.6	V.CBC.1	V.CBC.2	V.CBC.3	V.CBC.4	V.CBC.5	V.CBC.6
ALSP001.0001.d01_000010	#N/A	0	0	0	0	0	0	0	0	0	0	0	0	0	0	0	0	0	0
ALSP001.0001.d01_000020	K01421	0	0	0	5.1581	0	0	0	0	0	0	0	0	0	0.801795	0	0	0	0.507972
ALSP001.0001.d01_000030	K03327	0.452596	0	2.94661	0	0	0	0	0	0	0	0	0	0	0	0	0	0	0.40619
ALSP001.0001.d01_000040	K07322	0.768906	0	0	0	0	0	0	0	0	0	0	0	0	0	0.45342	0	0	0.668018
ALSP001.0001.d01_000050	K14953	0	0	0	0	0	0	0	0	0	0	0	0	0	0	0	0	0	0
ALSP001.0001.d01_000060	#N/A	0.216009	0	0	0	0	0	0	0	0	0	0	0	0	0	0	0	0	0
ALSP001.0001.d01_000070	K16089	0.17118	0	0.372193	0	0	0.23442	0	0	0	0	0	0	0	0	0	0	0	0
ALSP001.0001.d01_000080	K02230	0.0702907	0	0	0	0	0	0	0	0	0	0	0	0	0	0	0	0	0.155721
ALSP001.0001.d01_000090	#N/A	0	0	0	0	0	0	0	0	0	0	0	0	0	0	0	0	0	0
ALSP001.0001.d01_000100	K03561	0	0	0	0	0	0	0	0	0	0	0	0	0	0	0	0	0	0
ALSP001.0001.d01_000110	#N/A	0	0	0	0	0	0	0	0	0	0	0	0	0	0	0	0	0	0
ALSP001.0001.d01_000120	#N/A	0	0	0	0	0	0	0	0	0	0	0	0	0	0	0	0	0	0
ALSP001.0001.d01_000130	#N/A	0	0	0	0	0	0	0	0	0	0	0	0	0	0	0	0	0	0
ALSP001.0001.d01_000140	#N/A	0	0	0	0	0	0	0	0	0	0	0	0	0	0	0	0	0	0
ALSP001.0001.d01_000150	#N/A	0	0	0	0	0	0	0	0	0	0	0	0	0	0	0	0	0	0
ALSP001.0001.d01_000160	#N/A	0	0	0	0	0	0	0	0	0	0	0	0	0	0	0	0	0	0
ALSP001.0001.d01_000170	K07746	0	0	0	0	0	0	0	0	0	0	0	0	0	0	0	0	0	0
ALSP001.0001.d01_000180	#N/A	0	0	0	0	0	0	0	0	0	0	0	0	0	0	0	0	0	0
ALSP001.0001.d01_000190	#N/A	0	0	0	0	0	0	0	0	0	0	0	0	0	0	0	0	0	0
ALSP001.0001.d01_000200	#N/A	0	0	0	0	0	0	0	0	0	0	0	0	0	0	0	0	0	0
ALSP001.0001.d01_000210	K01144	0.10321	0	0	0	0	0	0	0	0	0	0	0	0	0.369494	0	0	0	0.460729
ALSP001.0001.d01_000220	#N/A	6.19618	4.94698	7.2523	0	3.84827	3.40097	0	0	0	0	0	0	0	20.5706	8.51125	28.5382	0	67.8925
ALSP001.0001.d01_000230	K18237	0	0	0.725654	0	0	0	0	0	0	0	0	0	0	3.55839	0	0	0	2.17793
ALSP001.0001.d01_000240	K08316	0.281294	0	0.710482	0	1.16147	0	0	0	0	0	0	0	0	0.97265	0	1.56937	0	1.85169
ALSP001.0001.d01_000260	#N/A	0	0	0	0	0	0	0	0	0	0	0	0	0	0	0	0	0	0
ALSP001.0001.d01_000270	#N/A	0	0	0	0	0	0	0	0	0	0	0	0	0	0	0	0	0	0.506157
ALSP001.0001.d01_000280	#N/A	0	0	0	0	0	0	0	0	0	0	0	0	0	0	0	0	0	0
ALSP001.0001.d01_000290	K04095	0	0	0	0	0.384994	0	0	0	0	0	0	0	0	0	0.490184	0	0	0
ALSP001.0001.d01_000300	K03733	0	0	0	0	0	0	0	0	0	0	0	0	0	0	0	0	0	0
ALSP001.0001.d01_000310	K07451	0	0	0	0	0	0	0	0	0	0	0	0	0	0	0	0	0	0
ALSP001.0001.d01_000320	#N/A	0	0	0	0	0	0	0	0	0	0	0	0	0	0	0	0	0	0
ALSP001.0001.d01_000330	K02315	0	0	0	0	0	0	0	0	0	0	0	0	0	0	0	0	0	0
ALSP001.0001.d01_000340	K03711	0	0	0	0	0	0	0	0	0	0	0	0	0	0.707253	0	0	0	0
ALSP001.0001.d01_000350	K03657	0	0	0	0	0	0	0	0	0	0	0	0	0	0	0	0	0	0
ALSP001.0001.d01_000360	#N/A	0	0	0	0	0	0	0	0	0	0	0	0	0	0	0	0	0	0
ALSP001.0001.d01_000370	K18234	0	0	0	0	0	0	0	0	0	0	0	0	0	0	0	0	0	0
ALSP001.0001.d01_000380	K00638	0	0	0	0	0	0	0	0	0	0	0	0	0	0.851805	0	0	0	0
ALSP001.0001.d01_000390	K07506	0	0	0	0	0	0	0	0	0	0	0	0	0	1.25708	0	0	0	0
ALSP001.0001.d01_000400	K09144	0	0	0	0	0	0	0	0	0	0	0	0	0	0	0	0	0	0
ALSP001.0001.d01_000410	K11180	0.24306	0	0	0	0	0	0	0	0	0	0	0	0	0	0	0	0	5.27588
ALSP001.0001.d01_000420	#N/A	0	0	0	0	0	0	0	0	0	0	0	0	0	0	0	0	0	0
ALSP001.0001.d01_000430	K01048	0	0	0	0	0	0	0	0	0	0	0	0	0	0	0	0	0	0
ALSP001.0001.d01_000440	K14727	0	0	0	0	0	0	0	0	0	0	0	0	0	0	0	0	0	0.579706
ALSP001.0001.d01_000450	#N/A	0	0	0	0	0	0	0	0	0	0	0	0	0	1.15497	0	0	0	0
ALSP001.0001.d01_000460	K02508	0.357758	0	1.05701	0	0	0	0	0	0	0	0	0	0	0.65769	0	0	0	1.61611
ALSP001.0001.d01_000470	#N/A	0	0	0	0	0	0	0	0	0	0	0	0	0	0	0	0	0	0
ALSP001.0001.d01_000480	#N/A	0	0	0	0	0	0	0	0	0	0	0	0	0	0	0	0	0	0
ALSP001.0001.d01_000490	K03469	0	0	0	0	0	0	0	0	0	0	0	0	0	0	0	0	0	0
ALSP001.0001.d01_000500	K14743	0.852604	0	0	12.5398	0	0	0	0	0	0	0	0	0	2.03075	0	3.31838	0	1.25702
ALSP001.0001.d01_000510	#N/A	0	0	0	0	0	0	0	0	0	0	0	0	0	0	0	0	0	0
ALSP001.0001.d01_000520	#N/A	0	0	0	0	0	0	0	0	0	0	0	0	0	0	0	0	0	0
ALSP001.0001.d01_000530	K03406	0	0	0	0	0	0	0	0	0	0	0	0	0	0	0	0	0	0
ALSP001.0001.d01_000540	#N/A	0	0	0	0	0	0	0	0	0	0	0	0	0	0	0	0	0	0
ALSP001.0001.d01_000550	#N/A	0	0	0	0	0	0	0	0	0	0	0	0	0	0	0	0	0	0
ALSP001.0001.d01_000560	#N/A	0	0	0	0	0	0	0	0	0	0	0	0	0	0	0	0	0	0
ALSP001.0001.d01_000570	#N/A	0.453948	0	0	0	0	0	0	0	0	0	0	0	0	2.46784	0	0	0	5.14424
ALSP001.0001.d01_000580	K03799	0.527623	0.880846	3.8441	0	0.66311	1.37275	0.320872	0	0	0	0	0	0	6.4574	0.476053	3.67289	0	9.2874
ALSP001.0001.d01_000590	K07149	0.392687	0	0	0	0.802701	1.34706	0	0	0	0	0	0	0	0	0	0	0	0.869951
ALSP001.0001.d01_000600	#N/A	0	0	0	0	0	0	0	0	0	0	0	0	0	0	0	0	0	0
ALSP001.0001.d01_000610	K03453	0	0	0	0	0	0	0	0	0	0	0	0	0	0	0	0	0	0.761957
ALSP001.0001.d01_000620	K09117	0	0	0	44.6565	0	0	0	0	0	0	0	0	0	0	0	0	0	0
ALSP001.0001.d01_000630	K06882	0.147487	0.277484	0	0	0	0	0	0	0	0	0	0	0	0.528739	0	1.75241	0	1.42977
ALSP001.0001.d01_000640	#N/A	1.20296	0	0	14.0289	1.42448	0	0	0	0	0	0	0	0	2.18001	1.86599	0	0	5.43417
ALSP001.0001.d01_000650	#N/A	0.371012	1.38827	1.34232	0	1.0389	0	0	0	0	0	0	0	0	2.62606	3.72951	5.69041	0	7.68174
ALSP001.0001.d01_000660	#N/A	0.77894	0	0.518894	0	0.317106	1.0381	0	0	0	0	0	0	0	3.15909	0.223274	8.67068	0	11.6484
ALSP001.0001.d01_000670	K05349	0.0726887	0	0	0	0.45277	0	0	0	0	0	0	0	0	0.504041	0	0.817232	0	0.314769
ALSP001.0001.d01_000680	#N/A	0.112506	0	0	0	0	0	0	0	0	0	0	0	0	0	0	0	0	0
ALSP001.0001.d01_000690	K03797	0.416816	0	0	0	0	0	0	0	0	0	0	0	0	0	0.620699	0	0	1.3979
ALSP001.0001.d01_000700	K00919	0.375202	0	0	0	0.760081	0	0	0	0	0	0	0	0	0	1.07426	0	0	0.812015
ALSP001.0001.d01_000710	K04488	13.4664	3.60099	2.94831	0	2.67675	2.23219	0	0	0.750528	0	0.771937	0	0	5.69141	1.57899	4.83718	0	19.0212
ALSP001.0001.d01_000720	#N/A	2.14248	1.66636	0.378978	0	0	0.503932	0	0	0.693964	0	0	0.299978	0.141097	3.67814	1.77217	3.4871	0	5.22328
ALSP001.0001.d01_000730	#N/A	0	0	0	0	0	0	0	0	0	0	0	0	0	0.349848	0	0	0	0.43823
ALSP001.0001.d01_000740	#N/A	0	0	0	0	0	0	0	0	0	0	0	0	0	0	0	0	0	1.0742
ALSP001.0001.d01_000750	#N/A	0	0	0	0	0	0	0	0	0	0	0	0	0	0	0	0	0	0
ALSP001.0001.d01_000760	K07098	0	0	0	0	0	0	0	0	0	0	0	0	0	0.513022	0	1.71253	0	0.659307
ALSP001.0001.d01_000770	K07007	0.597025	0	1.94117	0	0.273938	0	0	0	0	0	0	0	0	1.68293	0.348784	1.41974	0	3.70017
ALSP001.0001.d01_000780	#N/A	0	0	0	0	0	0	0	0	0	0	0	0	0	0	0	0	0	0
ALSP001.0001.d01_000790	K04032	0	0	0	0	0	0	0	0	0	0	0	0	0	0	0.792865	0	0	0
ALSP001.0001.d01_000800	#N/A	2.0245	0	1.90076	0	1.53998	1.15592	0	0	0	0	0	0	0	1.16123	2.01728	7.75266	0	13.3865
ALSP001.0001.d01_000810	K01432	0.362796	0	0	0	0	0	0	0	0	0	0	0	0	0	0	0	0	1.21895
ALSP001.0001.d01_000830	#N/A	0.39511	0	0	0	0	0	0	0	0	0	0	0	0	0.706077	0	0	0	2.64126
ALSP001.0001.d01_000840	#N/A	0	0	0	0	0	0	0	0	0	0	0	0	0	1.21602	0	0	0	0.749876
ALSP001.0001.d01_000850	K09471	0	0	0	0	0	0	0	0	0	0	0	0	0	0	0	0	0	0
ALSP001.0001.d01_000860	K15721	0.716521	0	1.57688	0	0	0.450202	0	0	0	0	0	0	0	0.45895	0	0	0	0
ALSP001.0001.d01_000870	#N/A	0.490886	0	1.76639	0	0	0	0	0	0	0	0	0	0	1.13988	0	0	0	1.44358
ALSP001.0001.d01_000880	K02342	0	0	0	0	0	0	0	0	0	0	0	0	0	0	0	0	0	0
ALSP001.0001.d01_000890	K03400	0.145327	0	0	0	0	0	0	0	0	0	0	0	0	0	0	0	0	2.34321
ALSP001.0001.d01_000900	K06199	0	0	0.509943	0	0	0	0	0	0	0	0	0	0	0	0	0	0	3.50748
ALSP001.0001.d01_000910	K01430	0.470514	0	0	0	0	0	0	0	0	0	0	0	0	0	0	0	0	0
ALSP001.0001.d01_000920	K01429	0	0	0	0	0	0	0	0	0	0	0	0	0	0	0	3.31805	0	0
ALSP001.0001.d01_000930	K01428	0.0873828	0	0	0	0	0	0	0	0	0	0	0	0	0	0	1.00189	0	0
ALSP001.0001.d01_000940	K03187	0	0	0	0	0	0	0	0	0	0	0	0	0	0	0	0	0	0
ALSP001.0001.d01_000950	K03188	0	0	0	0	0	0	0	0	0	0	0	0	0	0	0	0	0	0
ALSP001.0001.d01_000960	K03189	0.464725	0	0	0	0	0	0	0	0	0	0	0	0	0	0	0	0	0
ALSP001.0001.d01_000970	K03190	0	0	0	0	0	0	0	0	0	0	0	0	0	0	0	0	0	0
ALSP001.0001.d01_000980	K08717	0	0	0	0	0	0	0	0	0	0	0	0	0	0	0	0	0	0
ALSP001.0001.d01_000990	K02007	0	0	0	0	0	0	0	0	0	0	0	0	0	0	0	0	0	0
ALSP001.0001.d01_001000	K02008	0	0	0	0	0	0	0	0	0	0	0	0	0	0	0	0	0	0
ALSP001.0001.d01_001010	K02006	0	0	0	0	0	0	0	0	0	0	0	0	0	0	0	0	0	0
ALSP001.0001.d01_001020	K08368	0	0	0	0	0	0	0	0	0	0	0	0	0	0	0	0	0	0
ALSP001.0001.d01_001030	K03106	1.0053	0.636427	0.89782	0	0.719105	0	0	0	0	0	0	0	0	1.17793	0	1.29796	0	6.67239
ALSP001.0001.d01_001040	#N/A	0	0	0	0	0	0	0	0	0	0	0	0	0	0	0	0	0	0
ALSP001.0001.d01_001060	K03596	0.814949	0.471191	1.24147	0	0.964392	0	0	0	0	0	0	0	0	1.76018	0.250048	2.93957	0	3.8562
ALSP001.0001.d01_001070	K01130	0	0	0	0	0	0.326822	0	0	0	0	0	0	0	0.342376	0	0	0	1.26621
ALSP001.0001.d01_001080	K06871	0.116543	0	0.336498	0	0	0	0	0	0	0	0	0	0	0.843653	1.05617	1.41295	0	4.68851
ALSP001.0001.d01_001090	K03179	0	0	0	7.53257	0	0	0	0	0	0	0	0	0	0	0	0	0	0
ALSP001.0001.d01_001100	K08978	0	0	0	0	0	0	0	0	0	0	0	0	0	0	0	0	0	0
ALSP001.0001.d01_001110	K01890	0.59464	0	0.170907	0	0.502411	0.20787	0	0	0	0	0	0	0	1.70295	0.178743	1.39648	0	3.18676
ALSP001.0001.d01_001120	K12373	0.0708715	0	0	0	0	0	0	0	0	0	0	0	0	0.981228	0	0	0	2.72749
ALSP001.0001.d01_001130	K02499	1.88214	1.0628	0	0	0	0.660528	0	0	0	0	0	0	0	3.38617	1.68063	4.43305	0	7.60964
ALSP001.0001.d01_001140	K02617	0.283486	0	0	0	1.1327	0.950426	0	0	0	0	0	0	0	1.44458	0	3.10386	0	1.2276
ALSP001.0001.d01_001150	K07718	0	0	0.281035	0	0	0	0	0	0	0	0	0	0	0	0	0	0	0.958288
ALSP001.0001.d01_001160	K02477	0.374463	0	0	0	0	0	0	0	0	0	0	0	0	0.688399	0	2.23378	0	1.71959
ALSP001.0001.d01_001170	K01992	0.351578	0	0	0	1.00266	0.400746	0	0	0	0	0	0	0	0.613794	0	0	0	0
ALSP001.0001.d01_001180	K01992	0.127405	0	0	0	0	0	0	0	0	0	0	0	0	0	0.369197	0	0	1.10594
ALSP001.0001.d01_001190	K01993	0.29614	0	0	0	0	0	0	0	0	0	0	0	0	0.530094	0	0	0	2.63211
ALSP001.0001.d01_001200	K12340	0.449533	0	0	0	0	0.344199	0	0	0	0	0	0	0	0.36058	0	1.14252	0	3.13367
ALSP001.0001.d01_001210	K07098	0	0	0	0	0	0	0	0	0	0	0	0	0	0.452477	0	0	0	0
ALSP001.0001.d01_001220	#N/A	0	0	0	0	0.459203	0	0	0	0	0	0	0	0	0	0	2.58508	0	0
ALSP001.0001.d01_001230	K13671	0.497092	0	0	0	0	0	0	0	0	0	0	0	0	0	0	0	0	0
ALSP001.0001.d01_001240	K03088	0	0	0	0	0	0	0	0	0	0	0	0	0	0	0	0	0	0
ALSP001.0001.d01_001250	#N/A	0.331347	0	0	0	0	0	0	0	0	0	0	0	0	0	0	0	0	2.82421
ALSP001.0001.d01_001260	#N/A	0.172748	0	0	0	0.74666	0	0	0	0	0	0	0	0	0.625261	0	0	0	2.31276
ALSP001.0001.d01_001270	#N/A	0	0	0.944002	0	0	0	0	0	0	0	0	0	0	2.32392	0	0	0	0
ALSP001.0001.d01_001280	K07282	0	0	0	0	0	0	0	0	0	0	0	0	0	0.485797	0	0	0	1.83677
ALSP001.0001.d01_001290	K02217	0	0	0	0	0	0	0	0	0	0	0	0	0	0	0	0	0	0
ALSP001.0001.d01_001300	K15738	2.37802	0.990199	2.61685	6.02531	0	1.54221	0	0	0	0.197536	0	0	0	1.24798	1.05121	3.08439	0	5.06443
ALSP001.0001.d01_001310	K01892	0.884309	0	0.319288	0	0.459427	0.37403	0	0	0	0	0	0	0	0.779388	0.331731	1.27573	0	7.2611
ALSP001.0001.d01_001320	K03797	0.0986992	1.06679	0.27791	0	0	0	0	0	0	0	0	0	0	0	0	0	0	1.25435
ALSP001.0001.d01_001330	#N/A	2.59589	0	2.39067	0	1.86335	4.51582	0	0	0	0	0	0	0	17.8974	1.28402	18.0024	0	49.3539
ALSP001.0001.d01_001340	K00566	0.144127	0	0	0	0	0.497968	0	0	0	0	0	0	0	0	0.435224	0	0	1.29684
ALSP001.0001.d01_001350	K03975	0	0	0	0	0.463245	0	0	0	0	0	0	0	0	1.42571	0.606825	0	0	1.78184
ALSP001.0001.d01_001360	K00014	1.60736	0	0.796737	0	3.60425	0.692618	0	0	0	0	0	0	0	5.66907	0	15.1081	0	19.889
ALSP001.0001.d01_001370	#N/A	1.33023	7.18893	1.66402	0	0	0	0	0	0	0	0	0	0	0	1.9356	11.2243	0	17.3033
ALSP001.0001.d01_001380	K02337	0.795005	0.220283	0	0	0.161897	0.135991	0	0	0	0	0	0	0	0.816938	0.571256	0.900006	0	2.05388
ALSP001.0001.d01_001390	K05838	1.41543	0	2.40887	0	0	0	0	0	0	0	0	0	0	12.4211	1.40101	0	0	16.7327
ALSP001.0001.d01_001400	K00826	0.391175	0	0	0	0	0.678363	0	0	0	0	0	0	0	0.671337	0	0	0	0.835022
ALSP001.0001.d01_001410	K02340	0.0702858	0	0	0	0.313935	0.235643	0	0	0	0	0	0	0	0.487379	0	0	0	2.41024
ALSP001.0001.d01_001420	K04075	0.605281	1.22886	0.313965	0	0.254371	0	0	0	0	0	0	0	0	1.93935	0.983156	2.56115	0	3.88936
ALSP001.0001.d01_001430	K00075	0.293132	0	0	0	0	0	0	0	0	0	0	0	0	2.57636	0	0	0	3.26746
ALSP001.0001.d01_001440	#N/A	0.419675	0	1.17704	0	0.119203	0	0	0	0	0	0	0	0	1.0973	0	3.60661	0	5.72915
ALSP001.0001.d01_001450	K03503	0	0	0	0	0	0	0	0	0	0	0	0	0	0	0	7.97472	0	0
ALSP001.0001.d01_001460	K03502	0	0	0	0	0	0	0	0	0	0	0	0	0	0.420234	0	0	0	0
ALSP001.0001.d01_001470	K03551	0.582109	0	0	0	0.601433	0	0	0	0	0	0	0	0	2.57971	0.874655	0	0	3.88967
ALSP001.0001.d01_001490	K06994	0	0	0	0	0	0	0	0	0	0	0	0	0	0	0	0	0	0.556682
ALSP001.0001.d01_001500	K07636	1.28391	0	0.955723	0	0	0.497596	0	0	0	0	0	0	0	1.49738	0.837249	3.28986	0	6.27985
ALSP001.0001.d01_001510	K13292	0	0	0	0	0	0	0	0	0	0	0	0	0	1.12964	0.706279	1.84468	0	2.09678
ALSP001.0001.d01_001520	K12284	0.860845	0	0	0	0	0	0	0	0	0	0	0	0	4.45736	0	3.59611	0	3.4728
ALSP001.0001.d01_001530	#N/A	0	0	0	0	0	0	0	0	0	0	0	0	0	0	0	0	0	0
ALSP001.0001.d01_001540	K00259	0.671114	0	0.381182	0	0	0.470626	0	0	0	0	0	0	0	6.63063	0	0	0	8.90434
ALSP001.0001.d01_001550	K03773	0	0	1.29045	0	0	0	0	0	0	0	0	0	0	0	0	8.39617	0	0
ALSP001.0001.d01_001560	K03773	0.419957	0	0.241562	0	0	0.652623	0	0	0	0	0	0	0	1.01062	0.282928	1.09484	0	2.90412
ALSP001.0001.d01_001570	#N/A	13.8362	13.5992	24.7716	13.4521	27.5787	11.4871	0	0	0	0	0	0	0	108.032	16.9863	101.544	0	248.961
ALSP001.0001.d01_001580	K03310	0.22165	0	0	0	0	0	0	0	0	0	0	0	0	1.15701	0.329453	1.24154	0	1.94025
ALSP001.0001.d01_001590	K05986	0.187366	0	0	0	0	0	0	0	0	0	0	0	0	0	0	0	0	3.38603
ALSP001.0001.d01_001600	K01126	0.950625	1.0861	0	0	0.439993	0.660528	0	0	0	0	0	0	0	1.01747	1.41606	0	0	3.34424
ALSP001.0001.d01_001610	K03306	0.134447	0	0.560439	0	0	0.229623	0	0	0	0	0	0	0	0	0.305482	0.391596	0	1.63863
ALSP001.0001.d01_001620	K03458	0	0	0	0	0	0.406358	0	0	0	0	0	0	0	0	0.177291	0	0	0
ALSP001.0001.d01_001630	#N/A	0.485976	0	0	0	0	0	0	0	0	0	0	0	0	0	0	5.46378	0	2.10398
ALSP001.0001.d01_001640	K18122	0.809792	0	0.291396	0	0	0	0	0	0	0	0	0	0	1.20992	1.02952	0	0	3.50568
ALSP001.0001.d01_001650	K10907	1.56993	0	2.91412	0	0	0.383402	0	0	0	0	0	0	0	1.97184	1.35289	5.26671	0	12.4348
ALSP001.0001.d01_001660	K00180	1.02124	0	0	0	0	0.886407	0	0	0	0	0	0	0	1.34229	1.53036	3.06017	0	4.54181
ALSP001.0001.d01_001670	K04090	0.966874	0	0.26756	6.26673	0.384994	0.636824	0	0	0	0	0	0	0	3.24536	1.37619	3.20857	0	9.53622
ALSP001.0001.d01_001680	K01784	0.944367	0	0	0	0	0	0	0	0	0	0	0	0	3.29775	2.09512	7.39366	0	0.678621
ALSP001.0001.d01_001690	K16264	0	0	0	15.1182	0	0	0	0	0	0	0	0	0	0.589711	0	0	0	0.714936
ALSP001.0001.d01_001700	K05520	0	0	0	0	0	0	0	0	0	0	0	0	0	1.72726	0	0	0	1.11039
ALSP001.0001.d01_001710	#N/A	0.314715	0	0	0	0	0	0	0	0	0	0	0	0	0	0.988602	0	0	0
ALSP001.0001.d01_001720	#N/A	0	1.18462	0	0	0	0	0	0	0	0	0	0	0	0	0	0	0	0
ALSP001.0001.d01_001730	K07010	0	0	0	0	0	0	0	0	0	0	0	0	0	1.25709	0	0	0	0
ALSP001.0001.d01_001740	K05873	0.318919	0	0	0	0	0	0	0	0	0	0	0	0	0.547332	0	0	0	0
ALSP001.0001.d01_001750	K03811	0.222828	0	0	0	0	0	0	0	0	0	0	0	0	0	0	0	0	0
ALSP001.0001.d01_001760	K00852	0.879664	0.827142	1.65141	0	1.22943	0	0	0	0	0	0	0	0	3.13686	0.881357	0.858828	0	3.9476
ALSP001.0001.d01_001770	K00850	1.06869	0.844849	0.817232	0	0	0.52317	0	0	0	0	0	0	0	2.4192	0.900224	7.94899	0	7.04911
ALSP001.0001.d01_001780	K03973	0.233974	0	0	0	0	0.786511	0	0	0	0	0	0	0	1.65066	0	0	0	1.03256
ALSP001.0001.d01_001790	K18672	1.10047	0	0.471887	0	0	0	0	0	0	0	0	0	0	1.31089	0.553187	2.14066	0	5.29247
ALSP001.0001.d01_001800	K06400	2.66058	1.24444	2.13529	0	1.43173	4.61044	0	0	0	0	0	0	0	22.8422	4.67357	18.034	0	35.4195
ALSP001.0001.d01_001810	K03550	1.26072	0	0.713992	0	0	0	0	0	0	0	0	0	0	1.32143	0.757761	0	0	0
ALSP001.0001.d01_001820	#N/A	0.327737	0	1.84222	0	0	0	0	0	0	0	0	0	0	0	1.02951	0	0	3.80807
ALSP001.0001.d01_001830	K01808	0.32921	0	0	0	0	0	0	0	0	0	0	0	0	1.14141	0	0	0	0.689567
ALSP001.0001.d01_001840	K06207	2.23925	0.917687	1.5258	0	1.03834	1.13832	0	0	0	0	0	0	0	4.93622	0.854567	2.83939	0	9.4517
ALSP001.0001.d01_001850	K02003	2.59	0	2.66363	0	0	0	0	0	0	0	0	0	0	0	0	12.4339	0	22.938
ALSP001.0001.d01_001860	#N/A	1.5507	2.40246	0.557615	0	0.927569	0	0	0	0	0	0	0	0	1.15531	0.653102	2.5273	0	8.15577
ALSP001.0001.d01_001870	#N/A	3.72691	2.46711	3.74762	4.96599	1.91063	3.7833	0	0	0	0	0	0	0	17.4079	3.92613	40.5798	0	55.2199
ALSP001.0001.d01_001880	K01364	4.70902	3.48686	6.51266	2.29321	4.01285	4.3387	0	0	0	0	0	0	0	26.803	3.42937	26.6477	0	53.9047
ALSP001.0001.d01_001890	#N/A	0	0	0	0	0	0	0	0	0	0	0	0	0	0	0	0	0	0
ALSP001.0001.d01_001900	#N/A	0	0	0	2.5164	0.927094	0	0	0	0	0	0	0	0	2.3774	0	0	0	3.4201
ALSP001.0001.d01_001910	K01364	0.206961	0	0.272091	0	0.689678	0.367907	0	0	0	0	0	0	0	2.64159	0	1.23458	0	0.934696
ALSP001.0001.d01_001920	K13829	0.355613	0	0	0	0	0	0	0	0	0	0	0	0	1.48631	0	0	0	1.8625
ALSP001.0001.d01_001930	K16092	0.145593	0	0	0	0	0	0	0	0	0	0	0	0	0	0	1.73874	0	1.31508
ALSP001.0001.d01_001940	K03595	0.499202	0.936493	0.481925	0	1.4049	0.588682	0	0	0	0	0	0	0	0.891016	0	0	0	8.51582
ALSP001.0001.d01_001950	K12600	0.145635	0.412953	0	0	0	0	0	0	0	0	0	0	0	0.256894	0.223137	0	0	0.974735
ALSP001.0001.d01_001960	K02575	0.501567	0	0.212737	0	0	0.575047	0	0	0	0	0	0	0	0.882529	0.493022	0	0	5.47983
ALSP001.0001.d01_001970	K03281	0.168216	0	0.210426	0	0	0	0	0	0	0	0	0	0	1.17034	0	0	0	1.81404
ALSP001.0001.d01_001980	K01867	0.850265	0	0.383145	0	0	0.448836	0	0	0	0	0	0	0	3.72911	0	1.57497	0	2.89874
ALSP001.0001.d01_001990	K04761	1.29407	0	0.410969	0	1.39544	1.11928	0	0	0	0	0	0	0	7.3675	1.43337	8.46991	0	13.4443
ALSP001.0001.d01_002000	K09710	1.25867	0	1.0809	0	0	0	0	0	0	0	0	0	0	3.02425	0	0	0	1.85867
ALSP001.0001.d01_002010	K03798	2.98355	0.820359	0.992227	0	0.616559	0.517624	0	0.0688811	0	0	0	0	0	4.9915	2.53779	6.05927	0	14.2165
ALSP001.0001.d01_002020	K00981	1.22997	0	0	0	0	0	0	0	0	0	0	0	0	2.46142	0	2.00593	0	7.20269
ALSP001.0001.d01_002030	K01613	0.655752	0	0	0	0.910758	0	0	0	0	0	0	0	0	0	0.653102	0	0	5.72994
ALSP001.0001.d01_002040	K03548	0.132378	0	0	0	0	0.464882	0	0	0	0	0	0	0	0	0	0	0	1.18134
ALSP001.0001.d01_002050	K11753	0	0	0	0	0	0	0	0	0	0	0	0	0	0	0	0	0	1.78249
ALSP001.0001.d01_002060	K01362	0.0974301	0	0.53447	0	0	0.683949	0.401089	0	0	0	0	0	0	0.696372	0.889277	1.18123	0	3.70642
ALSP001.0001.d01_002070	K05582	0	0	0	0	0	0	0	0	0	0	0	0	0	0	0	0	0	0
ALSP001.0001.d01_002080	K13378	0	0	0	0	0	0	0	0	0	0	0	0	0	0.349156	0	1.13603	0	0
ALSP001.0001.d01_002090	K12141	0	0	0	0	1.32449	0	0	0	0	0	0	0	0	0.366444	0.30937	1.22323	0	1.41344
ALSP001.0001.d01_002100	K12140	0	0	0	0	0	0	0	0	0	0	0	0	0	0	0	0	0	1.05223
ALSP001.0001.d01_002110	K12138	0	0	0	0	0	0	0	0	0	0	0	0	0	1.15256	0	0	0	1.41575
ALSP001.0001.d01_002120	K12137	0	0	0.191325	0	0	0	0	0	0	0	0	0	0	0.260004	0	0	0	0.496064
ALSP001.0001.d01_002130	K09761	0.406634	0	0	0	0	0	0	0	0	0	0	0	0	0	0	0	0	0
ALSP001.0001.d01_002140	K01284	0.668589	0	0.755424	0	0.564638	0.22931	0	0	0	0	0	0	0	3.20591	1.01119	1.54277	0	5.67026
ALSP001.0001.d01_002150	K01284	1.26944	0	1.35039	0	0	0.977325	0	0	0	0	0	0	0	5.51473	1.04829	3.30353	0	7.63403
ALSP001.0001.d01_002160	K01991	0.438437	0	0	0	0	0	0	0	0	0	0	0	0	1.2063	0	1.3077	0	1.99718
ALSP001.0001.d01_002170	K15256	0	0	0	0	0	0.667927	0	0	0	0	0	0	0	0.680456	0.558055	0	0	0.4182
ALSP001.0001.d01_002180	K03217	1.02447	0.424136	0.195036	0	0.314154	0	0	0	0	0	0	0	0	0.805219	0.680435	0	0	5.71067
ALSP001.0001.d01_002190	K01937	1.18681	0.507841	1.10983	0	0	0	0	0	0	0	0	0	0	2.88301	1.6347	2.65343	0	8.07082
ALSP001.0001.d01_002200	K00228	3.22461	0.406767	1.02131	0	0.795787	0.768775	0	0	0	0	0	0	0	3.15459	0.660305	6.00628	0	13.1184
ALSP001.0001.d01_002210	K07658	0	1.26712	0	0	0	0	0	0	0	0	0	0	0	0	0	0	0	0
ALSP001.0001.d01_002220	K00925	0.502854	0	1.33043	0	0	0.833234	0	0	0	0	0	0	0	2.15838	0.366965	1.46191	0	3.53252
ALSP001.0001.d01_002230	K00634	0.806296	0.93146	0.209381	0	0	0	0	0	0	0	0	0	0	1.44788	1.95602	0	0	1.79375
ALSP001.0001.d01_002240	K00929	1.5879	0	0	0	0	0	0	0	0	0	0	0	0	1.45951	0	3.23318	0	3.08261
ALSP001.0001.d01_002250	K03786	0.350142	0	6.70874	0	0	0	0	0	0	0	0	0	0	0	0	0	0	1.54453
ALSP001.0001.d01_002260	K03328	0.148205	0	0	0	0	0	0	0	0	0	0	0	0	0.911338	0	1.15195	0	0.903983
ALSP001.0001.d01_002270	K00946	0.320946	0	0	0	0	0	0	0	0	0	0	0	0	0	0.467002	0	0	0
ALSP001.0001.d01_002280	K03402	0	0	0	0	0	0	0	0	0	0	0	0	0	1.14141	0.956478	3.70127	0	5.63332
ALSP001.0001.d01_002290	#N/A	0	0	0	0	0	0	0	0	0	0	0	0	0	0	0	0	0	4.59858
ALSP001.0001.d01_002300	K05589	0.560742	3.09122	1.48432	0	2.2405	0	0	0	0	0	0	0	0.526563	5.76723	0	6.30857	0	15.5647
ALSP001.0001.d01_002310	K10026	0.48601	0	0.620483	0	1.06534	0	0	0	0	0	0	0	0	0.854907	0	0	0	7.56286
ALSP001.0001.d01_002320	K00760	1.10302	1.49223	0	0	0	0	0	0	0	0	0	0	0	0	0.400813	0	0	10.1995
ALSP001.0001.d01_002330	K03617	0	0	0.668277	5.22007	0	0	0	0	0	0	0	0	0	2.41883	0	0	0	0.994259
ALSP001.0001.d01_002340	K03613	0.373588	0	0	0	0.587414	0	0	0	0	0	0	0	0	1.8239	0	0	0	3.38091
ALSP001.0001.d01_002350	K03612	2.68938	1.21118	2.34564	0	0.927094	1.52193	0	0	0	0	0	0	0	0.782067	0	6.43244	0	8.8516
ALSP001.0001.d01_002360	K03614	0.904187	0	0	0	0	1.5817	0	0	0	0	0	0	0	3.74692	0.894995	0	0	1.35532
ALSP001.0001.d01_002370	K03615	0.543206	0	0.313266	0	0	0	0	0	0	0	0	0	0	1.54233	0	0	0	0.48433
ALSP001.0001.d01_002380	K03616	0.66041	0	0	0	0	0.576016	0	0	0	0	0	0	0	2.95293	0.495305	0	0	3.6964
ALSP001.0001.d01_002390	K03803	0	0	0	0	0	1.20224	0	0	0	0	0	0	0	0	0	3.99068	0	3.08021
ALSP001.0001.d01_002400	K01950	1.03108	0.510574	1.52069	0	0.770835	0.328282	0	0	0.0543486	0	0	0	0	2.65194	0.282191	0	0	5.59783
ALSP001.0001.d01_002410	#N/A	0	0	0	0	0	0	0	0	0	0	0	0	0	0	0	0	0	0
ALSP001.0001.d01_002420	K15633	0.8688	0.548336	0.504297	0	0.831275	0	0	0	0	0	0	0	0.190905	0.702484	0.293039	1.17652	0	4.94791
ALSP001.0001.d01_002430	K01872	0.796212	0.322963	0.290392	0	0	0.788623	0	0	0	0	0	0	0	2.41221	0.672271	0.659105	0	9.01296
ALSP001.0001.d01_002440	K08259	0	0	0	0	0	0	0	0	0	0	0	0	0	2.73156	0	0	0	0.692376
ALSP001.0001.d01_002450	K08259	0.474823	0	0.853425	0	0.651393	0	0	0	0	0	0	0	0	0	0	0	0	0
ALSP001.0001.d01_002460	K01838	0	0	0.676891	0	0	0	0	0	0	0	0	0	0	0	0	0	0	1.16291
ALSP001.0001.d01_002470	#N/A	0.402665	0	0.529617	0	0.853079	0.726615	0	0	0	0	0	0	0	0	0	2.47118	0	0.924551
ALSP001.0001.d01_002480	K16899	0.23347	0	1.00432	0	0.215297	0.18338	0	0	0	0	0	0	0	0.923444	0.153215	0	0	1.3924
ALSP001.0001.d01_002490	K03582	0.327145	0	0.135931	0	0	0.159237	0	0	0	0	0	0	0	0.988812	0.418758	1.07133	0	1.86774
ALSP001.0001.d01_002500	K11085	0.257006	0.490926	0	0	0	0	0	0	0	0	0	0	0	0	0.253219	0	0	1.1445
ALSP001.0001.d01_002510	K01610	0.499376	0	0.421929	0	0	0	0	0	0	0	0	0	0	1.17946	0	0	0	1.44878
ALSP001.0001.d01_002520	K13280	0	0	0	0	0	0	0	0	0	0	0	0	0	1.11599	0	0	0	0
ALSP001.0001.d01_002530	K12506	0	0	0	0	0	0	0	0	0	0	0	0	0	0.551011	0	0	0	4.76521
ALSP001.0001.d01_002540	#N/A	0.637642	0.696117	2.73343	0	2.68635	1.74943	0	0	0	0	0	0	0	8.128	0.756053	22.8211	0	26.4422
ALSP001.0001.d01_002550	K13795	0	0	0	0	0	0	0	0	0	0	0	0	0	0	0	0	0	0
ALSP001.0001.d01_002560	K05952	0	0	0	0	0	0	0	0	0	0	0	0	0	0	0	0	0	4.90818
ALSP001.0001.d01_002570	K03499	1.04507	0.629308	1.76829	0	0.46251	0	0	0	0.128833	0	0	0	0	1.96636	0.329096	0	0	7.5975
ALSP001.0001.d01_002580	K01912	0.307771	0	1.14713	0	0.425395	0.178664	0	0	0	0	0	0	0	3.22834	0.302687	1.18124	0	3.12358
ALSP001.0001.d01_002590	K15519	0.460464	0	0.336498	0	0.545255	0	0	0	0	0	0	0	0	0.834454	0.714253	0	0	5.26859
ALSP001.0001.d01_002600	K11392	0.329192	0	0.583482	2.45047	0	0	0	0	0	0	0	0	0	0	0	0	0	1.90647
ALSP001.0001.d01_002610	K13638	2.1746	2.74325	0.629183	10.7929	1.04755	3.40451	0	0	0	0	0	0	0	4.32253	0.737582	2.85612	0	9.75023
ALSP001.0001.d01_002620	K11202	0	1.02697	0	0	0	0	0	0	0	0	0	0	0	0	0	0	0	0
ALSP001.0001.d01_002630	K07164	6.51402	3.26941	10.5109	4.32148	2.17435	4.0561	0	0	0.46129	0	0	0	0	16.7214	3.50502	7.88098	0	51.5905
ALSP001.0001.d01_002640	#N/A	1.44859	0	0	0	0	0.859708	0	0	0	0	0	0	0	0	0	0	0	1.05825
ALSP001.0001.d01_002650	K09702	0.227592	0	0	2.54877	0	0	0	0	0	0	0	0	0	0	0	2.6846	0	1.00395
ALSP001.0001.d01_002660	K00633	0	0	0	0	0	0	0	0	0	0	0	0	0	0	0	3.08645	0	1.188
ALSP001.0001.d01_002670	K03556	0	0	0	0	0.809071	0	0	0	0	0	0	0	0	0	0.592377	0	0	0
ALSP001.0001.d01_002680	K02970	4.68165	8.61765	0	0	0	3.96643	0	0	0	0	0	0	0	8.25372	0	22.1846	0	13.669
ALSP001.0001.d01_002690	K02237	1.03427	0.758689	1.11439	0	0.591455	0.47279	0	0	0	0	0	0	0	0.482759	0.838646	8.73687	0	3.06793
ALSP001.0001.d01_002700	K03182	0.241394	0	0	0	0	0	0	0	0	0	0	0	0	0	0.235926	0.932841	0	0
ALSP001.0001.d01_002710	K06041	0.525691	0	2.45473	0	0	0.522712	0	0	0	0	0	0	0	1.63076	0.460416	0	0	0.686235
ALSP001.0001.d01_002720	K01627	0.690589	0.56036	0.560384	0	0	0	0	0	0	0	0	0	0	1.75206	0	0	0	5.68698
ALSP001.0001.d01_002730	K00979	0.398967	0	0.538363	0	0	0	0	0	0	0	0	0	0	0	0	0	0	0.866391
ALSP001.0001.d01_002740	K01338	1.04203	0.334688	1.64147	0	0.383104	0.208567	0	0	0	0	0	0	0.0604083	2.39131	0.726857	1.44276	0	3.51458
ALSP001.0001.d01_002750	#N/A	0	0	0	0	0	0	0	0	0	0	0	0	0	0	0	0	0	0
ALSP001.0001.d01_002760	K01873	1.16766	0	0.597377	0	0	0.387431	0	0	0	0	0	0	0	2.41218	0.670915	3.25828	0	3.74213
ALSP001.0001.d01_002770	K02656	0.151344	0	1.65694	0	0	0	0	0	0	0	0	0	0	0.825041	0.950821	0	0	1.40712
ALSP001.0001.d01_002780	K03469	0	0	0	0	0	0	0	0	0	0	0	0	0	1.17946	0	0	0	0
ALSP001.0001.d01_002790	K01002	0	0	0	0	0	0	0	0	0	0	0	0	0	0.52291	0	0	0	0
ALSP001.0001.d01_002800	#N/A	0	0	0	0	0	0	0	0	0	0	0	0	0	4.2256	0	6.91201	0	2.57549
ALSP001.0001.d01_002810	K03306	0.600681	0	0.721952	0	0.275522	0.234677	0	0	0	0	0	0	0	0.239079	0.200343	0	0	0.881348
ALSP001.0001.d01_002820	K00845	0	0	0	0	0	0	0	0	0	0	0	0	0	0	0	0	0	2.08366
ALSP001.0001.d01_002830	K07636	0.104531	0	0	0	0.237909	0	0	0	0	0	0	0	0	0	0.309507	1.23301	0	0.446275
ALSP001.0001.d01_002840	K07657	0.208429	0	0	0	0	0	0	0	0	0	0	0	0	0	0	1.2952	0	0
ALSP001.0001.d01_002850	K00128	0.426395	0	0	0	0	0.377524	0	0	0	0	0	0	0	0.767918	0	1.28394	0	3.32297
ALSP001.0001.d01_002860	K14060	0.665939	0	0	0	0.251009	0	0	0	0	0	0	0	0	0.388378	0	5.06303	0	0
ALSP001.0001.d01_002870	K02393	0	0	0	0	0	0	0	0	0	0	0	0	0	0	0	0	0	0
ALSP001.0001.d01_002880	K14056	2.16009	0	1.82671	0	2.64787	3.34944	0	0	0	0	0	0	0	11.4401	0	33.0581	0	0
ALSP001.0001.d01_002890	K14056	0	0	0	0	0	0	0	0	0	0	0	0	0	1.06219	0	0	0	2.57549
ALSP001.0001.d01_002900	K00024	0.448361	0	0	0	1.88254	0	0	0	0	0	0	0	0	1.0564	0	1.77895	0	1.30944
ALSP001.0001.d01_002910	K01066	4.78305	0.934579	4.14603	0	1.12289	1.1833	0	0	0	0	0	0	0.500433	6.92434	2.02967	5.90475	0	33.9714
ALSP001.0001.d01_002920	K00302	0.215173	0	0	0	0	0	0	0	0	0	0	0	0	0	0	0	0	1.89075
ALSP001.0001.d01_002930	#N/A	0	0	0	0	0	0	0	0	0	0	0	0	0	0	0	0	0	0
ALSP001.0001.d01_002940	#N/A	0.150814	0	0	0	0	0	0	0	0	0	0	0	0	1.06219	0	3.45601	0	0
ALSP001.0001.d01_002950	K12410	0.21582	0	0	0	0	0.748539	0	0	0	0	0	0	0	0	0	0	0	1.85875
ALSP001.0001.d01_002960	#N/A	0	0	0	0	0	1.00382	0	0	0	0	0	0	0	0	0	0	0	0.638347
ALSP001.0001.d01_002970	#N/A	0	0	0	0	0	0	0	0	0	0	0	0	0	0	1.66772	0	0	0
ALSP001.0001.d01_002980	#N/A	0	0	0	0	0	0	0	0	0	0	0	0	0	0	1.27303	0	0	0
ALSP001.0001.d01_002990	#N/A	0	0	0	0	0	0	0	0	0	0	0	0	0	0	0.770187	0	0	1.11919
ALSP001.0001.d01_003000	K04078	0	0	0	0	6.39083	0	0	0	0	0	0	0	0	0.944299	8.11017	15.6003	0	27.6062
ALSP001.0001.d01_003010	K04077	2.27072	0.506933	2.58243	3.12895	1.81785	1.57463	0	0	0	0	0	0	0	2.56714	4.61888	4.23106	0	9.84011
ALSP001.0001.d01_003020	K01960	3.03085	0.703102	3.70403	0	0.409579	0.648408	0	0	0	0	0	0	0	6.61852	1.50508	6.58288	0	15.5577
ALSP001.0001.d01_003030	K18369	0	0	0	0	0	0	0	0	0	0	0	0	0	0	0	0	0	0.626879
ALSP001.0001.d01_003040	K04564	0	0	0	0	0	0	0	0	0	0	0	0	0	0	0.710852	8.3586	0	0
ALSP001.0001.d01_003050	#N/A	0	0	0.676232	0	0	0	0	0	0	0	0	0	0	0.826261	0	0	0	0
ALSP001.0001.d01_003060	#N/A	0.757638	0	1.34289	0	0	0	0	0	0	0	0	0	0	0.443024	0	0	0	0
ALSP001.0001.d01_003070	K01950	0.148274	0	0.645768	0	0	0.262579	0	0	0	0	0	0	0	1.08824	0.229494	1.7432	0	1.36477
ALSP001.0001.d01_003080	K01258	0.608973	0	0.311492	0	0	0.849108	0	0	0	0	0	0	0	0.87152	0.362329	0	0	2.6858
ALSP001.0001.d01_003090	K03466	0.369874	0	0	0	0	0.127125	0	0	0	0	0	0	0	0.5327	0	0	0	1.63645
ALSP001.0001.d01_003100	K01425	0	0	0	0	0	0	0	0	0	0	0	0	0	0.571806	0	3.76822	0	0
ALSP001.0001.d01_003110	#N/A	0	0	0	0	0	0	0	0	0	0	0	0	0	4.28438	0	10.7031	0	3.99818
ALSP001.0001.d01_003120	K02887	131.37	33.4155	70.0348	63.1864	40.802	43.8461	0	0	0	0	0	0	0	235.172	77.7559	189.901	0	349.564
ALSP001.0001.d01_003130	K02916	30.692	8.81224	64.0974	36.7259	18.4802	8.3167	0	0	0	0	0	0	0	40.9856	3.57654	18.5249	0	144.413
ALSP001.0001.d01_003140	K02899	40.7569	14.294	6.07786	26.5545	16.9437	20.6866	0	0	0	0	0	1.16262	0	11.9551	4.20406	6.59862	0	35.0014
ALSP001.0001.d01_003150	K02888	37.1406	25.2811	42.6815	11.1069	20.2166	19.7576	0	0	0	0	0	0	0	122.508	27.0791	58.0505	0	247.764
ALSP001.0001.d01_003160	K07657	0	0	0	0	0	0	0	0	0	0	0	0	0	0	0	0	0	0
ALSP001.0001.d01_003170	#N/A	0.0802409	0	0	0	0	0	0	0	0	0	0	0	0	0	0	0	0	0
ALSP001.0001.d01_003180	K07476	0	0	0	0	0	0	0	0	0	0	0	0	0	0	0	0	0	0.756738
ALSP001.0001.d01_003190	K01082	0.705665	1.00107	1.80063	0	3.34174	0	0	0	0	0	0	0	0	9.31401	1.5711	4.08598	0	10.9311
ALSP001.0001.d01_003200	K00849	0.506551	0.730651	0	0	0.564492	0	0	0	0	0	0	0	0	1.35891	0.376868	0	0	1.67531
ALSP001.0001.d01_003210	K03289	0.108849	0.58716	0.275171	0	0	0	0	0	0	0	0	0	0	1.70053	0.315422	2.496	0	5.23745
ALSP001.0001.d01_003230	K00939	1.66294	0	0	0	0	0.438316	0	0	0	0	0	0	0	0.895117	0.777495	0	0	1.15035
ALSP001.0001.d01_003240	K00946	0	0	0	0	0	0	0	0	0	0	0	0	0	0	0	0	0	2.50975
ALSP001.0001.d01_003250	#N/A	0	0	0	0	0	0	0	0	0	0	0	0	0	0	0	0	0	0
ALSP001.0001.d01_003260	K06131	0	0	0	0	0	0	0	0	0	0	0	0	0	0	0	0	0	0
ALSP001.0001.d01_003270	K03624	1.73125	0	4.24466	0	0	1.63018	0	0	0	0	0	0	0	14.3092	2.80292	0	0	12.9879
ALSP001.0001.d01_003280	#N/A	0.21239	0	0	0	0	0	0	0	0	0	0	0	0	0.370428	0	1.24078	0	1.83396
ALSP001.0001.d01_003290	K07221	0.741684	0	0.386419	0	0	0	0	0	0	0	0	0	0	0.479124	0	1.57609	0	2.9858
ALSP001.0001.d01_003300	K02355	4.06728	1.15134	4.65389	0	3.17716	3.45557	0	0	0	0	0	0	0	27.9144	4.71296	25.1043	0	47.4649
ALSP001.0001.d01_003310	K07139	0.292192	0	0	0	0	0	0	0	0	0	0	0	0	0	0	0	0	0
ALSP001.0001.d01_003320	K01002	0.214162	0	0	0	0	0.243007	0	0	0	0	0	0	0	0	0	0	0	1.87756
ALSP001.0001.d01_003330	K01897	1.08784	0	0.111621	0	0.364624	0.593698	0	0	0	0	0	0	0	3.08599	0.130735	4.07775	0	3.46295
ALSP001.0001.d01_003340	#N/A	0	0	0	0	0	0	0	0	0	0	0	0	0	0	0	0	0	0
ALSP001.0001.d01_003350	K16915	2.0237	0	0.430168	1.72721	0	1.37002	0	0	0	0	0	0	0	8.63381	0.935605	5.89017	0	11.8313
ALSP001.0001.d01_003360	K02529	3.23247	0.727612	2.85051	0	0.961045	1.57551	0	0	0	0	0	0	0	13.9489	1.06758	16.5427	0	28.0799
ALSP001.0001.d01_003370	K08587	0.693338	0	1.71123	0	4.60342	1.77654	0	0	0	0	0	0	0	8.99626	2.65776	34.084	0	33.2103
ALSP001.0001.d01_003390	K02016	0.371549	0	0	0	0	0.434153	0	0	0	0	0	0	0	1.30647	0.362736	8.61024	0	2.73508
ALSP001.0001.d01_003400	K02015	0.138953	0	0	0	0	0.500224	0	0	0	0	0	0	0	1.01247	0	0	0	0.625046
ALSP001.0001.d01_003410	K02013	0	0	0	0	0	0	0	0	0	0	0	0	0	0	0	0	0	0
ALSP001.0001.d01_003430	K02968	26.2149	12.9966	24.947	40.8536	6.17575	12.2484	0	0	0	0	0	0	0	16.6391	19.3483	20.6906	0	126.762
ALSP001.0001.d01_003440	K01875	0.922	0	1.70794	0	0.961726	0.204789	0	0	0	0	0	0	0	3.70344	2.09464	6.0402	0	6.43059
ALSP001.0001.d01_003450	K05524	3.11662	0	2.56571	0	3.64082	0	0	0	0	0	0	0	0	0	0	0	0	3.94407
ALSP001.0001.d01_003460	K00566	0.386619	0	0.367467	0	0.538512	0	0	0	0	0	0	0	0	0	0	0	0	3.31737
ALSP001.0001.d01_003470	K01003	0	0	0	0	0	0	0	0	0	0	0	0	0	0	0	4.34444	0	1.62287
ALSP001.0001.d01_003480	K01006	4.38151	0.599735	3.19882	1.23196	1.17051	1.59147	0.225615	0	0.0631184	0	0	0.0268151	0	4.33168	2.10131	1.58364	0	12.1144
ALSP001.0001.d01_003490	K07275	0.324032	0	0	0	0	0	0	0	0	0	0	0	0	0	0	0	0	0
ALSP001.0001.d01_003500	K08720	0.318922	0	0	0	0	0	0	0	0	0	0	0	0	4.35232	0	1.794	0	1.38105
ALSP001.0001.d01_003510	K01462	0	0	0	0	0	0.934845	0	0	0	0	0	0	0	1.42252	0	0	0	0
ALSP001.0001.d01_003520	K07447	0.697087	0	0	8.01653	0	0	0	0	0	0	0	0	0	0	0	0	0	1.57834
ALSP001.0001.d01_003530	K01880	2.40339	0.524453	2.07517	0	1.20064	0.996563	0	0	0	0	0	0	0	1.84902	0.285642	2.19956	0	13.3337
ALSP001.0001.d01_003540	K03630	0	0	0	0	0	0	0	0	0	0	0	0	0	0	0	1.34843	0	0
ALSP001.0001.d01_003550	K03685	0.185228	0	0	0	0	0	0	0	0	0	0	0	0	0	1.12304	0	0	0.839802
ALSP001.0001.d01_003560	K09458	1.83992	0	0.883106	2.52254	0	0.801716	0	0	0	0	0	0	0.219192	1.61638	1.03671	5.34561	0	8.16227
ALSP001.0001.d01_003570	K14188	67.4022	33.2585	78.6516	98.8921	36.8942	39.9832	0	0	0	0	0	0	0	96.5656	37.3459	98.6811	0	319.218
ALSP001.0001.d01_003580	K05995	1.16847	1.17134	0	0	0.8676	0	0	0	0	0	0	0	0	5.97231	0	7.32705	0	11.5693
ALSP001.0001.d01_003590	K07460	0.625879	0	0	0	0	0	0	0	0	0	0	0	0	1.45334	0	4.92177	0	1.84057
ALSP001.0001.d01_003600	K02527	0.483979	0	0.647058	0	0	0	0	0	0	0	0	0	0	1.9171	0.358969	5.59827	0	3.3905
ALSP001.0001.d01_003610	#N/A	0.760141	0	3.42342	0	1.25856	0	0	0	0	0	0	0	0	12.4232	2.71276	7.08268	0	17.5529
ALSP001.0001.d01_003620	K14645	1.47138	0	1.57367	0	1.2754	0.518403	0	0	0	0	0	0	0	5.50181	0.896377	10.8063	0	11.4784
ALSP001.0001.d01_003630	#N/A	6.07275	2.10168	10.7982	5.77782	1.92199	3.55044	0	0	0	0	0	0	0	29.6258	5.12209	22.9244	0	60.0844
ALSP001.0001.d01_003640	#N/A	7.53389	1.51496	5.48303	1.06365	1.89846	1.57496	0	0	0	0	0	0	0	24.0855	6.25363	20.0358	0	36.2628
ALSP001.0001.d01_003650	K16092	6.55879	1.55503	4.90997	5.31156	3.791	3.56274	0	0	0	0	0	0	0	27.9079	5.17947	28.1354	0	64.2693
ALSP001.0001.d01_003660	K02371	0	0	0	0	0	0	0	0	0	0	0	0	0	0	0	0	0	0
ALSP001.0001.d01_003670	K06328	0	0	0	0	0	0	0	0	0	0	0	0	0	0.996724	0	0	0	1.54624
ALSP001.0001.d01_003680	K03113	0.427325	0	0	0	0	0	0	0	0	0	0	0	0	1.5467	0	0	0	0
ALSP001.0001.d01_003690	#N/A	0.0627448	0	0.158478	0	0	0.21762	0	0	0	0	0	0	0	0.878982	0.370125	0	0	0.959819
ALSP001.0001.d01_003710	K00351	2.72764	1.98766	1.61849	0	0.251263	0.414465	0	0	0	0	0	0	0	3.76292	1.41228	6.85151	0	6.24295
ALSP001.0001.d01_003720	K00350	0.993861	0	0	0	1.04237	2.08309	0	0	0	0	0	0	0	0.863371	0.733931	2.84008	0	7.46119
ALSP001.0001.d01_003730	K00349	1.12713	1.34375	0.714823	0	3.09048	0.83738	0	0	0	0	0	0	0	5.25018	2.22295	5.87674	0	10.7426
ALSP001.0001.d01_003740	K00348	1.85433	0	0	0	0	1.90473	0	0	0	0	0	0	0	4.56219	0.541397	2.08468	0	3.68955
ALSP001.0001.d01_003750	K00347	0.901181	0	0.748252	0	0.836432	0	0	0	0	0	0	0	0	1.38853	0	0	0	2.86981
ALSP001.0001.d01_003760	K00346	0.968068	1.50532	1.35118	0	1.42115	0.378488	0	0	0	0	0	0	0	3.66618	0.325455	1.27009	0	5.53475
ALSP001.0001.d01_003770	K03424	0	0	1.37692	0	0	0	0	0	0	0	0	0	0	0.898974	0	2.95918	0	4.53695
ALSP001.0001.d01_003780	K03148	0	0	0	0	0	0	0	0	0	0	0	0	0	0.365816	0	0	0	1.80387
ALSP001.0001.d01_003790	K00018	0.310881	0	0	0	0.664221	0	0	0	0	0	0	0	0	0.556226	0.464056	1.81098	0	0.67434
ALSP001.0001.d01_003800	K03390	0	0	0	0	0	0	0	0	0	0	0	0	0	0.751728	0	0	0	2.85648
ALSP001.0001.d01_003810	K03389	1.40523	0	0.349665	0	1.44913	0.464954	0	0	0	0	0	0	0	2.42106	0	0	0	1.82154
ALSP001.0001.d01_003820	K16885	0.291402	0	0	0	0	0	0	0	0	0	0	0	0	1.0271	0	0	0	0.651528
ALSP001.0001.d01_003830	K03390	0.447057	0	0	0	1.82041	0	0	0	0	0	0	0	0	0	0	5.12229	0	14.5089
ALSP001.0001.d01_003840	K11473	0.323588	0	0	0	0	0	0	0	0	0	0	0	0	0.286915	0	0	0	0.363045
ALSP001.0001.d01_003860	#N/A	0	0	0	0	0	0	0	0	0	0	0	0	0	0	0	0	0	0
ALSP001.0001.d01_003870	K06168	0.852391	0	0	0	0.507609	0.386773	0	0	0	0	0	0	0	2.72318	0.657817	3.87084	0	2.89687
ALSP001.0001.d01_003880	K07149	0.886738	0.819779	0	0	1.2496	0	0	0	0	0	0	0	0	1.01995	0	3.36135	0	1.62363
ALSP001.0001.d01_003890	K08591	0.859428	3.62713	0	0	1.77761	2.96082	0	0	0	0	0	0	0	14.38	3.8273	17.5329	0	27.4573
ALSP001.0001.d01_003900	K00857	1.00772	1.44642	2.79768	0	0	0	0	0	0	0	0	0	0	4.5256	2.31205	3.00566	0	2.88255
ALSP001.0001.d01_003910	K00790	0.712875	0	0.607096	0	1.40311	0	0	0	0	0	0	0	0	1.20356	1.33573	2.64703	0	2.51054
ALSP001.0001.d01_003920	K03784	1.14972	1.16078	1.19469	0	1.74136	2.13321	0	0	0	0	0	0.205282	0	13.5674	1.85978	21.5182	0	29.4467
ALSP001.0001.d01_003930	K01752	0.441757	0	1.28056	0	0	0.401065	0	0	0	0	0	0	0	3.65055	0.687143	3.97658	0	5.08112
ALSP001.0001.d01_003940	#N/A	0.117261	0	0.672972	0	0	0	0	0	0	0	0	0	0	0.402488	0	0	0	1.03474
ALSP001.0001.d01_003950	K07098	0	0	0	0	0	0	0	0	0	0	0	0	0	0	0	0	0	0.5371
ALSP001.0001.d01_003960	K07185	0	0	0	0	0	0	0	0	0	0	0	0	0	0	0	0	0	0
ALSP001.0001.d01_003970	K12264	0	0	0	0	0	0	0	0	0	0	0	0	0	0	0	0	0	0
ALSP001.0001.d01_003980	K07095	0.303735	0	0	0	0.678323	0	0	0	0	0	0	0	0	2.10263	0.882465	0	0	6.49125
ALSP001.0001.d01_003990	K01066	0.304469	0	0	0	0	0	0	0	0	0	0	0	0	0	0.22671	6.22973	0	2.04907
ALSP001.0001.d01_004010	K01190	0.614478	0	0.486381	1.31264	0.469868	0.194405	0	0	0.130883	0	0.399605	0	0	0.402088	0	2.61206	0	2.73377
ALSP001.0001.d01_004020	K03932	0.0823525	0	0	0	0	0	0	0	0	0	0	0	0	0	0	0	0	0
ALSP001.0001.d01_004030	K07504	0	0	0	0	0	0	0	0	0	0	0	0	0	0	0	0	0	0
ALSP001.0001.d01_004040	#N/A	0.412839	0	0	0	0	0	0	0	0	0	0	0	0	0	0	0	0	0
ALSP001.0001.d01_004050	K16089	0.12846	0	0	0	0	0	0	0	0	0	0	0	0	0	0.188679	0	0	0
ALSP001.0001.d01_004080	K04744	0.582346	0.324222	0	0	0	0	0	0	0	0	0	0	0	1.02408	0.521351	0	0	1.9371
ALSP001.0001.d01_004090	K03771	0.839102	0.579504	2.30502	0	0	0	0	0	0	0	0	0	0	0	0	0	0	4.14146
ALSP001.0001.d01_004100	K03769	0	0	0	0	0	0	0	0	0	0	0	0	0	1.12423	0.481344	1.91757	0	0.717427
ALSP001.0001.d01_004110	K07052	0	0	0	0	0	0	0	0	0	0	0	0	0	0	0	0	0	0.846619
ALSP001.0001.d01_004120	K03496	0.664329	0	0	0	0	0	0	0	0	0	0	0	0	0.691088	1.15375	0	0	0.863155
ALSP001.0001.d01_004130	K03497	0.162191	0	0.215812	0	0	0	0	0	0	0	0	0	0	2.3788	0	1.95801	0	8.16151
ALSP001.0001.d01_004140	K15771	0.435362	0	0	0	0	0.429854	0	0	0	0	0	0	0	1.74396	0.366965	1.46191	0	2.69958
ALSP001.0001.d01_004150	K08307	0.378119	0	0	0	0	0	0	0	0	0	0	0	0	1.12143	0	0	0	0.91745
ALSP001.0001.d01_004160	K03650	0.211732	0	0	0	0	0	0	0	0	0	0	0	0	0	0.309707	0	0	0
ALSP001.0001.d01_004170	K07733	0.252776	0	0	0	0	0	0	0	0	0	0	0	0	0	0	0	0	0
ALSP001.0001.d01_004180	K14059	0	0	0	0	0	0	0	0	0	0	0	0	0	0	0	0	0	0
ALSP001.0001.d01_004190	K04763	0	0	0	0	0	0	0	0	0	0	0	0	0	0	0	0	0	0
ALSP001.0001.d01_004200	#N/A	0.192396	0	0	0	0	0	0	0	0	0	0	0	0	0	0	0	0	0.894606
ALSP001.0001.d01_004210	#N/A	0	0	0	0	0	0	0	0	0	0	0	0	0	0	0	0	0	0
ALSP001.0001.d01_004230	K01071	0.41604	0	0	0	0	0	0	0	0	0	0	0	0	2.17382	0	0	0	5.42512
ALSP001.0001.d01_004240	K03594	0.891352	1.61733	0.860356	0	0	0	0	0	0	0	0	0	0	3.12926	0	3.34548	0	1.28003
ALSP001.0001.d01_004250	K15521	0.2586	0	0	0	0	0	0	0	0	0	0	0	0	0.456547	0.379828	0.751414	0	1.71649
ALSP001.0001.d01_004260	#N/A	0.131662	0	0	0	0	0	0	0	0	0	0	0	0	0	0	0	0	2.3699
ALSP001.0001.d01_004270	#N/A	0	0	0	0	0	0	0	0	0	0	0	0	0	0	0	0	0	0
ALSP001.0001.d01_004280	K01554	0	0	0	0	0	0	0	0	0	0	0	0	0	0	0	3.14156	0	0
ALSP001.0001.d01_004290	K04084	0	0	0	0	0	0	0	0	0	0	0	0	0	0	0	0	0	0
ALSP001.0001.d01_004300	#N/A	0	0	0	0	0	0	0	0	0	0	0	0	0	0	0	0	0	0
ALSP001.0001.d01_004310	K18700	0	0	0	0	0	1.33654	0	0	0	0	0	0	0	0	0	0	0	0
ALSP001.0001.d01_004330	K05967	0.1553	0	0	0	0	0	0	0	0	0	0	0	0	1.15439	0	0	0	0.710667
ALSP001.0001.d01_004340	#N/A	0	0	0	0	0	0	0	0	0	0	0	0	0	0	0	0	0	0
ALSP001.0001.d01_004350	#N/A	0	0	0	0	0	0.372716	0	0	0	0	0	0	0	0.769591	0	0	0	0
ALSP001.0001.d01_004360	K10778	0	0	1.61831	0	0	0	0	0	0	0	0	0	0	0	0	3.5366	0	0.661281
ALSP001.0001.d01_004370	K05986	0.962869	1.05465	0	0	0	0	0	0	0	0	0	0	0	1.99488	1.1439	0	0	4.99692
ALSP001.0001.d01_004380	K03628	1.72698	0	0.831911	0	1.36592	0	0	0	0	0	0	0	0	4.20133	1.49613	1.09171	0	4.84842
ALSP001.0001.d01_004390	#N/A	0	0	0	0	0	0	0	0	0	0	0	0	0	0	0	0	0	0
ALSP001.0001.d01_004400	#N/A	0.583133	0	0	0	0	0	0	0	0	0	0	0	0	0	0	0	0	6.49427
ALSP001.0001.d01_004410	K00791	0.721214	0.913314	0	0	0	0	0	0	0	0	0	0	0	0.566237	0	0	0	1.42348
ALSP001.0001.d01_004430	K02013	1.59144	0	0	0	0.49644	0	0	0	0	0	0	0	0	1.08583	0.449208	0	0	7.10434
ALSP001.0001.d01_004440	K07403	0	0	0	0	0	0	0	0	0	0	0	0	0	1.13988	0	0	0	2.84074
ALSP001.0001.d01_004450	#N/A	0.5508	0	0	0	0	0.332684	0	0	0	0	0	0	0	1.34005	0.707829	0.535148	0	3.7818
ALSP001.0001.d01_004460	K03498	0.206935	0.573165	0	0	0	0.360293	0	0	0	0	0	0	0	0.367051	0	0	0	2.92745
ALSP001.0001.d01_004470	K07711	0.392519	0	0.552613	0	0	0	0	0	0	0	0	0	0	0.680456	0.558055	0	0	6.74282
ALSP001.0001.d01_004480	K18707	0.214645	0.584426	1.71425	0	0	0	0	0	0	0	0	0	0	0.18718	0.620382	0	0	0.469146
ALSP001.0001.d01_004490	K09816	0.357063	0	0.978787	0	0	0	0	0	0	0	0	0	0	0	0	0	0	0
ALSP001.0001.d01_004500	K07091	0.0946652	0	0.566406	0	0	0	0	0	0	0	0	0	0	0	0	0	0	1.73917
ALSP001.0001.d01_004510	K10011	0	0	0	0	0	0	0	0	0	0	0	0	0	0	0	5.30079	0	3.37494
ALSP001.0001.d01_004520	#N/A	0	0	3.75864	0	0	0	0	0	0	0	0	0	0	0	0	5.68017	0	4.32161
ALSP001.0001.d01_004530	K07126	0	0	0	0	0	0	0	0	0	0	0	0	0	0.997877	0	0	0	0
ALSP001.0001.d01_004540	K00177	6.7618	0	0.694867	0	2.37254	2.80476	0	0	0	0	0	0	0	20.1444	3.25179	12.6108	0	22.2224
ALSP001.0001.d01_004550	K00187	2.04346	1.10314	2.48061	0	1.29917	2.67202	0	0	0	0	0	0	0	15.4148	8.65805	20.4576	0	28.6618
ALSP001.0001.d01_004560	K00186	2.76749	0	2.53725	2.96363	0.557065	1.8541	0	0	0	0	0	0	0	16.4835	3.4236	13.3761	0	20.4983
ALSP001.0001.d01_004570	K00176	2.56298	0	2.6835	0	6.90245	5.71253	0	0	0	0	0	0	0	43.6669	4.90375	56.6702	0	65.9668
ALSP001.0001.d01_004580	#N/A	0	0	0	0	0	0	0	0	0	0	0	0	0	0.545595	0	0	0	1.40297
ALSP001.0001.d01_004590	#N/A	6.21857	0	6.50341	0	0.496976	1.45177	0	0	0	0	0	0	0	10.535	3.87885	7.5715	0	15.7075
ALSP001.0001.d01_004600	K00058	0.958321	0	0.205302	0	0	0	0	0	0	0	0	0	0	4.82662	1.92498	1.91757	0	8.50324
ALSP001.0001.d01_004610	K00831	3.68549	1.14209	2.07262	0	1.48812	1.91632	0	0	0	0	0	0	0	14.7114	3.29854	17.804	0	42.3945
ALSP001.0001.d01_004620	#N/A	0.163306	1.87752	0.928334	0	2.8353	0	0	0	0	0	0	0	0	0.590592	0	5.97253	0	9.74797
ALSP001.0001.d01_004630	K00942	1.02927	1.44435	1.35258	0	0.609403	0.928669	0	0	0	0	0	0	0	0.942907	0	0	0	3.54334
ALSP001.0001.d01_004640	K00969	0.561097	0	0	0	0	0	0	0	0	0	0	0	0	0	0.555259	0	0	5.76542
ALSP001.0001.d01_004650	K18475	1.0228	0	0.658676	0	0.593533	0	0	0	0	0	0	0	0	0	0	0	0	9.03971
ALSP001.0001.d01_004660	K08259	0.937186	0.817735	0	3.26006	0	0.497316	0	0	0	0	0	0	0	0.512568	0.427633	0	0	2.51733
ALSP001.0001.d01_004670	K06997	0.209077	0	0.542772	0	0	0	0	0	0	0	0	0	0	0	0	0	0	3.74706
ALSP001.0001.d01_004680	K08659	0.454893	0	0.492145	0	0	0	0	0	0	0	0	0	0	1.29534	0.267209	2.11659	0	4.42326
ALSP001.0001.d01_004690	K00382	0.647581	0	1.17076	0	0	0	0	0	0	0	0	0	0	2.67223	1.60308	2.53662	0	4.5418
ALSP001.0001.d01_004700	K06173	0.197127	0	0	0	0	0	0	0	0	0	0	0	0	0	0	0	0	0
ALSP001.0001.d01_004710	K00215	0.214401	0	0	0	0.868664	0	0	0	0	0	0	0	0	2.18508	0	2.41049	0	4.9555
ALSP001.0001.d01_004720	K03100	0.198621	0	0	0	0	0	0	0	0	0	0	0	0	0.342635	0	1.09763	0	1.71545
ALSP001.0001.d01_004730	#N/A	0	0	0	0	0	0	0	0	0	0	0	0	0	0	0	0	0	0
ALSP001.0001.d01_004740	K03701	0.26296	0	0	0	0	0	0	0	0	0	0	0	0	1.68821	0.161208	0.619543	0	0.473415
ALSP001.0001.d01_004750	K01422	0.365659	0	0.66566	0	0	0	0	0	0	0	0	0	0	0	0.362329	0	0	1.07053
ALSP001.0001.d01_004760	K00588	0.460341	0	0	0	0	0	0	0	0	0	0	0	0	0.822646	0	0	0	0
ALSP001.0001.d01_004770	K17836	0.168209	0.610703	0.302641	0	0	0	0	0	0	0	0	0	0	0.197451	0.16248	0	0	0.478759
ALSP001.0001.d01_004780	#N/A	1.96194	0.261465	1.53024	1.08646	0.200138	1.84424	0	0	0	0	0	0	0	7.77961	1.85497	0.540847	0	6.53393
ALSP001.0001.d01_004790	K01835	0.756151	0.945788	2.56421	0	0.361163	0	0	0	0	0	0	0	0	5.24705	0.891791	4.8958	0	12.7266
ALSP001.0001.d01_004800	K02313	1.78164	2.34091	1.87498	1.23147	0	1.82346	0	0	0	0	0	0	0	5.98339	5.03155	9.76368	0	20.6794
ALSP001.0001.d01_004810	K13573	0.657783	0	0	0	0	0.570255	0	0	0	0	0	0	0	3.21978	0	7.6544	0	3.63477
ALSP001.0001.d01_004820	#N/A	0	0	5.26941	0	3.16551	0	0	0	0	0	0	0	0	4.83592	0	7.97334	0	3.02033
ALSP001.0001.d01_004830	K11065	1.65444	0	4.48621	0	2.06641	0	0	0	0	0	0	0	0	5.30252	1.49883	5.71313	0	16.8041
ALSP001.0001.d01_004840	K03553	2.47728	0	4.46275	0	0.95446	2.02734	0	0	0.34054	0	0	0	0	8.7721	3.69832	18.6229	0	22.4306
ALSP001.0001.d01_004850	K00951	1.41529	0	1.79862	0	0	0.451242	0	0	0	0	0	0	0	5.37276	1.87973	6.09448	0	8.01147
ALSP001.0001.d01_004860	#N/A	1.02141	0	1.70976	0	2.79381	1.15592	0	0	0	0	0	0	0	2.35663	0.980367	0	0	10.3308
ALSP001.0001.d01_004870	K02503	0.736774	0	0	0	0.883397	0	0	0	0	0	0	0	0	2.03298	0	4.45023	0	6.85016
ALSP001.0001.d01_004880	K07727	0	0	0	0	0	0	0	0	0	0	0	0	0	1.15344	0	0	0	0
ALSP001.0001.d01_004890	K09815	0.172656	0.931357	2.34887	0	0.703055	0	0	0	0	0	0	0	0	3.01545	0.500325	3.95785	0	3.39121
ALSP001.0001.d01_004900	K09817	0.197017	0	3.12997	0	0	0	0	0	0	0	0	0	0	0	0	0	0	2.13232
ALSP001.0001.d01_004910	#N/A	0	0	0	0	0	0	0	0	0	0	0	0	0	0	0	0	0	0
ALSP001.0001.d01_004920	K04043	2.03234	2.39187	1.25231	0	0.72845	1.35693	0	0	0	0	0.278152	0	0	3.30223	5.8791	7.12975	0	6.52347
ALSP001.0001.d01_004930	K02451	0.458411	0.868468	0	0	0.677036	0	0	0	0	0	0	0	0	0.566957	1.89948	5.54144	0	3.44864
ALSP001.0001.d01_004940	K02584	0.747028	0	0.31177	0	0.280685	0.835936	0	0	0	0	0	0	0	1.28716	0.367682	3.5165	0	10.9976
ALSP001.0001.d01_004950	K03643	0.294957	0	0	0	0	0	0	0	0	0	0	0	0	0	0	0	0	1.25702
ALSP001.0001.d01_004960	#N/A	0.314985	0	0	0	0	1.03897	0	0	0	0	0	0	0	0	0	3.64576	0	2.66191
ALSP001.0001.d01_004970	K03075	2.87554	2.00923	0.923108	0	0	1.24873	0	0	0	0	0	0	0	2.57841	0	8.3891	0	6.42531
ALSP001.0001.d01_004980	K09024	0	0	0	0	0	0	0	0	0	0	0	0	0	0	0	0	0	2.19661
ALSP001.0001.d01_004990	#N/A	0.345923	0	1.2297	0	0.240913	0	0	0	0	0	0	0	0	0.404848	0	0	0	0
ALSP001.0001.d01_005000	K06896	0	0	0	0	0	0	0	0	0	0	0	0	0	0	0	0	0	1.44864
ALSP001.0001.d01_005010	K08191	0	0	0	0	0	0	0	0	0	0	0	0	0	0	0	0	0	0
ALSP001.0001.d01_005020	K00853	0.0873029	0	0	0	0	0	0	0	0	0	0	0	0	0	0	0	0	0.38972
ALSP001.0001.d01_005030	K00799	0	0	0	0	0	0	0	0	0	0	0	0	0	0	0	0	0	1.12688
ALSP001.0001.d01_005040	K02238	0.598294	0	1.14031	0	0	0	0	0	0	0	0	0	0	2.0762	1.16751	4.6874	0	8.68514
ALSP001.0001.d01_005050	#N/A	0	4.10842	0	0	0	0	0	0	0	0	0	0	0	2.56511	0	0	0	6.54082
ALSP001.0001.d01_005060	K01163	0.114787	0	0	0	0	0	0	0	0	0	0	0	0	0	0	0	0	0.533738
ALSP001.0001.d01_005070	K01002	0.144212	0	0	0	0	0	0	0	0	0	0	0	0	0.766607	0	0	0	0
ALSP001.0001.d01_005080	K06330	0.100141	0	0.505863	0	0	0	0	0	0	0	0	0	0	0.702639	0.296508	1.14816	0	0
ALSP001.0001.d01_005090	K00783	0.15845	0	0	0	0	0	0	0	0	0	0	0	0	0	0	3.53604	0	1.39853
ALSP001.0001.d01_005100	K01190	0.114669	0	0.607068	0	0	0	0	0	0	0	0	0	0	0	0	1.32722	0	3.17567
ALSP001.0001.d01_005110	K01893	1.65274	1.20208	1.09306	0	0.901296	0	0	0	0	0	0	0	0	5.28445	2.22468	4.99371	0	8.51588
ALSP001.0001.d01_005120	K03092	0.527328	0	0.800654	0	0	0.355091	0	0	0	0	0	0	0	1.11443	0.93139	0	0	2.98456
ALSP001.0001.d01_005130	#N/A	0	0	0	0	0	0	0	0	0	0	0	0	0	0.842463	0	0	0	1.04787
ALSP001.0001.d01_005140	K02199	2.20132	0	0	0	0	1.07893	0	0	0	0	0	0	0	3.89878	0.950346	3.58138	0	13.9899
ALSP001.0001.d01_005150	K01734	1.99627	2.22489	6.20206	3.01697	2.22561	0.696772	0	0	0	0	0	0	0.131571	16.0053	2.37972	12.4347	0	33.9993
ALSP001.0001.d01_005160	#N/A	0.249295	0	0.239466	0	0	0	0	0	0	0	0	0	0	0	0	0	0	0
ALSP001.0001.d01_005170	K18235	0.214587	0	0.410513	0	0	0	0	0	0	0	0	0	0	0	0	0	0	0.631051
ALSP001.0001.d01_005180	K16092	0.0685742	0	0	0	0	0.242876	0	0	0	0	0	0	0	0	0	0	0	0.313801
ALSP001.0001.d01_005190	K02519	0.626237	1.63916	1.09172	0	0	0.341852	0	0	0	0	0	0	0	3.44819	0.583434	6.24835	0	6.43246
ALSP001.0001.d01_005200	K07056	0.396016	0	0	0	0	0	0	0	0	0	0	0	0	1.46383	0.617725	2.3904	0	3.62317
ALSP001.0001.d01_005210	K02517	0.314814	0	0.815909	0	0	0	0	0	0	0	0	0	0	1.41049	0.481545	0	0	5.29386
ALSP001.0001.d01_005220	K07011	0.44872	0	0.753108	0	0	0.509157	0	0	0	0	0	0	0	1.03804	0	0	0	3.2352
ALSP001.0001.d01_005230	K00721	0	0	0.591274	0	0	0	0	0	0	0	0	0	0	0.707253	0	0	0	0.879694
ALSP001.0001.d01_005240	K08169	0	0.578358	0	0	0.244022	0	0	0	0	0	0	0	0	0	0	0	0	0.472951
ALSP001.0001.d01_005250	K01243	0	0	0	0	0	0	0	0	0	0	0	0	0	0	0.739225	2.9679	0	0
ALSP001.0001.d01_005260	K07173	0.284883	0	0	0	0	0	0	0	0	0	0	0	0	0	0	0	0	1.93773
ALSP001.0001.d01_005270	K11941	0.266987	0	0	0	0	0	0	0	0	0	0	0	0	0	0	1.50999	0	1.78189
ALSP001.0001.d01_005280	K18073	0.15359	0	0	0	0	0	0	0	0	0	0	0	0	0	0	0	0	0.655723
ALSP001.0001.d01_005290	K01138	0.183518	0	0.791419	0	0	0	0	0	0	0	0	0	0	0.986156	0	0	0	0.4113
ALSP001.0001.d01_005300	K02426	0.723794	0	0	0	0	0	0	0	0	0	0	0	0	2.45577	2.08775	0	0	6.16781
ALSP001.0001.d01_005310	K02612	0.455281	0	0	0	0	0	0	0	0	0	0	0	0	1.65344	0	0	0	2.03237
ALSP001.0001.d01_005320	#N/A	0.157008	0	0	0	0	0	0	0	0	0	0	0	0	0.528807	0	0	0	1.34871
ALSP001.0001.d01_005330	K03070	0.994803	0.245539	0.114969	0	0.744	0.229518	0	0	0.157611	0.198308	0	0	0	0.633606	1.06844	3.63925	0	4.73475
ALSP001.0001.d01_005340	K01493	2.22091	0	0	0	0	0	0	0	0	0	0	0	0	0	1.00065	0	0	3.02298
ALSP001.0001.d01_005350	#N/A	0.498713	0	0.632893	0	0.569791	0.855383	0	0	0	0	0	0	0	0	0	2.8704	0	1.10434
ALSP001.0001.d01_005360	#N/A	0.816812	0	0	12.94	0	1.47272	0	0	0	0	0	0	0	0.990915	0	11.4677	0	6.79408
ALSP001.0001.d01_005370	K01206	0	0	0	0	0	0	0	0	0	0	0	0	0	1.60011	0	0	0	2.28192
ALSP001.0001.d01_005380	K01939	0.461993	0	0	0	0	0	0	0	0	0	0	0	0	0.82084	0.339005	0	0	2.30642
ALSP001.0001.d01_005390	K04744	0.604258	0	0.424758	0	0	0.183166	0	0	0	0	0	0	0	0.562233	0	0.632347	0	1.16728
ALSP001.0001.d01_005400	K01448	0.594355	1.47432	0.38417	0	0.56299	0	0	0	0	0	0	0	0	1.89059	0	4.73753	0	1.45364
ALSP001.0001.d01_005410	K02067	0.744556	0	0.859021	0	0	0	0	0	0	0	0	0	0	0.519222	0	0.867191	0	0.662283
ALSP001.0001.d01_005420	K07456	0.35655	0	0	5.31549	0	0.619353	0	0	0	0	0	0	0	0.519026	1.05868	0.34271	0	4.1641
ALSP001.0001.d01_005430	K01775	0.384873	0.702072	0	0	0.144801	0	0	0	0	0	0	0	0	0.442422	0	0.750461	0	3.6044
ALSP001.0001.d01_005440	K07056	0	0	0.299332	0	0	0	0	0	0	0	0	0	0	0	0	0	0	1.81097
ALSP001.0001.d01_005450	K03687	0.276632	0	0	0	1.14222	0	0	0	0	0	0	0	0	1.95161	0	3.17171	0	1.78176
ALSP001.0001.d01_005460	K03686	0.901839	0	0	0	0	0.223215	0	0	0.149993	0	0	0	0	0.890137	0.372993	1.51828	0	2.25313
ALSP001.0001.d01_005470	K03749	0.585618	0	0	0	0	0	0	0	0	0	0	0	0	0	2.57575	3.35495	0	2.54172
ALSP001.0001.d01_005480	K03572	0.297747	0	0	0	0.319512	0.255407	0	0	0	0	0	0	0	0.393115	0	0	0	1.67593
ALSP001.0001.d01_005490	K02441	0	0	1.20325	0	0	0	0	0	0	0	0	0	0	0.397125	0.662638	0	0	0.489784
ALSP001.0001.d01_005500	K18353	0.125719	0	0	0	0	0	0	0	0	0	0	0	0	0	0	0	0	0
ALSP001.0001.d01_005510	#N/A	0	0	0	0	0	0	0	0	0	0	0	0	0	0	0	0	0	1.45949
ALSP001.0001.d01_005520	#N/A	0.400563	0	0	0	0	0	0	0	0	0	0	0	0	0	1.19423	0	0	0
ALSP001.0001.d01_005530	K01744	0.677204	0	1.52803	0	0	0.352858	0	0	0	0	0	0	0	1.82806	0.312954	1.23818	0	6.10751
ALSP001.0001.d01_005540	K02664	0.256875	0	0	0	0	0.924739	0	0	0	0	0	0	0	0	0	0	0	0
ALSP001.0001.d01_005550	K03701	0.3185	0	0.152851	0	0	0	0	0	0	0	0	0	0	0.557989	0	0.610316	0	0.693827
ALSP001.0001.d01_005560	K07090	0.285063	0	0	0	0	0	0	0	0	0	0	0	0	0	0	0	0	1.67926
ALSP001.0001.d01_005570	K08590	0	0	0.561248	4.3807	0	0	0	0	0	0	0	0	0	1.35259	0	0	0	1.71223
ALSP001.0001.d01_005580	K03183	0.576013	0	3.30243	0	0	0	0	0	0	0	0	0	0	0	0	0	0	1.7399
ALSP001.0001.d01_005590	K00243	0.685538	0	1.41183	0	0	0.608814	0	0	0	0	0	0	0	1.87082	0	0	0	3.89265
ALSP001.0001.d01_005600	K03625	0.479413	0	0.856161	0	0	0.548323	0	0	0	0	0	0	0	0	0.475173	0	0	3.50652
ALSP001.0001.d01_005610	#N/A	0	0	0	0	0	0	0	0	0	0	0	0	0	0	0	0	0	0
ALSP001.0001.d01_005620	K03210	1.77784	3.86779	0	0	0	6.08234	0	0	0	0	0	0	0	9.89984	3.11564	20.2538	0	23.8594
ALSP001.0001.d01_005630	K03286	0.364024	0	0	0	0	0	0	0	0	0	0	0	0	0	0	2.03903	0	0.793664
ALSP001.0001.d01_005640	K13486	8.04189	5.8659	13.8646	23.8608	16.5564	9.09982	0	0	0	0	0	0	0	30.6875	12.592	103.845	0	233.475
ALSP001.0001.d01_005650	#N/A	0.841518	0	0	0	0	0	0	0	0	0	0	0	0	2.177	1.21928	4.82259	0	7.27616
ALSP001.0001.d01_005660	#N/A	0.66495	0	0	0	0	0	0	0	0	0	0	0	0	3.5007	0	0	0	0.736559
ALSP001.0001.d01_005670	#N/A	0.754461	0	1.88923	0	0	0	0	0	0	0	0	0	0	0	0	0	0	0
ALSP001.0001.d01_005680	#N/A	0	0	0	0	0	2.51683	0	0	0	0	0	0	0	0	0	0	0	0
ALSP001.0001.d01_005690	#N/A	0.183482	0	0	0	0	0	0	0	0	0	0	0	0	0	0	0	0	1.70593
ALSP001.0001.d01_005700	K07024	1.41203	0	2.75007	0	5.37548	0	0	0	0	0	0	0	0	6.40578	0	4.16	0	12.6524
ALSP001.0001.d01_005710	K04763	0	0	0	0	0	0	0	0	0	0	0	0	0	0	0	0	0	0
ALSP001.0001.d01_005720	#N/A	0	0	0	0	0	0	0	0	0	0	0	0	0	0	0	0	0	0
ALSP001.0001.d01_005730	K06921	0.775763	0.717573	0.511446	0	0	0	0	0	0	0	0	0	0	2.27987	0	0	0	1.12918
ALSP001.0001.d01_005740	#N/A	0.842636	0.963359	3.1986	0	0	0.585879	0	0	0	0	0	0	0	1.807	0.503787	1.96472	0	7.51702
ALSP001.0001.d01_005750	K03070	0.668688	0	0	0	0	0	0	0	0	0	0	0	0	3.24745	1.35278	0	0	1.51783
ALSP001.0001.d01_005760	#N/A	0.958418	0	0.373388	0	0	0	0	0	0	0	0	0	0	1.03459	0	1.69232	0	4.19434
ALSP001.0001.d01_005770	K03088	0	0	0	0	0	0	0	0	0	0	0	0	0	0	0	0	0	0
ALSP001.0001.d01_005780	K13640	0	0	0	0	0	0	0	0	0	0	0	0	0	0	0	0	0	0
ALSP001.0001.d01_005790	#N/A	0	0	0	0	0	0	0	0	0	0	0	0	0	0	0	0	0	0
ALSP001.0001.d01_005800	#N/A	0	0	0	0	0	0	0	0	0	0	0	0	0	0	0	0	0	0
ALSP001.0001.d01_005810	#N/A	0	0	0	0	0	0	0	0	0	0	0	0	0	0	0	0	0	0
ALSP001.0001.d01_005820	#N/A	0	0	0.334138	0	0	0	0	0	0	0	0	0	0	0	0	0	0	0
ALSP001.0001.d01_005830	#N/A	0	0	0	0	0	0	0	0	0	0	0	0	0	0	0	0	0	0
ALSP001.0001.d01_005840	#N/A	0	0	0	0	0	0	0	0	0	0	0	0	0	0	0	0	0	0
ALSP001.0001.d01_005850	#N/A	0	0	0	0	0	0	0	0	0	0	0	0	0	0	0	0	0	0
ALSP001.0001.d01_005860	#N/A	0	0	0	0	0	0	0	0	0	0	0	0	0	0	0	0	0	0
ALSP001.0001.d01_005870	#N/A	0	2.84309	0	0	0	0	0	0	0	0	0	0	0	0	0	0	0	0
ALSP001.0001.d01_005880	#N/A	1.55058	0	0	0	0	0	0	0	0	0	0	0	0	0	0	23.92	0	4.45345
ALSP001.0001.d01_005890	K02988	0	0	0	0	0	0	0	0	0	0	0	0	0	0.468038	0	1.51772	0	0
ALSP001.0001.d01_005900	#N/A	0	0	0	0	0	0	0	0	0	0	0	0	0	0	0	0	0	0
ALSP001.0001.d01_005910	#N/A	0	0	0	0	0	0	0	0	0	0	0	0	0	0	0	0	0	0
ALSP001.0001.d01_005920	K04060	0	0	0	0	0	0	0	0	0	0	0	0	0	0	0	0	0	0
ALSP001.0001.d01_005930	K07275	0	0	0	0	0	0	0	0	0	0	0	0	0	0	0	0	0	0
ALSP001.0001.d01_005940	#N/A	0	0	0	0	0	0	0	0	0	0	0	0	0	0	0	0	0	0
ALSP001.0001.d01_005950	#N/A	0	0	0	0	0	0	0	0	0	0	0	0	0	0	0	0	0	0
ALSP001.0001.d01_005960	#N/A	0	0	0	0	0	0	0	0	0	0	0	0	0	0	0	0	0	0
ALSP001.0001.d01_005970	K12049	0	0	0	0	0	0	0	0	0	0	0	0	0	0	0	0	0	0.696305
ALSP001.0001.d01_005980	#N/A	0	0	0	0	0	0	0	0	0	0	0	0	0	0	0	0	0	0
ALSP001.0001.d01_005990	K02663	0	0	1.17214	0	0	0	0	0	0	0	0	0	0	0	0	0	0	0
ALSP001.0001.d01_006000	#N/A	0.482327	5.52046	6.43335	0	0	1.71942	0	0	0	0	0	0	0	0	0	0	0	15.1333
ALSP001.0001.d01_006010	K07746	0.579535	0	1.71532	0	2.56778	0	0	0	0	0	0	0	0	0	0	7.00098	0	5.38824
ALSP001.0001.d01_006020	K04033	0	0	0	0	0	0	0	0	0	0	0	0	0	0	0	0	0	0
ALSP001.0001.d01_006030	#N/A	0	0	0	12.3576	0	0	0	0	0	0	0	0	0	0	0	0	0	1.57181
ALSP001.0001.d01_006040	K02013	0	0	0	0	0	0	0	0	0	0	0	0	0	0	0	0	0	0
ALSP001.0001.d01_006050	K02015	0.148976	0	0	0	0	0	0	0	0	0	0	0	0	0	0	0	0	0
ALSP001.0001.d01_006060	K02016	0	0	0	0	0	0	0	0	0	0	0	0	0	0	0	0	0	0
ALSP001.0001.d01_006070	K16092	0.0685162	0	0	0	0	0	0	0	0	0	0	0	0	0	0	0	0	0
ALSP001.0001.d01_006080	#N/A	0	0	0.365921	0	0	0	0	0	0	0	0	0	0	0.242354	0.204492	0	0	0
ALSP001.0001.d01_006090	K03601	0.0803878	0	0	1.78992	0	0	0	0	0	0	0	0	0	0	0	0	0	0
ALSP001.0001.d01_006100	K00683	0.289949	0	0	0	0	0	0	0	0	0	0	0	0	0	0	0	0	2.55834
ALSP001.0001.d01_006110	#N/A	0.152804	0	0	0	0	0.558396	0	0	0	0	0	0	0	0	0	0	0	0
ALSP001.0001.d01_006120	K12209	0	0	0	0	0	0	0	0	0	0	0	0	0	0	0	0	0	0
ALSP001.0001.d01_006130	#N/A	0	0	0	0	0	0	0	0	0	0	0	0	0	0	0	0	0	0
ALSP001.0001.d01_006140	K00820	1.28413	0	1.63046	7.29038	0	0.278173	0	0	0	0	0	0	0	1.28332	0.838384	3.73447	0	7.27164
ALSP001.0001.d01_006150	K03978	0.495223	0	0.722008	0	0	0	0	0	0	0	0	0	0	0.889038	1.84806	8.7337	0	2.18409
ALSP001.0001.d01_006160	K00948	0.313852	0	0.805874	0	0	0	0	0	0	0	0	0	0	0.547332	0.944293	0	0	7.68354
ALSP001.0001.d01_006170	K01572	0.800936	0	0.304451	0	0.441312	0.746185	0	0	0	0	0	0	0	2.25679	0.641525	1.24177	0	1.65787
ALSP001.0001.d01_006180	K17490	5.15652	0	0	0	4.26746	2.41196	0	0	0	0	0	0	0	10.2966	5.64268	8.20295	0	9.08329
ALSP001.0001.d01_006190	K01573	2.4658	0	0	0	0	1.54416	0	0	0	0	0	0	0	2.41156	1.36953	0	0	6.04862
ALSP001.0001.d01_006200	K01966	4.20661	0.528339	2.26487	2.15251	1.32472	1.3078	0	0	0	0	0	0	0	1.67736	1.27113	3.27464	0	7.53817
ALSP001.0001.d01_006210	K05606	4.92989	0	7.38857	4.09292	0	3.12184	0	0	0	0	0	0	0	3.82854	1.61917	0	0	18.2475
ALSP001.0001.d01_006220	#N/A	0	0	0	0	0	0	0	0	0	0	0	0	0	5.43156	0	0	0	8.10059
ALSP001.0001.d01_006230	K07588	0.923859	0	0.33905	7.5093	0.859786	0.45865	0	0	0	0	0	0	0	3.72003	0.400212	2.28955	0	8.2446
ALSP001.0001.d01_006240	K00606	0.184082	0	0	0	0	0	0	0	0	0	0	0	0	2.59249	0	2.05402	0	1.59828
ALSP001.0001.d01_006250	K03437	0	0	0	0	0	0	0	0	0	0	0	0	0	0	0	0	0	0
ALSP001.0001.d01_006260	K01442	0	0	0	0	0	0	0	0	0	0	0	0	0	0	0	1.54336	0	0
ALSP001.0001.d01_006270	K01886	0.841159	0.993866	0.723704	0	1.30067	0.300559	0	0	0	0	0	0	0	1.25945	0.525378	1.02446	0	8.19624
ALSP001.0001.d01_006280	K08303	0.0391449	0.444964	0.208346	0	0	0	0	0	0	0	0	0	0	0.287316	0	0	0	0.722293
ALSP001.0001.d01_006290	K06969	0.165136	0	0	0	0	0.579921	0	0	0	0	0	0	0	0	0	1.94603	0	1.48587
ALSP001.0001.d01_006300	K07240	0.28507	0	0	0	0	0.970173	0	0	0	0	0	0	0	0	0	0	0	1.23446
ALSP001.0001.d01_006310	K07240	0	0	0	0	0	0	0	0	0	0	0	0	0	0	0	0	0	1.16812
ALSP001.0001.d01_006320	K07137	0.607226	0.529244	0.242272	4.36126	0.403368	0	0	0	0	0	0	0	0	0.329238	0	2.19954	0	1.66565
ALSP001.0001.d01_006340	#N/A	1.18805	0	0	0	0	0	0	0	0	0	0	0	0	0	0	0	0	0
ALSP001.0001.d01_006350	#N/A	0.270639	0	2.34427	6.02606	0.633102	0.964784	0	0	0	0	0	0	0	0	0	3.18721	0	4.25712
ALSP001.0001.d01_006360	#N/A	0.28507	0	0.706513	0	0	0	0	0	0	0	0	0	0	2.93699	0	3.29951	0	9.83483
ALSP001.0001.d01_006370	K01270	0.199248	1.15438	0.553048	0	0	0.179773	0	0	0	0	0	0	0	0.716901	0.920833	0	0	3.63795
ALSP001.0001.d01_006380	#N/A	0	0	0	0	0	0	0	0	0	0	0	0	0	0	0	0	0	0
ALSP001.0001.d01_006390	K15973	0	0	0	0	0	0	0	0	0	0	0	0	0	0	0	0	0	0
ALSP001.0001.d01_006400	K06890	1.08215	0	0	4.79621	0.883513	0	0	0	0	0	0	0	0	3.72643	0	0	0	4.66081
ALSP001.0001.d01_006410	K00995	0.222535	0	0	0	0.253241	0	0	0	0	0	0	0	0	0.393152	0	2.54976	0	1.45755
ALSP001.0001.d01_006420	K03772	1.3226	0.674668	0	0	0	0	0	0	0	0	0	0	0	1.49147	0	0	0	8.02742
ALSP001.0001.d01_006430	K03772	0.524787	0	0	0	0	0	0	0	0	0	0	0	0	0	0	2.40817	0	3.25616
ALSP001.0001.d01_006440	K03313	0.568624	0	2.00029	0	0	0.357353	0	0	0	0	0	0	0	1.10953	0	2.44014	0	2.8068
ALSP001.0001.d01_006450	K01480	0.421688	0	1.57109	0	0	0.969273	0	0	0	0	0	0	0	1.99424	0.422887	0	0	2.5036
ALSP001.0001.d01_006460	K03473	0.150814	0	0	0	0	0	0	0	0	0	0	0	0	0	0	0	0	0
ALSP001.0001.d01_006470	K00254	0.132005	0	0	0	0	0.475213	0	0	0	0	0	0	0	0.489788	0.826481	0	0	2.13774
ALSP001.0001.d01_006480	K03742	0.122075	0	0.30255	0	0	0	0	0	0	0	0	0	0	0	0.357127	0	0	1.04422
ALSP001.0001.d01_006490	K00763	0	0	0	0	0.528202	0.449899	0	0	0	0	0	0	0	0	0.384078	1.53008	0	0.563378
ALSP001.0001.d01_006500	#N/A	6.04777	3.46274	1.62136	7.19432	2.81073	4.41971	0	0	0	0	0	0	0	22.4724	4.73726	7.36	0	58.7268
ALSP001.0001.d01_006510	K02913	14.0994	8.94029	2.3554	0	3.45177	12.5948	0	0	0	0	0	0	0	7.21062	9.63213	18.5701	0	75.0162
ALSP001.0001.d01_006520	#N/A	6.41461	0	2.65389	0	3.90079	0	0	0	0	0	0	0	0	9.90763	8.43041	0	0	12.3717
ALSP001.0001.d01_006530	K03893	0	0	0	0	0	0	0	0	0	0	0	0	0	0	0	0	0	0.245445
ALSP001.0001.d01_006540	K11754	0.459049	0	0	0	0	0.39148	0	0	0	0	0	0	0	1.40267	0.683199	2.59129	0	4.50916
ALSP001.0001.d01_006550	K03820	0.379736	0.547278	0	0	0	0	0	0	0	0	0	0	0	0.3442	0.286198	2.26519	0	1.69138
ALSP001.0001.d01_006560	K09966	0.128385	0	0	0	0	0	0	0	0	0	0	0	0	0.904223	0	0	0	1.11008
ALSP001.0001.d01_006570	#N/A	0.745916	0	0	0	0	0	0	0	0	0	0.303171	0	0	1.17175	0	0	0	3.31625
ALSP001.0001.d01_006580	K02027	0.609023	0	0	0	0	0	0	0	0	0	0	0	0	0	0	0	0	3.88552
ALSP001.0001.d01_006590	K03439	0.965404	1.10506	0	0	0	0	0	0	0	0	0	0	0	2.10288	0	0	0	3.49226
ALSP001.0001.d01_006600	#N/A	0.322616	0	0	0	0	0	0	0	0	0	0	0	0	1.17165	0	3.79932	0	7.1763
ALSP001.0001.d01_006610	K08300	2.28299	0.508776	1.48138	2.12729	0.971349	0.634876	0	0	0	0	0	0	0	4.16832	0.542124	4.7742	0	11.2485
ALSP001.0001.d01_006620	#N/A	0.28507	0	0	0	0.636638	0	0	0	0	0	0	0	0	0	0	3.20501	0	5.4849
ALSP001.0001.d01_006630	K03781	0	0	0	0	0	0	0	0	0	0	0	0	0	0	0	0	0	0
ALSP001.0001.d01_006640	K03501	0	0	0	0	0	0	0	0	0	0	0	0	0	0	0	0	0	0
ALSP001.0001.d01_006650	K03088	0.404193	0	2.18124	0	0	0	0	0	0	0	0	0	0	0	0	0	0	0
ALSP001.0001.d01_006660	K12992	0.385025	0	0.528357	0	0	0	0	0	0	0	0	0	0	0.445239	0	0	0	1.68963
ALSP001.0001.d01_006670	K02837	0.704738	0.532767	0.751371	0	0	0	0	0	0	0	0	0	0	0.333946	0.2748	0	0	4.13705
ALSP001.0001.d01_006680	K16291	0.690732	0	0	0	0	0	0	0	0	0	0	0	0	0.609441	0	0	0	4.63688
ALSP001.0001.d01_006690	K13543	0.188081	0	1.00135	0	0.555562	0	0	0	0	0	0	0	0	0.453463	0.393876	1.51472	0	0.582765
ALSP001.0001.d01_006700	K00700	0.540811	0	0.301249	0	0.301161	0	0	0	0	0	0	0	0	0.772795	0.217291	0	0	2.27913
ALSP001.0001.d01_006710	K03305	1.22516	0	0.542028	0	1.58973	0.664234	0	0	0	0	0	0	0	7.05288	0.850634	6.57969	0	14.0419
ALSP001.0001.d01_006720	K04084	0.736589	0.41269	1.18488	0	0.476528	0	0	0	0	0	0	0	0	2.23764	0.438081	0.885476	0	2.2866
ALSP001.0001.d01_006730	#N/A	0	0	0	0	0	0	0	0	0	0	0	0	0	0	0	0	0	0
ALSP001.0001.d01_006740	#N/A	2.22647	0	0.528783	0	2.43997	1.26551	0	0	0	0	0	0	0	17.7859	1.1224	25.6699	0	61.5337
ALSP001.0001.d01_006750	#N/A	2.36144	0.507841	1.97031	0	2.31111	1.55716	0	0	0	0	0	0	0	13.7725	1.3452	23.2347	0	28.6194
ALSP001.0001.d01_006760	K03529	0.530215	0	1.4152	0	0	0	0	0	0	0.241193	0	0	0	0.381621	0.485396	0	0	2.37074
ALSP001.0001.d01_006770	K03655	0.136506	0	1.16127	0	0	0	0	0	0	0	0	0	0	0.500209	0	0.792475	0	2.17109
ALSP001.0001.d01_006780	K01667	2.9888	0.600577	1.09995	0	1.59814	0.731797	0	0	0	0	0	0	0	9.09595	2.24203	6.23667	0	10.4119
ALSP001.0001.d01_006790	#N/A	0.427069	0.464974	0.456327	0	0	0	0	0	0	0	0	0	0	2.51163	0.495521	0.96973	0	1.10743
ALSP001.0001.d01_006800	#N/A	0.475895	0	0	0	0	0	0	0	0	0	0	0	0	0.683925	0	2.31613	0	0.86654
ALSP001.0001.d01_006810	#N/A	0.0859347	0	0.22869	0	0	0.304364	0	0	0	0	0	0	0	0.949556	0.266014	0	0	0.786136
ALSP001.0001.d01_006820	#N/A	0.139156	0	0	0	0	0.254262	0	0	0	0	0	0	0	0.51066	0.212437	0.839966	0	1.9202
ALSP001.0001.d01_006830	#N/A	0	0	0	0	0	0.568361	0	0	0	0	0	0	0	0	0	1.90724	0	0
ALSP001.0001.d01_006840	#N/A	0.343703	0	1.00469	0	1.54215	0.620218	0	0	0	0	0	0	0	0	0.525378	0	0	2.34179
ALSP001.0001.d01_006850	#N/A	0.187001	0	0	0	0	0	0	0	0	0	0	0	0	0.326115	0	0	0	1.25123
ALSP001.0001.d01_006860	#N/A	2.71886	0.768437	2.46557	0	0.582903	0.729112	0	0	0	0	0	0	0	11.7964	1.34161	11.3499	0	22.2678
ALSP001.0001.d01_006870	K00174	1.72073	0.448313	2.16218	0	0.1856	0	0	0	0	0	0	0	0	1.98624	0.956938	4.67305	0	8.52842
ALSP001.0001.d01_006880	K00175	1.87575	1.63547	1.18573	9.78017	2.13705	1.48339	0	0.271203	0	0	0	0	0	7.60646	3.85047	8.48837	0	18.0763
ALSP001.0001.d01_006890	K05349	1.06993	0.346274	1.19771	0	0	0.107893	0	0	0	0	0.230415	0	0	1.57406	0.756226	3.00759	0	8.26276
ALSP001.0001.d01_006900	K05970	0	0	0	0	0	0	0	0	0	0	0	0	0	0.725116	0	0	0	0.681804
ALSP001.0001.d01_006910	K01190	0.411337	0.330461	0.51198	0	0	0.207729	0	0	0	0	0	0	0	0.83974	0.175964	0.68624	0	2.10566
ALSP001.0001.d01_006920	K05499	0.148577	0	0	0	0	0	0	0	0	0	0	0	0	0	0	0	0	0.63432
ALSP001.0001.d01_006930	K00852	0	0	0.773836	0	1.25574	0	0	0	0	0	0	0	0	0	0	1.70855	0	0
ALSP001.0001.d01_006940	K05340	0.225266	0	0	0	0	0	0	0	0	0	0	0	0	0	0	0	0	0
ALSP001.0001.d01_006950	K07114	0.36342	0	0.378614	0	0.186538	0.15652	0	0	0	0	0	0	0	0	0.134589	0	0	0.997648
ALSP001.0001.d01_006960	#N/A	0.694875	0	0	0	0	0	0	0	0	0	0	0	0	0	0	0	0	0
ALSP001.0001.d01_006970	#N/A	0.338876	0	0.141937	0	0.46835	0	0	0	0	0	0	0	0	0	0	0.64388	0	0.248
ALSP001.0001.d01_006980	K03651	0.309486	0	0.2238	0	0	0	0	0	0	0	0	0	0	0	0	0	0	0
ALSP001.0001.d01_006990	#N/A	0.220669	0.608992	0	0	0	0	0	0	0	0	0	0	0	0	0	0	0	0
ALSP001.0001.d01_007000	K15546	1.30123	0	0	0	0	0	0	0	0	0	0	0	0	0	0	0	0	2.89952
ALSP001.0001.d01_007010	K03737	1.77326	0.70033	1.19451	0.956789	0	0.435028	0	0	0	0	0	0	0	1.34415	1.07007	2.4605	0	6.65872
ALSP001.0001.d01_007020	K01364	0.508601	0	1.30415	0	0.640815	1.3845	0	0	0	0	0	0	0	5.63983	0.59755	4.7289	0	6.14642
ALSP001.0001.d01_007030	#N/A	1.5377	0.931357	2.32802	0	0	0.589919	0	0	0	0	0	0	0	4.80018	1.53324	8.03632	0	12.0604
ALSP001.0001.d01_007040	#N/A	1.64225	0	0.849521	0	0	0	0	0	0	0	0	0	0	2.91354	5.95398	15.6283	0	25.015
ALSP001.0001.d01_007050	#N/A	0.999669	0	2.71596	0	0	1.19766	0	0	0	0	0	0	0	1.18526	2.04403	0	0	10.5694
ALSP001.0001.d01_007060	K02945	12.3061	3.04913	7.57489	1.88481	3.28776	2.86303	0	0	0	0	0	0	0	19.5644	4.96225	18.8215	0.804776	50.3915
ALSP001.0001.d01_007070	#N/A	0	0	0	0	0	0	0	0	0	0	0	0	0	0	0	0	0	0.310348
ALSP001.0001.d01_007080	K03556	0.47573	0	2.38418	1.96897	0.920327	0	0	0	0	0	0	0	0	1.21388	0.518175	0	0	4.58928
ALSP001.0001.d01_007090	#N/A	0	0	0	0	0	0	0	0	0	0	0	0	0	0	0	0	0	0
ALSP001.0001.d01_007100	#N/A	7.73717	3.47285	0	7.13037	0	5.73993	0	0	0	0	0	0	0	18.2503	6.37259	31.9977	0	75.384
ALSP001.0001.d01_007110	#N/A	1.0725	0	0	0	0	0	0	0	0	0	0	0	0	1.84798	0	0	0	0
ALSP001.0001.d01_007120	#N/A	0	0	0	0	0	0	0	0	0	0	0	0	0	0.776756	0	0	0	0
ALSP001.0001.d01_007130	K02851	0.18302	0	0	0	0.514863	0	0	0	0	0	0	0	0	1.10414	0	0	0	2.45668
ALSP001.0001.d01_007140	K02472	1.33754	0.67355	0	0	0.284185	0.43307	0	0	0	0	0	0	0	2.17299	0	1.43162	0	3.78594
ALSP001.0001.d01_007150	K00012	0.632095	0	0.611522	0	0	0	0	0	0	0	0	0	0	3.99957	0.332024	9.16233	0	10.7473
ALSP001.0001.d01_007160	K03328	0.119785	0	0	0	0	0.402663	0	0	0	0	0	0	0	0	0	1.41295	0	3.64942
ALSP001.0001.d01_007170	K07238	0.330931	0	0.742624	0	0.473164	0	0	0	0	0	0	0	0	1.97083	0	0	0	4.19239
ALSP001.0001.d01_007180	K13004	0.700496	0	0	0	0.89286	0.96179	0	0	0	0	0	0	0	0.996517	0	0	0	2.52449
ALSP001.0001.d01_007190	K01912	0.331741	0.602887	0.847624	0	0	0	0	0	0	0	0	0	0	0.778576	0.661573	0	0	1.97248
ALSP001.0001.d01_007200	K00640	0.345313	0	0	0	1.45212	0	0	0	0	0	0	0	0	3.60815	0	0	0	5.24913
ALSP001.0001.d01_007210	K06888	0.474034	0	0	0	0	0	0	0	0	0	0	0	0	0.434915	0	0	0	2.20367
ALSP001.0001.d01_007220	K02852	0	0	3.45328	0	0	0	0	0	0	0	0	0	0	1.86316	0	0	0	5.13869
ALSP001.0001.d01_007230	K01791	0.633924	0.364379	1.809	0	0	0.449899	0	0	0	0	0	0	0	2.03969	0.767836	3.01734	0	2.56658
ALSP001.0001.d01_007240	K01991	0.550555	0	0	0	0.577492	0	0	0	0	0	0	0	0	3.42236	0.41091	1.60358	0	6.39131
ALSP001.0001.d01_007250	#N/A	1.01841	2.8481	1.48123	0	0	0	0	0	0	0	0	0	0	0	0	0	0	0
ALSP001.0001.d01_007260	K03629	0.802164	0	0	0	0	0	0	0	0	0	0	0	0	1.44657	0.411237	1.5391	0	3.63197
ALSP001.0001.d01_007270	K03556	2.80851	2.55728	3.38289	0	1.39662	0.777621	0	0	0	0	0	0	0	10.6874	4.36736	5.18307	0	26.7809
ALSP001.0001.d01_007280	#N/A	1.0018	0	0	0	0	0	0	0	0	0	0	0	0	1.19948	0	3.9027	0	0
ALSP001.0001.d01_007290	#N/A	2.13207	0	5.03569	14.2607	5.06948	0	0	0	0	0	0	0	0	8.72937	0	0	0	13.372
ALSP001.0001.d01_007300	K11636	0	0	0	0	0	0	0	0	0	0	0	0	0	4.21231	0	5.4774	0	0
ALSP001.0001.d01_007310	K08162	0	0	0	0	0	0	0	0	0	0	0	0	0	0	0	0	0	3.11222
ALSP001.0001.d01_007320	K04096	0	0	0	0	0	0	0	0	0	0	0	0	0	1.07223	0	0	0	0
ALSP001.0001.d01_007330	#N/A	2.17548	1.82809	3.30639	3.55636	2.12798	2.78641	0	0	0	0	0	0	0	33.4651	4.33959	25.2821	0	56.5802
ALSP001.0001.d01_007340	K06076	0.972986	0	0	0	0	0	0	0	0	0	0	0	0	2.98103	0.843384	9.72801	0	7.34967
ALSP001.0001.d01_007350	K02124	3.81813	1.47736	2.87429	0	2.25196	2.74359	0	0	0	0	0	0	0	11.164	3.54775	9.38666	0	13.3963
ALSP001.0001.d01_007360	K02123	1.87891	0	0	3.63659	0.505707	1.68038	0	0	0	0	0	0	0	2.81584	1.32115	2.76824	0	5.31849
ALSP001.0001.d01_007370	K02120	4.43834	1.34275	2.31236	0	0	1.68165	0	0	0	0	0	0	0	9.44531	1.08479	0	0	9.57708
ALSP001.0001.d01_007380	K02118	2.13589	0	2.02512	0	0.368769	0	0	0	0	0	0	0	0	1.58542	1.01054	1.3423	0	2.22362
ALSP001.0001.d01_007390	K02117	3.55117	0	2.09913	0	0.352802	0	0	0	0	0	0	0	0	3.27586	1.77795	3.94554	0	4.86513
ALSP001.0001.d01_007400	K02119	2.0587	0	0	0	0	0	0	0	0	0	0	0	0	2.51415	1.04731	0	0	0.779441
ALSP001.0001.d01_007410	K02121	6.05101	2.68973	1.93524	0	1.02711	0	0	0	0	0	0	0	0	14.4657	1.43597	2.80039	0	20.1886
ALSP001.0001.d01_007420	#N/A	0	0	0	0	0	0	0	0	0	0	0	0	0	0	0	0	0	1.4256
ALSP001.0001.d01_007430	K01284	0.423088	0	0.435533	0	0.294212	0.5978	0	0	0	0	0	0	0	2.70473	0	6.89014	0	7.14504
ALSP001.0001.d01_007440	K14153	0	0	0	0	0	0	0	0	0	0	0	0	0	0	0	0	0	0.7995
ALSP001.0001.d01_007450	K03707	0.224493	0	0	0	0	0	0	0	0	0	0	0	0	0	0.677907	0	0	4.07268
ALSP001.0001.d01_007460	K00568	0	0	0	0	0	0	0	0	0	0	0	0	0	0	0	0	0	0
ALSP001.0001.d01_007470	K11996	0.208184	0	0	0	0	0	0	0	0	0	0	0	0	0	0	0	0	0
ALSP001.0001.d01_007480	K03150	0.128091	0	0.340878	0	0	0	0	0	0	0	0	0	0	0.475266	0	0	0	7.04068
ALSP001.0001.d01_007490	K03149	0	0	0	0	0	0	0	0	0	0	0	0	0	1.03431	0.287316	0	0	0
ALSP001.0001.d01_007500	K00788	0	0	0	0	0	0	0	0	0	0	0	0	0	0.42325	0	0	0	2.0633
ALSP001.0001.d01_007510	K00788	0.252611	0	0	0	0.56415	0	0	0	0	0	0	0	0	0.875834	0	0	0	4.35776
ALSP001.0001.d01_007520	K03154	0.354641	0	0	0	0	0	0	0	0	0	0	0	0	0	0	0	0	0
ALSP001.0001.d01_007530	K02067	0.400563	0	0	0	0	0	0	0	0	0	0	0	0	0	1.17685	0	0	0
ALSP001.0001.d01_007540	K02066	0.496395	0	0	0	0	0	0	0	0	0	0	0	0	0.356691	0.292529	0	0	1.78119
ALSP001.0001.d01_007550	K02065	0.0942895	1.09232	0	0	0	0	0	0	0	0	0	0	0	0.681994	0	0	0	3.47845
ALSP001.0001.d01_007560	K07024	0	0	0	0	0	0	0	0	0	0	0	0	0	0	0	0	0	1.6924
ALSP001.0001.d01_007570	K01990	0.994332	0	0.916419	0	0.374533	0.309921	0	0	0	0	0	0	0	5.38475	1.8665	0	0	8.24998
ALSP001.0001.d01_007580	#N/A	0	0	1.13669	0	0	0	0	0	0	0	0	0	0	1.48417	0.63523	0	0	3.27546
ALSP001.0001.d01_007590	#N/A	0.437997	0	0.625139	0	0.90616	0	0	0	0	0	0	0	0	0.763833	0	0	0	2.90622
ALSP001.0001.d01_007600	K07979	0.414858	0	0	0	0	0	0	0	0	0	0	0	0	1.39726	0	0	0	5.30242
ALSP001.0001.d01_007610	#N/A	0	0	0	0	0	0	0	0	0	0	0	0	0	0	0	0	0	2.69351
ALSP001.0001.d01_007620	K01007	0.27514	0	0.686967	0	0.416036	0.349278	0	0	0	0	0	0	0	0.522378	0	3.16882	0	3.88482
ALSP001.0001.d01_007630	K08641	0.206902	0	0	0	0	0	0	0	0	0	0	0	0	0	0.61262	3.52656	0	0.912678
ALSP001.0001.d01_007640	K07263	4.32575	0.880489	4.23259	5.99862	0.788263	2.91393	0	0	0	0	0	0	0	14.2479	1.57682	11.2834	0	30.2881
ALSP001.0001.d01_007650	K00208	1.53125	0	1.95786	0	0.69824	0	0	0	0	0	0	0	0	0.898133	1.00757	7.70604	0	3.74669
ALSP001.0001.d01_007660	K14673	0	0	0	0	0	0	0	0	0	0	0	0	0	1.17549	0	3.93742	0	0
ALSP001.0001.d01_007670	K00615	0.794142	0	0.788137	0	0	0.24825	0	0	0	0	0	0	0	1.55272	0.214003	1.25959	0	3.84719
ALSP001.0001.d01_007680	K03544	0.448987	0	0.291656	0	0	0	0	0	0.535814	0.242016	0	0	0	0.608569	0.341599	1.28731	0	1.49401
ALSP001.0001.d01_007690	K01358	0.213103	0	0	0	0	0	0	0	0	0	0	0	0	0.790689	0	0	0	0
ALSP001.0001.d01_007700	K03545	3.94329	2.49766	2.66014	0	1.88189	0.962866	0	0	0	0	0	0	0	3.55243	2.32033	3.16313	0	12.513
ALSP001.0001.d01_007710	K06925	0	0	0	0	0	0	0	0	0	0	0	0	0	1.28202	1.05141	0	0	0
ALSP001.0001.d01_007720	K07714	0.529428	0	0.794587	0	0	0	0	0	0	0	0	0	0	0	0	1.11041	0	2.11593
ALSP001.0001.d01_007730	K18445	0.916002	0	0	0	0.930986	0	0	0	0	0	0	0	0	0.807847	0.676959	5.31648	0	2.97807
ALSP001.0001.d01_007740	K01303	0.598036	0.391557	0.20008	0	0.0810514	0	0	0	0	0	0	0	0	0.995875	0.212346	0	0	3.09682
ALSP001.0001.d01_007750	#N/A	0.151771	0	0	1.16423	0	0	0	0	0	0	0	0	0	0	0	0	0	2.49516
ALSP001.0001.d01_007760	K12065	0.584385	0	1.60021	0	0	0	0	0	0	0	0	0	0	0	0	0	0	0
ALSP001.0001.d01_007770	K03770	2.02023	0.837943	1.74043	0	0.173452	0.524715	0	0	0	0	0	0	0	3.99626	0.448057	0	0	5.47733
ALSP001.0001.d01_007780	K03699	0.603679	0	0	0	0	0.414229	0	0	0	0	0	0	0	0	0	0	0	1.60485
ALSP001.0001.d01_007790	K11719	0.5428	0	1.01925	0	0	0	0	0	0	0	0	0	0	0.641009	0	0	0	1.58852
ALSP001.0001.d01_007800	K12512	1.77918	0	3.27731	0	0	0	0	0	0	0	0	0	0	3.31177	0.323871	0	0	7.08362
ALSP001.0001.d01_007810	#N/A	1.48935	0.594119	0.880194	0	0	0.729871	0	0	0	0	0	0	0	4.70192	0.316356	2.40299	0	4.45296
ALSP001.0001.d01_007820	K03525	0.412644	0	1.68908	0	0	0	0	0	0	0	0	0	0	0.711841	0	0	0	5.39634
ALSP001.0001.d01_007830	K03723	0.314218	0.255496	0	0	0	0	0	0	0	0	0	0	0	0.39659	0.131784	1.58031	0	1.57596
ALSP001.0001.d01_007840	K08301	2.69825	0	0.122654	0	0.408058	0.663088	0	0	0	0	0	0	0	3.39695	0.285089	1.68411	0	8.85987
ALSP001.0001.d01_007850	#N/A	3.32475	9.37669	0	0	0	5.61044	0	0	0	0	0	0	0	0	0	0	0	0
ALSP001.0001.d01_007860	K05787	8.89267	3.02488	3.09135	6.16656	5.16993	1.90836	0	0	0	0	0	0	0	15.3778	4.86336	31.6526	0	74.6633
ALSP001.0001.d01_007870	#N/A	0.524139	0	0	0	0	0	0	0	0	0	0	0	0	0	0	4.10805	0	4.76838
ALSP001.0001.d01_007880	K00657	0	0	0	0	0	0	0	0	0	0	0	0	0	0	0	0	0	0
ALSP001.0001.d01_007890	K02565	0.490826	0	0	0	1.27251	1.2446	0	0	0	0	0	0	0	0.838353	0	1.4002	0	2.65081
ALSP001.0001.d01_007900	K00645	0.721523	0	1.7677	0	0.680073	0	0	0	0	0	0	0	0	0	0.964962	1.88716	0	5.70929
ALSP001.0001.d01_007910	#N/A	0.362763	0	0	0	0	0	0	0	0	0	0	0	0	1.35052	0	0	0	0
ALSP001.0001.d01_007920	K07040	6.09828	2.87255	17.1809	16.9483	0.890299	4.49457	0	0	0	0	0	0	0	19.5507	2.67712	26.7537	0	76.2498
ALSP001.0001.d01_007930	K04651	9.26036	2.26855	2.31741	0	8.56868	2.71473	0	0	0	0	0	0	0	14.1215	2.39119	18.5187	0	40.3792
ALSP001.0001.d01_007940	K03621	2.70763	0	1.22683	0	0.644056	0	0	0	0	0	0	0	0	1.08654	1.14255	3.5804	0	12.8433
ALSP001.0001.d01_007950	#N/A	0.911778	0	0	0	0	0	0	0	0	0	0	0	0	0	0.890149	3.52197	0	2.68915
ALSP001.0001.d01_007960	#N/A	0	0	0	0	0	0	0	0	0	0	0	0	0	1.91979	0.799488	3.11792	0	3.00119
ALSP001.0001.d01_007970	K01173	0.558663	0	0	0	0	0	0	0	0	0	0	0	0	1.98503	1.3438	2.65824	0	2.00174
ALSP001.0001.d01_007980	K07560	0	0	0.837522	0	0.684576	0	0	0	0	0	0	0	0	0	0.988602	0	0	1.4627
ALSP001.0001.d01_007990	K06180	0.435394	0	0.624694	5.02226	1.81435	0.743811	0	0	0	0	0	0	0	2.28574	0.946267	4.85821	0	5.67085
ALSP001.0001.d01_008000	K01489	0	0	0	0	0	0	0	0	0	0	0	0	0	1.15633	0	0	0	1.39716
ALSP001.0001.d01_008010	K01752	1.15226	0	0.976925	0	0	0	0	0	0	0	0	0	0	0	0.360036	2.77268	0	3.26328
ALSP001.0001.d01_008020	K02495	0	0	0	0	0	0	0	0	0	0	0	0	0	0	0.401288	0	0	0
ALSP001.0001.d01_008030	K01897	1.16361	0.4893	0	0	0.206446	0.304915	0	0	0	0	0	0	0	0.951276	0.394278	3.12138	0	5.13201
ALSP001.0001.d01_008040	K00338	0.161844	0	0	0	0.699529	0	0	0	0	0	0	0	0	0	0	0	0	0
ALSP001.0001.d01_008050	K02484	0.294695	0	0	0	0.397649	0.255969	0	0	0	0	0	0	0	1.04336	0.441509	0.859115	0	4.16904
ALSP001.0001.d01_008060	K01883	0.346206	0	0.286469	2.35259	0.628686	0.353688	0	0	0	0	0	0	0	1.06037	0	0	0	5.77751
ALSP001.0001.d01_008070	K02836	0.839857	0	1.05793	0	0.561488	0	0	0	0	0	0	0	0	0.471783	0	2.9797	0	1.75813
ALSP001.0001.d01_008080	#N/A	0.12363	0	0.996945	0	0	0	0	0	0	0	0	0	0	0	0.366059	1.41654	0	0.800857
ALSP001.0001.d01_008090	K06178	1.41833	0	1.07718	0	0	0	0	0	0	0	0	0	0	0.720882	0	1.18778	0	1.3501
ALSP001.0001.d01_008100	K03327	0.0573343	0	0.316082	0	0	0	0	0	0	0	0	0	0	0.979733	0	1.28921	0	2.48211
ALSP001.0001.d01_008110	K08587	0.697192	0	1.09025	0	0	0	0	0	0	0	0	0	0	1.06001	0.298389	0	0	3.98986
ALSP001.0001.d01_008120	K02656	0.497445	0	0	0	0	0	0	0	0	0	0	0	0	1.40971	0	2.22587	0	3.0593
ALSP001.0001.d01_008130	K01639	0.328047	0	0	0	0	0	0	0	0	0	0	0	0	0	0	0	0	0
ALSP001.0001.d01_008140	K01972	0.425733	0.397504	0	3.17555	0.461439	0	0	0	0	0	0	0	0	1.51195	0.633747	0.849802	0	1.25621
ALSP001.0001.d01_008150	K08602	0.910561	0	0	0	1.96783	0	0	0	0	0	0	0	0	1.65344	0	0	0	18.4023
ALSP001.0001.d01_008160	K00134	5.24662	0	6.04477	3.31066	0.769514	1.52105	1.51334	0	0	0	0.529348	0	0.565517	3.62558	1.52048	0	0	15.0537
ALSP001.0001.d01_008170	K03655	2.05974	0	5.65124	0	0	0	0	0	0	0	0	0	0	4.29656	0	0	0	5.49416
ALSP001.0001.d01_008180	K06871	0.379736	0	0	0	0	0	0	0	0	0	0	0	0	0.678603	0.580852	2.2981	0	0.846164
ALSP001.0001.d01_008190	K02508	0.667244	0	0	0	0.378599	1.15389	0	0	0	0	0	0	0	1.76133	0.970764	1.96217	0	2.90022
ALSP001.0001.d01_008200	K01921	0.494654	0	0	0	0.513567	0	0	0	0	0	0	0	0	2.21551	0	1.40729	0	3.28464
ALSP001.0001.d01_008210	K01929	0.391015	0	0	0	0	0	0	0	0	0	0	0	0	0	0	0	0	0.204756
ALSP001.0001.d01_008220	K05714	0.329579	0	0	0	0	0	0	0	0	0	0	0	0	0	0	0	0	4.44244
ALSP001.0001.d01_008230	#N/A	0	0	0	0	0	0	0	0	0	0	0	0	0	0	0	0	0	0
ALSP001.0001.d01_008240	K03298	0	0	0	0	0	0	0	0	0	0	0	0	0	0	0	1.79069	0	0
ALSP001.0001.d01_008250	#N/A	0.400987	0	0.598665	0	0	0	0	0	0	0	0	0	0	0.737161	0	0	0	0.920283
ALSP001.0001.d01_008260	#N/A	0	0	0	0	0	0	0	0	0	0	0	0	0	0	0	0	0	0
ALSP001.0001.d01_008270	K01081	0.488016	0	0.501078	0	0	0	0	0	0	0	0	0	0	1.0298	0	0	0	4.79077
ALSP001.0001.d01_008280	K00876	0.353647	0	0	0	0	0	0	0	0	0	0	0	0	2.1923	0.26363	1.05845	0	5.09653
ALSP001.0001.d01_008290	K00281	0.862278	0	0.300884	0	0.222813	0	0	0	0	0	0	0	0	0.921453	0.157967	1.23207	0	2.77915
ALSP001.0001.d01_008300	K03775	1.26336	0	2.77	0	0	0	0	0	0	0	0	0	0	9.46204	0.747909	5.83707	0	4.51788
ALSP001.0001.d01_008310	K00924	0	0	0	0	0.544078	0	0	0	0	0	0	0	0	0.911233	0	1.52613	0	1.12385
ALSP001.0001.d01_008320	K00966	0.216143	0	0	0	0	0	0	0	0	0	0	0	0	0.601152	0.255392	1.96596	0	0.754572
ALSP001.0001.d01_008330	K13580	0.608773	0.959255	0	0	0	0	0	0	0	0	0	0	0	0	0	0	0	5.33288
ALSP001.0001.d01_008340	K11211	0.306241	0	0.439387	0	0.348496	0	0	0	0	0	0	0	0	0	0	0	0	0
ALSP001.0001.d01_008350	K00384	0.315833	1.76815	1.71106	0	0.334534	1.09835	0	0	0	0	0	0	0	3.66457	1.42542	1.80807	0	4.19771
ALSP001.0001.d01_008360	#N/A	0.375202	0	0	0	0	0	0	0	0	0	0	0	0	0	0	0	0	0
ALSP001.0001.d01_008370	K00784	0.806371	0	0	0	0	0.546472	0	0	0	0	0	0	0	1.13047	0	0	0	0.706052
ALSP001.0001.d01_008380	K03437	0	0	0	0	0	0	0	0	0	0	0	0	0	0.701479	0	0	0	3.57824
ALSP001.0001.d01_008390	K14673	0.684163	0	0	0	0	0	0	0	0	0	0	0	0	1.9485	0	3.20715	0	1.23446
ALSP001.0001.d01_008400	K11785	0.648775	0	0	0	0	0	0	0	0	0	0	0	0	0.663122	0	4.42703	0	1.6796
ALSP001.0001.d01_008410	K04084	0	0	0	0	0	0	0	0	0	0	0	0	0	2.49144	0	0	0	3.0538
ALSP001.0001.d01_008420	K11783	0.83949	0	0	0	0	0	0	0	0	0	0	0	0	0	0	6.59862	0	1.26993
ALSP001.0001.d01_008430	K01262	0.840105	0	0.818153	0	0	0	0	0	0	0	0	0	0	1.14131	0.625407	2.47695	0	4.70811
ALSP001.0001.d01_008440	#N/A	0.419957	0	0	0	0	0.748539	0	0	0	0	0	0	0	0.760015	0.639026	7.28916	0	2.79609
ALSP001.0001.d01_008450	K08303	0	0	0.972101	0	0	1.25997	0	0	0	0	0	0	0	0.872203	0	1.41748	0	5.4103
ALSP001.0001.d01_008460	K13787	0.984499	0	2.81155	0	0	0.534342	0	0	0	0	0	0	0	5.37007	0.446444	7.21703	0	17.4432
ALSP001.0001.d01_008470	K00845	4.36129	0.80252	5.02877	3.27205	1.26723	3.98908	0	0	0	0	0	0	0	11.1639	3.87342	9.95027	0	38.8596
ALSP001.0001.d01_008480	#N/A	0	0	0	0	0	0	0	0	0	0	0	0	0	0	0	0	0	0
ALSP001.0001.d01_008490	K01869	0.889094	0	0.428401	0	0	0	0	0	0	0	0	0	0	2.47534	0.487309	0.624262	0	3.78853
ALSP001.0001.d01_008500	K07669	0.203957	0	0	0	0	0	0	0	0	0	0	0	0	0.748502	0	0	0	1.89586
ALSP001.0001.d01_008510	K07636	0	0	0	0	0	0	0	0	0	0	0	0	0	0	0	1.39926	0	0.269351
ALSP001.0001.d01_008520	K03832	0.563206	0	0	0	0	0	0	0	0	0	0	0	0	1.98362	0	0	0	2.05005
ALSP001.0001.d01_008530	K02437	0.383583	0	0.995794	0	0	0	0	0	0	0	0	0	0	8.2344	1.16735	0	0	15.5166
ALSP001.0001.d01_008540	K00024	2.51233	0.871269	0.45373	3.61761	0	1.12039	0	0	0	0	0	0	0	6.19649	1.43114	15.8004	0	16.5487
ALSP001.0001.d01_008550	K07076	0.152314	0	0	0	0	0	0	0	0	0	0	0	0	1.12412	0	1.84	0	6.30607
ALSP001.0001.d01_008560	#N/A	0	0	0	0	0	0	0	0	0	0	0	0	0	0.816313	0	2.65778	0	0
ALSP001.0001.d01_008580	K09796	0	0	0	0	0	0	0	0	0	0	0	0	0	0.683425	0.562381	4.45468	0	5.0686
ALSP001.0001.d01_008590	K01662	0.518767	0.442733	0	0	0	0	0	0	0	0	0	0	0	1.10883	0	2.75877	0	2.44963
ALSP001.0001.d01_008600	K09903	0.422638	0	1.20481	0	0	0	0	0	0	0	0	0	0	4.46332	0.628195	4.7347	0	7.45905
ALSP001.0001.d01_008610	K02199	1.73186	0	0.629744	0	1.04755	0	0	0.472647	0	0	0	0	0	1.74786	1.46945	5.79449	0	7.62346
ALSP001.0001.d01_008620	K02838	4.25402	0	7.12248	0	2.85623	3.67714	0	0	0	0	0	0	0	11.7443	6.3476	18.2767	0	40.4231
ALSP001.0001.d01_008630	K01318	1.44185	0.391557	0.204381	0	0	0	0	0	0	0	0	0	0	1.24311	0.632488	4.01742	0	7.45079
ALSP001.0001.d01_008640	K06994	0.71741	0	0	0	0.463245	0.6842	0	0	0	0	0	0	0	3.5627	1.21365	4.60478	0	11.1046
ALSP001.0001.d01_008650	K01870	0.826588	0.242952	0.446581	0	0.371682	0.227632	0	0	0	0	0	0	0	2.00271	0.262606	1.52108	0	4.04157
ALSP001.0001.d01_008660	K06204	1.94931	2.16075	0	0	1.63109	0	0	0	0	0	0	0	0	14.7556	3.52363	25.0718	0	31.5
ALSP001.0001.d01_008670	K02879	5.81426	1.40952	10.8037	22.5161	2.11451	1.73158	0	0	0	0	0	0	0	15.1009	7.51939	19.159	0	13.4189
ALSP001.0001.d01_008680	K03040	6.13836	2.50089	2.43999	10.3194	0.318064	6.45009	0	0	0	0	0	0	0	6.11671	2.69022	3.51871	0	25.408
ALSP001.0001.d01_008690	K02986	9.80595	4.09768	5.95288	13.7247	0.561371	4.20558	0	0	0	0	0	0	0	14.1847	9.46559	17.1251	0	24.1367
ALSP001.0001.d01_008700	K02948	7.5702	4.3277	4.62097	0	0	5.29303	0	0	0	0	0	0	0	7.4125	2.26426	4.29765	0	27.7123
ALSP001.0001.d01_008710	K02952	10.2167	9.88017	6.39009	43.8135	0.897309	8.1013	0	0	0	0	0	0	0	31.0119	11.647	9.17081	0	10.3271
ALSP001.0001.d01_008720	K02919	1.3084	0	0	0	0	0	0	0	0	0	0	0	0	0	0	0	0	11.1445
ALSP001.0001.d01_008730	K02518	21.1578	11.3949	7.14705	53.7862	5.67732	4.64918	0	0	0	0	0	0	0	37.1071	17.1882	58.9546	0	95.581
ALSP001.0001.d01_008740	K01265	4.39636	0	1.03536	0	0	4.64023	0	0	0	0	0	0	0	6.09123	0.855819	4.45468	0	16.0915
ALSP001.0001.d01_008750	K03076	5.2695	1.84255	2.15719	1.2415	0.961634	1.50744	0	0	0	0	0	0	0	8.89066	2.7703	2.57591	0	18.0515
ALSP001.0001.d01_008760	K02876	2.92868	0	0	0	0	3.46184	0	0	0	0	0	0	0	7.04838	1.96878	11.667	0	22.1228
ALSP001.0001.d01_008770	K02907	8.06722	9.03925	16.4909	0	4.38586	14.1045	0	0	0	0	0	0	0	41.4978	7.22056	32.6805	0	89.1483
ALSP001.0001.d01_008780	K02988	3.28277	0.798455	9.41293	15.996	1.17853	0	0	0	0	0	0	0	0	5.02213	1.71321	8.3893	0	9.46502
ALSP001.0001.d01_008790	K02881	3.47094	0	6.5315	0	0	0	0	0	0	0	0	0	0	4.33971	2.41488	0	0	38.7697
ALSP001.0001.d01_008800	K02933	5.01372	0	4.86195	0	0	0.858741	0	0	0	0	0	0	0	10.6971	4.14554	5.94035	0	35.6182
ALSP001.0001.d01_008810	K02994	10.9525	0	15.4494	0	3.91482	0	0	0	0	0	0	0	0	11.1437	0	0	0	18.8343
ALSP001.0001.d01_008820	K02954	18.2435	2.79056	5.37282	33.6122	0	7.84057	0	0	1.17874	0	0	0	0	7.92088	5.9453	5.96578	0	18.8638
ALSP001.0001.d01_008830	K02931	17.2751	2.944	14.561	0	2.26776	8.68819	0	0	0	0	0	0	0	27.0956	7.07179	18.4197	0	60.7253
ALSP001.0001.d01_008840	K02895	29.7679	5.04961	13.8133	51.9065	7.63956	25.2151	0	0.439585	0	0	0	0	0	50.1271	34.8089	47.9931	0	56.5844
ALSP001.0001.d01_008850	K02874	6.19361	3.39671	3.39293	0	0	2.80307	0	0	0	0	0	0	0	27.2339	3.62677	0	0	17.9513
ALSP001.0001.d01_008860	K02961	20.281	6.07065	20.8193	12.6524	6.9074	5.68521	0	0	0	0	0	0	0	14.5551	1.63451	6.20772	0	21.7594
ALSP001.0001.d01_008870	K02904	14.7293	4.8292	3.33102	0	9.25337	28.476	0	0	0	0	0	0	0	24.5778	5.14646	10.3616	0	62.9287
ALSP001.0001.d01_008880	K02878	12.9647	0	6.95246	0	2.18532	0	0	0	0	0	0	0	0	12.2401	6.18658	4.01187	0	26.8229
ALSP001.0001.d01_008890	K02982	12.5318	2.25041	15.0185	0	3.85224	2.71512	0	0	0	0	0	0	0	9.12434	2.65544	4.52957	0	29.6128
ALSP001.0001.d01_008900	K02890	8.46429	2.00923	12.8399	32.7621	3.8778	0.633799	0	0	0	0	0	0	0	21.5898	5.95433	16.5452	0	59.1465
ALSP001.0001.d01_008910	K02965	9.03845	1.52925	8.04569	0	4.79781	5.7887	0	0	0	0	0	0	0	13.529	4.88118	6.20772	0	68.9704
ALSP001.0001.d01_008920	K02886	6.89721	2.98408	3.40605	0	0.765666	2.78906	0	0	0	0	0	0	0	5.06186	1.86494	2.03162	0	12.6991
ALSP001.0001.d01_008930	K02892	13.7261	11.4223	29.535	0	3.25605	1.76368	0	0	0	0	0	0	0	48.8085	22.023	17.9215	0	115.961
ALSP001.0001.d01_008940	K02926	9.41345	5.24762	6.20206	5.36992	0	1.22078	0	0	0	0	0	0	0	18.6949	3.54085	5.65179	0	25.1176
ALSP001.0001.d01_008950	K02906	22.7615	8.48368	32.078	17.262	7.08124	14.4565	0	0	0	0	0	0	0	20.2382	10.6119	21.9705	0	60.5651
ALSP001.0001.d01_008960	K02946	3.42334	2.64797	4.05711	5.31711	0	2.52762	0	0	0	0	0	0	0	8.56771	1.45347	5.62448	0	4.2616
ALSP001.0001.d01_008970	K02355	9.05392	0.96878	10.1718	4.77217	3.98002	3.03358	0	0	0	0	0	0	0	5.09163	1.47028	4.09602	0	13.2998
ALSP001.0001.d01_008980	K02992	17.3275	5.18642	30.7274	13.7622	11.7541	2.13453	0	0	0	0	1.09554	0	0	14.3304	5.59396	19.9549	0	46.6326
ALSP001.0001.d01_008990	K02950	14.0532	6.27015	19.6216	12.7353	6.33793	4.53612	0	0	0	0	0	0	0	35.7856	7.25377	4.34619	0	63.6948
ALSP001.0001.d01_009000	K00299	0	0	0	0	0	0	0	0	0	0	0	0	0	0	0	0	0	0
ALSP001.0001.d01_009010	K06889	0	0	0	0	0	0	0	0	0	0	0	0	0	0	0	0	0	0
ALSP001.0001.d01_009020	K07506	0	0	0	0	0	0	0	0	0	0	0	0	0	0	0	0	0	0
ALSP001.0001.d01_009030	K00638	0.228471	0	0	0	0	0	0	0	0	0	0	0	0	0	0	0	0	1.06234
ALSP001.0001.d01_009080	#N/A	0.404573	0	0	0	1.14643	0	0	0	0	0	0	0	0	0.472149	0.404137	0	0	6.58347
ALSP001.0001.d01_009090	K02823	0	0	0	0	0	0	0	0	0	0	0	0	0	1.22874	0	1.99894	0	6.08375
ALSP001.0001.d01_009100	K00266	0.364566	0	0	4.91702	0	0	0	0	0	0	0	0	0	0.753352	0.320203	0	0	4.69537
ALSP001.0001.d01_009110	K02477	0.206051	0	0	0	0.866494	0	0	0	0	0	0	0	0	0	0	0	0	2.71358
ALSP001.0001.d01_009120	K07718	0.136166	0	0	0	1.35078	0.497596	0	0	0	0	0	0	0	0.984885	0.415743	0	0	1.86847
ALSP001.0001.d01_009130	K01250	0	0	0	0	0	0	0	0	0	0	0	0	0	0	0	0	0	1.35176
ALSP001.0001.d01_009140	K07114	0.146631	0	0	0	0	0	0	0	0	0	0	0	0	0.506677	0	0	0	0.634678
ALSP001.0001.d01_009150	K07114	0.370175	0	4.03554	0	0	0	0	0	0	0	0	0	0	0.265047	0	0	0	0.649744
ALSP001.0001.d01_009160	K12600	0.628766	0	0.400565	0	0	0	0	0	0	0	0	0	0	4.39908	0.469158	0	0	2.3963
ALSP001.0001.d01_009170	#N/A	0	0	0	0	0	0	0	0	0	0	0	0	0	0.494186	0.405291	3.1212	0	0.61695
ALSP001.0001.d01_009180	K11089	0.756094	0	1.15927	0	0	0	0	0	0	0	0	0	0	1.78009	0.498663	0	0	11.8616
ALSP001.0001.d01_009190	K03405	1.54013	1.67942	0.571552	0	0	0	0	0	0	0	0	0	0	4.74092	2.66594	5.23611	0	6.90164
ALSP001.0001.d01_009200	K03657	0	0	0	0	0.249554	0.206014	0	0	0	0	0	0	0	0.86473	0	0	0	0.536514
ALSP001.0001.d01_009210	K10773	0.682824	0	0	0	0	0	0	0	0	0	0	0	0	0.788359	0	0	0	0
ALSP001.0001.d01_009220	K03797	0.098389	0	0	0	0	0	0	0	0	0	0	0	0	0.711645	0	0	0	0.45749
ALSP001.0001.d01_009230	K05349	0.402518	0	0.170591	3.0228	0	0	0	0	0	0	0	0	0	0.472675	0.198256	1.52665	0	0.585894
ALSP001.0001.d01_009240	#N/A	11.4335	3.04109	16.3136	30.2975	1.75414	6.51411	0	0	0	0	0	0	0	0.928986	0.784294	0	0	3.56324
ALSP001.0001.d01_009260	K03101	0.254164	0	0	0	0	0	0	0	0	0	0	0	0	1.79311	0	0	0	1.12166
ALSP001.0001.d01_009270	K07079	0.281143	0	0.395811	0	0	0	0	0	0	0	0	0	0	1.69378	0	1.62703	0	2.38557
ALSP001.0001.d01_009280	K16923	0	1.57949	0	0	0	0	0	0	0	0	0	0	0	0.509944	0	0	0	1.27172
ALSP001.0001.d01_009290	K16092	0	0	0	0	0	0	0	0	0	0	0	0	0	0	0	2.6916	0	1.04543
ALSP001.0001.d01_009300	#N/A	0	0	0	0	0	1.21331	0	0	0	0	0	0	0	0	0	0	0	0
ALSP001.0001.d01_009310	#N/A	0.188293	0	0	0	0	0	0	0	0	0	0	0	0	0	0	0	0	0
ALSP001.0001.d01_009320	K11069	0.34706	0	1.59182	0	0.495431	0	0	0	0	0	0	0	0	1.23554	0	0	0	0.775529
ALSP001.0001.d01_009330	K11070	0.177559	0	0.46708	0	0	0	0	0	0	0	0	0	0	0	0	0	0	1.6049
ALSP001.0001.d01_009340	K11071	0.191833	0	0	4.21601	0	0	0	0	0	0	0	0	0	0	0	0	0	0.817534
ALSP001.0001.d01_009350	K11072	0.643535	0.584618	0.895969	0	0	0	0	0	0	0	0	0	0	1.89707	0.639307	0	0	4.21145
ALSP001.0001.d01_009360	K16560	0	0	0.400221	0	0	0	0	0	0	0	0	0	0	0	0.412964	0	0	0
ALSP001.0001.d01_009370	#N/A	0.505382	0	1.08197	0	2.09114	1.74046	0	0	0	0	0	0	0	2.24231	2.27494	26.4901	0	14.0166
ALSP001.0001.d01_009380	K01278	0.307534	0	0.484714	0	0.251091	0.631836	0	0	0	0	0	0	0	0	0	0	0	2.15472
ALSP001.0001.d01_009390	K00558	0.138662	0	0.725875	0	0.309669	0.464882	0	0	0	0	0	0	0	1.19866	0.199872	1.51819	0	2.65338
ALSP001.0001.d01_009400	K07318	0.5908	0	0	0	0	0	0	0	0	0	0	0	0	0.506969	0	0	0	0.651528
ALSP001.0001.d01_009410	K07454	0.397574	0	0.959653	0	0	0	0	0	0	0	0	0	0	1.66207	0	0	0	1.18134
ALSP001.0001.d01_009420	K07478	0.466028	0	0.330179	0	0	0	0	0	0	0	0	0	0	0.409392	0	1.34671	0	1.53098
ALSP001.0001.d01_009430	K07076	0.546322	0	0.904542	0	0.655582	0.5412	0	0	0	0	0	0	0	3.39512	0.476701	1.89908	0	11.2176
ALSP001.0001.d01_009440	K07720	0.511085	0	0	0	0	0	0	0	0	0	0	0	0	0.599724	0	0	0	0
ALSP001.0001.d01_009450	K01218	0.126388	0	0.336645	0	0	0	0	0	0	0	0	0	0	0.468946	0	0	0	3.48776
ALSP001.0001.d01_009460	K12308	0.546271	1.24218	0.142416	5.04462	0	1.16134	0	0	0	0	0	0	0	3.11805	0.331319	3.84341	0	4.90418
ALSP001.0001.d01_009470	K01179	0.929697	0	0	0	0	0	0	0	0	0	0	0	0	1.64974	0.913858	1.74048	0	5.4727
ALSP001.0001.d01_009480	K07407	0.245443	0	0.654711	0	0	0.412533	0	0	0	0	0	0	0	0.427453	0	2.77641	0	4.2709
ALSP001.0001.d01_009490	K01060	0.886995	0	1.62626	0	1.48281	0.820511	0	0	0	0	0	0	0	7.58834	0.708297	10.9397	0	14.8605
ALSP001.0001.d01_009500	K07114	0.880209	0.786431	0.749243	0	0.394051	0	0	0	0	0	0	0	0	4.96864	0.766869	3.22461	0	8.96406
ALSP001.0001.d01_009510	#N/A	1.0069	0	1.1856	0	0.347456	1.4152	0	0	0	0	0	0	0	3.77712	0	3.71251	0	7.53859
ALSP001.0001.d01_009520	#N/A	0.415549	0	1.2812	0	0.502182	0.421371	0	0	0	0	0	0	0	4.9586	0.71475	1.41305	0	12.9379
ALSP001.0001.d01_009530	K08685	0.244044	0	0.703213	0	0.251511	0.62415	0	0	0	0	0	0	0	2.87272	0.0882569	2.8338	0	2.92619
ALSP001.0001.d01_009540	K01218	0.620046	0	1.31453	0	0	0.358113	0	0	0	0	0	0	0	1.12391	0.630868	2.47725	0	3.02549
ALSP001.0001.d01_009550	K16212	0.512992	0	0.327076	0	0	0	0	0	0	0	0	0	0	2.02958	0	0	0	10.7089
ALSP001.0001.d01_009560	K03292	0.501756	0	0.848002	0	0	0	0	0	0	0	0	0	0	3.40486	0	1.17639	0	2.69427
ALSP001.0001.d01_009570	K16213	0.880487	0	0.99924	0	0	0	0	0	0	0	0	0	0	1.77539	0.373365	0	0	3.85295
ALSP001.0001.d01_009580	K03644	2.00981	1.89648	3.77236	0	1.77459	2.90886	0	0	0	0	0	0	0.320587	4.76064	3.01052	5.80302	0	18.605
ALSP001.0001.d01_009590	K03801	0.880879	1.21169	0	0	0	1.13117	0	0	0	0	0	0	0	1.50756	0.968426	5.18081	0	7.62776
ALSP001.0001.d01_009600	K07462	1.84261	1.38617	1.25862	1.90546	0.70364	2.02348	0	0	0	0	0	0	0	2.67133	2.75377	3.45247	0	10.5515
ALSP001.0001.d01_009610	#N/A	1325.56	821.273	9244.63	1710.91	1883.87	977.912	0.600479	0.81361	1.34279	2.26831	4.13768	1.7531	10.0621	12639.5	1830.04	6597.95	2.28209	62857.4
ALSP001.0001.d01_009620	K07506	0.406773	0	0	0	2.10572	0	0	0	0	0	0	0	0	0	0	0	0	2.24645
ALSP001.0001.d01_009630	#N/A	0	0	0	0	0	0	0	0	0	0	0	0	0	0.523971	0	0	0	0
ALSP001.0001.d01_009640	K03470	0.238804	0	0.636073	0	0	0	0	0	0	0	0	0	0	0	0	0	0	4.40585
ALSP001.0001.d01_009650	K01874	1.19515	0	0.185872	0	0.476529	0.749584	0	0	0	0	0	0	0	1.80023	0.654425	2.55214	0	5.60406
ALSP001.0001.d01_009660	K00826	3.92328	0	0.373388	0	0.601433	1.26491	0	0	0	0	0	0	0	10.3181	1.74556	6.02462	0	15.1098
ALSP001.0001.d01_009670	K03495	0.508415	0	0	0	0	0	0	0	0	0	0	0	0	1.40174	0	0	0	1.55206
ALSP001.0001.d01_009680	K07042	1.63159	0	1.87063	0	0	0	0	0	0	0	0	0	0	0	0	0	0	0
ALSP001.0001.d01_009690	K06194	0.382279	0	0	2.80282	0	0.655947	0	0	0	0	0	0	0	0.901297	0.768819	0	0	7.90135
ALSP001.0001.d01_009700	K02656	0.0808196	0	0	0	0	0.290947	0	0	0	0	0	0	0	1.48624	0	1.00444	0	0
ALSP001.0001.d01_009710	K01889	1.8077	1.63031	1.97372	1.64081	2.14674	1.99229	0	0	0	0	0	0	0	7.6492	2.99712	11.613	0	15.6033
ALSP001.0001.d01_009720	K07001	0.128963	0	0	0	0	0	0	0	0	0	0	0	0	0	0	1.51999	0	1.84214
ALSP001.0001.d01_009730	#N/A	0	0	0	0	0	0	0	0	0	0	0	0	0	0	0	0	0	0
ALSP001.0001.d01_009740	K03593	0.142245	0	0	6.46998	0	0	0	0	0	0	0	0.287351	0	0.989165	0.417914	1.63091	0	0.607289
ALSP001.0001.d01_009750	K04773	0.0802554	0	0	0	0	0.277287	0	0	0	0	0	0	0	0.57045	0	0	0	1.43833
ALSP001.0001.d01_009760	K02335	0.179811	0	0.393683	0	0	0.352064	0	0	0	0	0	0	0	0.90652	0	1.20779	0	2.25463
ALSP001.0001.d01_009770	K01737	0.331592	0	0	0	0	0	0	0	0	0	0	0	0	0.585823	0	0	0	1.41567
ALSP001.0001.d01_009780	K03718	0.310996	0	0	0	0	0	0	0	0	0	0	0	0	3.21817	0.927198	7.12905	0	4.06118
ALSP001.0001.d01_009790	K00639	0.994538	0	0.180957	0	0.265187	0	0	0	0	0	0	0	0	0.44414	0.749453	0	0	8.31123
ALSP001.0001.d01_009800	K01056	0.801968	0	0.672691	0	0	0	0	0	0	0	0	0	0	2.81367	0	0	0	1.15672
ALSP001.0001.d01_009810	K02897	2.58372	1.44876	0.333102	0	0	1.78626	0	0	0	0	0	0	0	1.85604	2.31299	8.90045	0	6.95686
ALSP001.0001.d01_009820	K01992	0.35003	0.631059	0.3357	0	0	0	0	0	0	0	0	0	0	2.256	0.343705	1.34131	0	3.2968
ALSP001.0001.d01_009830	K01990	0.330275	0	0	0	0	0	0	0	0	0	0	0	0	0.572552	0.47607	5.62586	0	0.703767
ALSP001.0001.d01_009840	K03827	0	0	0	0	0	0	0	0	0	0	0	0	0	0	0	0	0	0
ALSP001.0001.d01_009850	K03641	0.300078	0	0	0	0.205945	0	0	0	0	0	0	0	0	0.882734	0.29312	0	0	2.44044
ALSP001.0001.d01_009860	K05366	0.447203	0	0.670458	0	0	0	0	0	0	0	0	0	0	1.49783	0	2.10449	0	2.40464
ALSP001.0001.d01_009870	K00133	0.592425	0.819779	2.39689	0	0	0.515315	0	0	0	0	0	0	0	0	0.430547	3.41041	0	4.87463
ALSP001.0001.d01_009890	#N/A	0	0	0	0	0	0	0	0	0	0	0	0	0	0	0	0	0	3.48531
ALSP001.0001.d01_009900	K03496	0	0.805439	0	0	0	0	0	0	0	0	0	0	0	1.01685	0.432228	0	0	4.43634
ALSP001.0001.d01_009910	K17677	0.63152	0	1.18636	1.02813	0.718678	0.104506	0	0	0	0	0	0	0	3.30576	0.446956	8.02122	0	6.39619
ALSP001.0001.d01_009920	K06440	0	0	0	0	0	0	0	0	0	0	0	0	0	0.796351	0	0	0	0
ALSP001.0001.d01_009930	K18434	0	0	0	0	0	0	0	0	0	0	0	0	0	0	0	0	0	0
ALSP001.0001.d01_009940	#N/A	0	0	0	0	0	0	0	0	0	0	0	0	0	0	0	0	0	0
ALSP001.0001.d01_009950	K17680	0	0	0	0	0	0	0	0	0	0	0	0	0	0	0	0	0	0
ALSP001.0001.d01_009960	#N/A	0	0	0	0	0	0	0	0	0	0	0	0	0	0	0	0	0	0
ALSP001.0001.d01_009970	K05818	0	0	0	0	0	0	0	0	0	0	0	0	0	1.25474	0	4.18874	0	3.86679
ALSP001.0001.d01_009980	K03655	1.16885	0	0.744492	0	0.73854	0.307692	0	0	0	0	0	0	0	2.0492	0.529448	3.54395	0	9.2358
ALSP001.0001.d01_009990	K03733	0.221744	0	0	0	0	0	0	0	0	0	0	0	0	2.02389	0	0	0	0
ALSP001.0001.d01_010000	K16079	0.433896	0	0	0	0	0.367117	0	0	0	0	0	0	0	0.737607	0	0	0	3.74832
ALSP001.0001.d01_010010	K07386	1.09964	0	0.817819	0	0.621115	0.24825	0	0	0	0	0	0	0	2.0663	0.435634	0	0	3.3688
ALSP001.0001.d01_010020	K00927	2.04493	0	0.643203	18.6762	0	0.206739	0	0	0	0	0	0	0	7.67582	1.06384	1.40622	0	14.7891
ALSP001.0001.d01_010030	K01151	0.345497	0	0	0	0	0.615819	0	0	0	0	0	0	0	0.627371	0	0	0	0.758035
ALSP001.0001.d01_010040	#N/A	1.10673	0	0	0	0	0	0	0	0	0	0	0	0	2.41915	0.410676	3.9559	0	3.94331
ALSP001.0001.d01_010050	K03797	0.295947	0	0.713393	0	0.358927	0	0	0	0	0	0	0	0	0.302779	0.255392	0	0	3.02591
ALSP001.0001.d01_010060	#N/A	0	0	10.2716	0	0	0	0	0	0	0	0	0	0	0	0	8.69238	0	0
ALSP001.0001.d01_010070	#N/A	0.430998	0	2.20076	0	0.442269	0	0	0	0	0	0	0	0	0	0	1.28116	0	0
ALSP001.0001.d01_010080	K13730	0	0	0	0	0	0	0	0	0	0	0	0	0	0.520473	0.217934	0	0	0.16368
ALSP001.0001.d01_010090	#N/A	0.913384	0	0.668277	5.37265	0	2.38628	0	0	0	0	0	0	0	4.09714	3.42716	5.49407	0	24.5266
ALSP001.0001.d01_010100	#N/A	0.11865	1.30932	1.93313	0	0.997906	0	0	0	0	0	0	0	0	3.29405	0	15.1218	0	16.0357
ALSP001.0001.d01_010110	K05343	0	0	0	0	0	0	0	0	0	0	0	0	0	0.617225	0	0	0	1.17522
ALSP001.0001.d01_010120	K00971	0.847806	0	0.765393	0	0.5842	0.995192	0	0	0	0	0	0	0	2.50954	0.843476	2.51421	0	14.4229
ALSP001.0001.d01_010130	K17103	0.196372	0	0	0	0	0	0	0	0	0	0	0	0	0	0.61262	0	0	0.913089
ALSP001.0001.d01_010140	#N/A	0.415066	0	0.0879456	0	0	0.234094	0	0	0	0	0	0	0	0.365577	0	0.79791	0	3.16912
ALSP001.0001.d01_010150	K18691	0.225785	0	0	0	0	0	0	0	0	0	0	0	0	0	0	0	0	6.73259
ALSP001.0001.d01_010160	K02099	0.329183	0	0	0	0	1.1201	0	0	0	0	0	0	0	0.575581	0	1.94922	0	1.43476
ALSP001.0001.d01_010170	K01246	0	0	0	0	0	0.738983	0	0	0	0	0	0	0	1.47346	0	0	0	1.86524
ALSP001.0001.d01_010180	K06200	0	0	0	0	0	0	0	0	0	0	0	0	0	0.370898	0	0	0	0
ALSP001.0001.d01_010200	K03696	0.237162	0.328182	0	0	0	0	0	0	0	0	0	0	0	0	0	0	0	0.264233
ALSP001.0001.d01_010210	K03327	0.104565	0	0	0	0	0.344904	0	0	0	0	0	0	0	0	0	0	0	0
ALSP001.0001.d01_010220	K03648	0.230894	0	0.318227	0	0	0	0	0	0	0	0	0	0	0	0	0	0	0.984
ALSP001.0001.d01_010230	K11709	0.680367	0	0	0	0	0	0	0	0	0	0	0	0	2.32535	0	7.44926	0	13.162
ALSP001.0001.d01_010240	K02884	28.9742	17.8631	30.7481	27.0572	12.3299	8.28685	0	0	0	0	0	0	0	7.13619	2.38495	16.2668	0	39.8511
ALSP001.0001.d01_010250	K02564	0.385424	0	0.388874	0	0.323438	0	0	0	0	0	0	0	0	0.538747	0.227733	0.881844	0	2.68238
ALSP001.0001.d01_010260	K02564	0	0	0	0	0	0	0	0	0	0	0	0	0	0.643679	0	0	0	2.42264
ALSP001.0001.d01_010270	K01810	2.83773	0	2.14942	0	0	0.770213	0	0	0.916472	0.286653	0	0.110038	0	0.984775	1.49162	0	0	12.1104
ALSP001.0001.d01_010280	K00057	0.151417	0	0.37527	0	0	0	0	0	0	0	0	0	0	0	0	0	0	5.1814
ALSP001.0001.d01_010290	K03569	1.51537	0.827355	0	0	0.599665	0	0	0	0	0	0	0	0	1.55189	0.426748	5.11291	0	8.97184
ALSP001.0001.d01_010300	K03570	0.265207	0	0	0	0	0	0	0	0	0	0	0	0	0.618679	0.523786	1.96033	0	5.33951
ALSP001.0001.d01_010310	#N/A	0	0	1.64356	0	0	0	0	0	0	0	0	0	0	0	1.69566	0	0	3.19317
ALSP001.0001.d01_010320	K05515	0.63462	0	0	0	0	0	0	0	0	0	0	0	0	0.278094	0	0.928933	0	1.603
ALSP001.0001.d01_010330	K05837	0.31808	0	0.533849	2.28838	0	0	0	0	0	0	0	0	0	0.735825	0.620699	0	0	1.35295
ALSP001.0001.d01_010340	K07301	0	0	0	0	0	0	0	0	0	0	0	0	0	0	0	0	0	0
ALSP001.0001.d01_010350	K03787	0.370142	0	0	0	0	0	0	0	0	0	0	0	0	0	0	0	0	0.849875
ALSP001.0001.d01_010360	K07675	0.0722217	0	0	0	0	0	0	0	0	0	0	0	0	0.530094	0	0	0	3.33657
ALSP001.0001.d01_010370	K02479	0.22764	0	0	0	0	0	0	0	0	0	0	0	0	0.803095	0.678011	0	0	0
ALSP001.0001.d01_010380	K01624	1.69597	0	5.27007	0	0.610437	1.03215	0	0	0	0.628951	0	0	0	2.86996	0.887749	0	0	8.10248
ALSP001.0001.d01_010390	#N/A	0.21667	0	0	0	0.468427	0.190297	0	0	0	0	0	0	0	0.579136	0.161395	0.63815	0	5.189
ALSP001.0001.d01_010400	K07114	0.42658	0	0	0	0.10341	0.155242	0	0	0.0525335	0	0	0	0	0.474757	0	1.57749	0	2.18265
ALSP001.0001.d01_010410	#N/A	0.447015	0	0	0	0	0	0	0	0	0	0	0	0	0.57971	0.245048	0.948259	0	3.42227
ALSP001.0001.d01_010420	K03651	0.273957	0	0	0	0	0	0	0	0	0	0	0	0	0	0	0	0	1.00522
ALSP001.0001.d01_010430	K00096	0.54686	0.630719	0.315373	0	0	0	0	0	0	0	0	0	0	0.385342	0.334706	1.25268	0	4.90641
ALSP001.0001.d01_010440	K02445	0.433467	0	0	0	0	0	0	0	0	0	0	0	0	0.631918	0.267046	1.05655	0	3.88187
ALSP001.0001.d01_010450	K05807	1.52003	0	0.861079	0	1.79729	0.581893	0	0	0	0	0	0	0	3.30667	0	7.76088	0	6.61766
ALSP001.0001.d01_010460	K03060	3.12673	1.23993	1.13933	0	0	0	0	0	0	0	0	0	0	9.51904	5.30402	15.6629	0	9.82284
ALSP001.0001.d01_010470	K13038	0.485196	0	0	0	0	0	0	0	0	0	0	0	0	0.437095	0	0	0	0.553554
ALSP001.0001.d01_010480	K03631	0.366702	0	0	0	0	0	0	0	0	0	0	0	0	0	0.269457	0	0	1.97478
ALSP001.0001.d01_010490	K01053	0	0	0.428698	0	0	0	0	0	0	0	0	0	0	0.599724	0	0	0	4.80774
ALSP001.0001.d01_010500	K03695	0.171616	0	0	0	0	0.197548	0	0	0	0	0	0	0	1.21411	2.04646	0	0	0.510203
ALSP001.0001.d01_010510	K16052	0	0	0	0	0	0	0	0	0	0	0	0	0	0.910418	0	0	0	0
ALSP001.0001.d01_010520	K07283	0.238804	0	0	0	0	0	0	0	0	0	0	0	0	1.75277	0	2.9679	0	1.09278
ALSP001.0001.d01_010530	K02498	0.201533	0	0	0	0	0	0	0	0	0	0	0	0	1.07902	0.303178	0	0	1.3409
ALSP001.0001.d01_010540	#N/A	0.508873	0.431449	0	0	0	0	0	0	0	0	0	0	0	0.822115	0	0.899212	0	3.05485
ALSP001.0001.d01_010550	K16348	0.13532	0	0	0	0	0	0	0	0	0	0	0	0	0	0	1.55193	0	1.20759
ALSP001.0001.d01_010560	K08681	0.626921	0	0.356996	0	0	1.72935	0	0	0	0	0	0	0	2.65429	0	0	0	1.91771
ALSP001.0001.d01_010570	#N/A	0.228452	0	0.381786	2.01615	0	0	0	0	0	0	0	0	0	0.65301	0.137783	1.60166	0	3.26558
ALSP001.0001.d01_010580	K03805	0.306894	0	0	0	0	0	0	0	0	0	0	0	0	0	0.466208	0	0	1.34444
ALSP001.0001.d01_010590	K09017	0.451817	0	2.61739	0	0	0	0	0	0	0	0	0	0	1.23124	1.38127	0	0	2.02455
ALSP001.0001.d01_010600	K12340	1.58375	0	0.582964	0	0.442269	0	0	0	0	0	0	0	0	0.383771	0.314738	0	0	4.51091
ALSP001.0001.d01_010610	K15727	1.37803	1.63031	0	0	0	0.984288	0	0	0	0	0	0	0	1.52977	0.436488	4.17288	0	6.64777
ALSP001.0001.d01_010620	K03296	0.467884	0	0.136189	0	0.391928	0.329215	0	0	0	0	0	0	0	0.333004	0.416404	1.61751	0	4.54687
ALSP001.0001.d01_010630	K04751	0.497092	0	0	0	0	1.71748	0	0	0	0	0	0	0	1.80529	0	0	0	4.47278
ALSP001.0001.d01_010640	K06167	0	0	0	0	0	0	0	0	0	0	0	0	0	1.29707	0	0	0	0
ALSP001.0001.d01_010650	K07124	0.182738	0	0.461554	0	0	0	0	0	0	0	0	0	0	2.50894	0.536882	2.03903	0	4.77262
ALSP001.0001.d01_010660	#N/A	0.166046	0.608514	0	0	0	0	0	0	0	0	0	0	0	0.389688	0.319591	1.2306	0	1.4447
ALSP001.0001.d01_010670	K06076	0.459543	1.00066	0.726807	0	0	0.308266	0	0	0	0	0	0	0	1.9235	0	5.1712	0	3.97429
ALSP001.0001.d01_010680	K18374	0	0	0	0	0	0	0	0	0	0	0	0	0	0	1.96141	0	0	1.44976
ALSP001.0001.d01_010690	#N/A	0.216755	0	1.15686	0	0	1.49237	0	0	0	0	0	0	0	0	0	0	0	0
ALSP001.0001.d01_010700	K03329	0	0	0	0	0	0	0	0	0	0	0	0	0	0	0	0	0	0
ALSP001.0001.d01_010710	K16137	0	0	0	0	0	0	0	0	0	0	0	0	0	0.850736	0.72319	0	0	0
ALSP001.0001.d01_010720	K00789	0.116172	0	1.6061	0	0	0	0	0	0	0	0	0	0	0	0	0	0	1.77363
ALSP001.0001.d01_010730	K01586	0.258271	0	0	0	0	0	0	0	0	0	0	0	0	0	0	0	0	0
ALSP001.0001.d01_010740	K02849	0.421754	0	0	0	0	0.478163	0	0	0.16576	0	0	0	0	0.495457	0.424088	1.62982	0	3.3962
ALSP001.0001.d01_010750	K13790	2.77327	1.39258	1.2527	0	0	0	0	0	0	0	0	0	0	5.19621	0	2.76581	0	13.5121
ALSP001.0001.d01_010760	K03796	1.10354	0	0	0	0.569514	0.470149	0	0	0	0	0	0	0	1.46843	0.616763	12.9671	0	2.76229
ALSP001.0001.d01_010770	#N/A	0.649782	1.21703	0	0	0	0.765027	0	0	0	0	0	0	0	0.768286	0	0	0	3.8624
ALSP001.0001.d01_010790	#N/A	0.434317	0	1.58029	0	0	0.516848	0	0	0	0	0	0	0	1.03844	0	0	0	7.29801
ALSP001.0001.d01_010800	K14659	0	0	3.11659	0	0	0	0	0	0	0	0	0	0	0	0	0	0	1.05303
ALSP001.0001.d01_010810	K03186	0	0	0	0	0	0	0	0	0	0	0	0	0	0	0	0	0	0
ALSP001.0001.d01_010820	K02462	0	0	0	0	0	0	0	0	0	0	0	0	0	1.02912	1.76862	0	0	2.6026
ALSP001.0001.d01_010830	K02356	7.59265	0	10.6656	11.9193	5.88601	0.90922	0	0	0	0	0	0	0	7.33473	5.43832	8.85385	0	36.0106
ALSP001.0001.d01_010840	K01173	3.61897	0	3.09569	0	1.32999	1.37962	0	0	0	0	0	0	0	8.98654	1.8312	7.1923	0	12.0346
ALSP001.0001.d01_010850	#N/A	1.92638	0.405917	1.32324	0	0.627213	0.246864	0	0	0	0	0	0	0	6.83329	1.70819	5.84595	0	10.5336
ALSP001.0001.d01_010860	#N/A	3.31907	0	17.9782	0	4.12859	3.35444	0	0	0	0	0	0	0	22.2095	1.44221	61.7672	0	40.5212
ALSP001.0001.d01_010870	#N/A	0	0	0	0	0	0	0	0	0	0	0	0	0	0.387524	0	0	0	0
ALSP001.0001.d01_010880	K02357	9.4072	1.00406	2.71434	17.0514	0.423637	5.11527	0	0	0	0	0	0	0	10.1125	2.75473	10.4976	0	40.6269
ALSP001.0001.d01_010890	K02967	6.68627	0	4.47711	5.84091	1.45082	2.12361	0	0	0	0	0	0	0	7.96617	1.54142	11.1664	0	19.6138
ALSP001.0001.d01_010900	K02996	12.6309	0	4.1653	8.70011	2.37077	3.30403	0	0	0	0	0	0	0	5.40284	3.43122	0	0	16.9346
ALSP001.0001.d01_010910	K02871	6.84792	1.77693	6.58169	0	0	0	0	0	0	0	0	0	0	8.06447	2.89772	0	0	26.5867
ALSP001.0001.d01_010920	#N/A	0.345355	0	0	1.58295	0.870762	0	0	0	0	0	0	0	0	0.249533	0.418206	0.788004	0	0.924544
ALSP001.0001.d01_010930	#N/A	0.361064	0	0	0	0.364082	0.305494	0	0	0	0	0	0	0	0	0	0	0	4.07205
ALSP001.0001.d01_010940	K16092	0.130982	0	0.478386	0	0	0.150683	0	0	0	0	0	0	0	0.468381	0.527078	0	0	2.53649
ALSP001.0001.d01_010950	#N/A	0.488241	0.370133	0.355454	0	0.845211	0.453602	0	0	0	0	0	0	0	2.29717	0.778611	1.53249	0	7.18376
ALSP001.0001.d01_010960	K03651	0.150587	0	0	0	0	0.256575	0	0	0	0	0	0	0	0.530771	0	0.874538	0	2.34111
ALSP001.0001.d01_010970	K03651	0.104969	0	0.301215	0	0.238906	0	0	0	0	0	0	0	0	0.360298	0.312954	0	0	3.21922
ALSP001.0001.d01_010980	K02445	0	0	0.834971	0	0	0.719946	0	0	0	0	0	0	0	1.47799	0	1.20859	0	2.74567
ALSP001.0001.d01_010990	K00111	0.860994	0.53889	0.875136	0	0.614368	0.332684	0	0	0	0	0	0	0	0.338924	0	0	0	6.40272
ALSP001.0001.d01_011000	K02081	0.579912	0	0.494007	0	0	0	0	0	0	0	0	0	0	0	0	2.2425	0	2.56055
ALSP001.0001.d01_011010	K02343	0.952224	0	0.878936	0	0	0	0	0	0	0	0	0	0	0.54505	0	3.52658	0	4.35635
ALSP001.0001.d01_011020	K01866	1.20058	1.30232	0.914843	0	0.131896	0	0	0	0	0	0	0	0	1.62368	0.676389	1.29327	0	3.03541
ALSP001.0001.d01_011030	K13940	1.41471	0	0	0	0	0	0	0	0	0	0	0	0	4.33988	3.02275	9.62239	0	17.9364
ALSP001.0001.d01_011040	K01676	1.83226	0	3.26936	0	0.975067	0.787261	0	0	0	0	0	0	0	4.87555	0.826466	6.84905	0	3.66916
ALSP001.0001.d01_011050	K07677	0	0	0	0	0	0	0	0	0	0	0	0	0	0.864862	0.239977	0	0	0.90101
ALSP001.0001.d01_011060	K16258	0.180109	0	0	0	0.743676	0	0	0	0	0	0	0	0	0	0.536975	0	0	1.58934
ALSP001.0001.d01_011070	K06187	0.749064	0	0	0	0	0	0	0	0	0	0	0	0	0.442296	0	0	0	0
ALSP001.0001.d01_011080	K02081	2.47439	0	6.20694	0	0.803657	0.642417	0	0	0	0	0	0	0	8.69456	2.2548	19.6645	0	17.4349
ALSP001.0001.d01_011090	#N/A	1.28817	0	1.32952	1.88642	0	0	0	0	0	0	0	0	0	2.89464	0.255836	1.51131	0	6.05523
ALSP001.0001.d01_011100	#N/A	2.18009	0.507694	1.36669	0	0.214207	0	0	0	0	0	0	0	0	1.81498	0.272734	2.15748	0	8.38958
ALSP001.0001.d01_011110	K02199	0.954698	0	0.832754	0	0	1.10732	0	0	0	0	0	0	0	2.32788	0.954568	0	0	1.43068
ALSP001.0001.d01_011120	#N/A	6.62242	1.42022	4.34484	3.50619	1.95069	1.9951	0	0	0	0	0	0	0	19.9831	4.05963	17.6548	0	33.7145
ALSP001.0001.d01_011130	K03215	0.514064	0	0.561418	0	0.442349	0	0	0	0	0	0	0	0	0.361055	0	2.41049	0	3.00165
ALSP001.0001.d01_011140	K01069	0.212151	0	0	0	0	0	0	0	0	0	0	0	0	0	0	0	0	0.493231
ALSP001.0001.d01_011150	K00554	0.33656	0	1.18196	0	0	0	0	0	0	0	0	0	0	0	0	0	0	0.977733
ALSP001.0001.d01_011160	K07679	0.0602909	0	0	0	0	0	0	0	0	0	0	0	0	0	0	0	0	0.537913
ALSP001.0001.d01_011170	K07713	0.10376	0	0	0	0	0	0	0	0.126401	0	0	0	0	0	0	1.25261	0	0
ALSP001.0001.d01_011180	#N/A	4.49644	7.64983	1.16024	0	2.916	1.56951	0	0	0	0	0	0	0	3.22311	2.01121	0	0	7.06223
ALSP001.0001.d01_011190	K00748	0.125388	0	0	0	0	0.444098	0	0	0	0	0	0	0	0.465234	0.391172	0	0	0.865166
ALSP001.0001.d01_011200	K16165	0	0	0	0	0	0	0	0	0	0	0	0	0	0	0	0	0	0
ALSP001.0001.d01_011210	#N/A	0.40617	0	0	0	0	0	0	0	0	0	0	0	0	0	0	0	0	0
ALSP001.0001.d01_011230	K02909	31.8266	21.7516	15.6748	0	11.6898	6.80033	0	0	0	0	0	0	0	31.5451	9.90936	19.3639	0	41.7172
ALSP001.0001.d01_011240	K18434	0.650434	0	1.69904	0	0	0	0	0	0	0	0	0	0	1.18737	0	0	0	0
ALSP001.0001.d01_011250	#N/A	0	0	0	0	0	0	0	0	0	0	0	0	0	0	0	0	0	0
ALSP001.0001.d01_011260	#N/A	0	0	0	0	0	0	0	0	0	0	0	0	0	0	0	0	0	0
ALSP001.0001.d01_011270	#N/A	1.16162	0	0.586012	0	0	0.779228	0	0	0	0	0	0	0	5.62828	0	2.65778	0	11.5815
ALSP001.0001.d01_011280	#N/A	0	0	0.614015	0	0	0	0	0	0	0	0	0	0	2.23328	0	0	0	6.51115
ALSP001.0001.d01_011290	K02316	1.14332	0	4.69775	0	0	0.795705	0	0	0	0	0	0	0	8.14725	2.08296	13.3543	0	45.6468
ALSP001.0001.d01_011310	K12264	0.604564	0	0.356092	0	0	0.42611	0	0	0	0	0	0	0	2.87864	0.750653	2.94859	0	2.21079
ALSP001.0001.d01_011320	K00226	0.75635	0	0.822261	0	0	0	0	0	0	0	0	0	0	1.34746	0	1.76522	0	2.01723
ALSP001.0001.d01_011330	K00973	0.0822178	0	0	0	0	0	0	0	0	0	0	0	0	1.80826	0	1.98511	0	2.26886
ALSP001.0001.d01_011340	K01790	0	0	0	0	0	0	0	0	0	0	0	0	0	0.445239	0	0	0	0
ALSP001.0001.d01_011350	K00067	0	0	0	0	0	0	0	0	0	0	0	0	0	0	0	0	0	1.47835
ALSP001.0001.d01_011360	K12450	0.271856	0	0	0	0	0	0	0	0	0	0	0	0	0.485487	0.409871	0	0	0
ALSP001.0001.d01_011370	K01881	0	0	0.771821	0	0	0	0	0	0	0	0	0	0	0	0	0	0	0
ALSP001.0001.d01_011380	#N/A	0	0	0	0	0	0	0	0	0	0	0	0	0	0	0	0	0	0
ALSP001.0001.d01_011390	#N/A	0	0	0	0	0	0	0	0	0	0	0	0	0	0	0	0	0	0
ALSP001.0001.d01_011400	#N/A	0.431563	0	0	0	0	0	0	0	0	0	0	0	0	5.09762	0	3.33545	0	6.33885
ALSP001.0001.d01_011410	K12977	0.902156	0	4.96109	0	0	0	0	0	0	0	0	0	0	5.35756	0	6.8653	0	16.622
ALSP001.0001.d01_011420	#N/A	0.843192	1.89223	1.73318	0	7.02152	0.576415	0	0	0	0	0	0	0	19.1556	0	39.2309	0	48.7159
ALSP001.0001.d01_011430	K02440	0.193967	0	0	0	0	0	0	0	0	0	0	0	0	0	0	0	0	0
ALSP001.0001.d01_011440	K00864	1.08775	1.62707	0	0	0.422807	0	0	0	0	0	0	0	0	2.63535	0.593092	4.57788	0	7.46371
ALSP001.0001.d01_011450	K16092	0.212162	0	1.60762	0	1.30799	1.44904	0	0	0	0	0	0	0	3.72433	0	4.86995	0	14.738
ALSP001.0001.d01_011460	K00850	1.26329	0.669743	3.35677	0	0	0.416245	0	0	0	0	0	0	0	1.2838	0.713743	4.15293	0	10.3915
ALSP001.0001.d01_011470	K05339	0.629618	0	0	0	0	0	0	0	0	0	0	0	0	0	0	0	0	0
ALSP001.0001.d01_011480	K06518	1.11764	0	0	0	0	1.52747	0	0	0	0	0	0	0	0	0	0	0	0
ALSP001.0001.d01_011490	K01876	1.29584	0.469735	0.45584	0	0.535715	0	0	0	0	0	0	0	0	2.69035	0.884181	0	0	1.83025
ALSP001.0001.d01_011500	K11991	0	0	0	0	0	0	0	0	0	0	0	0	0	0	0	0	0	0
ALSP001.0001.d01_011510	K05838	2.18248	1.73447	1.66128	0	0.656324	1.35308	0	0	0	0	0	0	0	6.15639	0.934518	14.7385	0	13.4622
ALSP001.0001.d01_011520	#N/A	0	0	0	0	2.43799	0	0	0	0	0	0	0	0	0	0	0	0	6.093
ALSP001.0001.d01_011530	K03088	0	0	0	0	0	0	0	0	0	0	0	0	0	0	0	0	0	0
ALSP001.0001.d01_011540	K02822	0	0	0	0	0	0	0	0	0	0	0	0	0	0	0	0	0	0
ALSP001.0001.d01_011550	K07316	0	0	0	0	0	0	0	0	0	0	0	0	0	0	0	0	0	0
ALSP001.0001.d01_011560	K14059	9.64238	0	3.51451	0	2.92442	1.18803	0	0	0	0	0	0	0	0	0	0	0	5.9893
ALSP001.0001.d01_011570	K11085	1.13165	0	0.206306	0	0	0	0	0	0	0	0	0	0	2.0009	0.24185	0.963479	0	4.09228
ALSP001.0001.d01_011580	K06881	1.07312	0	1.1515	0	0	0.992368	0	0	0	0	0	0	0	1.5467	0	1.63361	0	8.8562
ALSP001.0001.d01_011590	K16079	0	0	0.722008	0	0	0	0	0	0	0	0	0	0	0	0	0	0	1.0742
ALSP001.0001.d01_011600	K12512	0.416681	0	0	0	0.436843	0	0	0	0	0	0	0	0	0.713122	0	0	0	2.24373
ALSP001.0001.d01_011610	#N/A	0.269427	0	0	0	0	0	0	0	0	0	0	0	0	0.539576	0	0	0	1.52138
ALSP001.0001.d01_011620	#N/A	0.141015	0	0	0	0	0	0	0	0	0	0	0	0	0	0	0	0	0
ALSP001.0001.d01_011630	#N/A	0	0	0	6.23206	0	0	0	0	0	0	0	0	0	0.492658	0	0	0	0.931073
ALSP001.0001.d01_011640	#N/A	0.0992128	0.276056	0	0	0	0.167887	0	0	0	0	0	0	0	0.517221	0	0	0	1.71701
ALSP001.0001.d01_011650	K03327	0.351904	0	0	0	0	0	0	0	0	0	0	0	0	0.35885	0	0	0	1.80384
ALSP001.0001.d01_011660	K00997	0	0	0	0	0	0	0	0	0	0	0	0	0	0	0	0	0	0
ALSP001.0001.d01_011670	K03699	0.924438	0	0	1.30806	0.265637	0.404804	0	0	0	0	0	0	0	1.22263	1.0267	0	0	4.55174
ALSP001.0001.d01_011680	K03531	0.52161	0	2.6071	0	0.240418	0.360921	0	0	0	0	0	0	0	1.09845	0	1.21114	0	1.15773
ALSP001.0001.d01_011690	K03590	1.39167	0	1.65427	0	0	0.341406	0	0	0	0	0	0	0	4.27802	1.48611	1.13325	0	8.62439
ALSP001.0001.d01_011700	K03589	0.474038	0	1.69184	0	0	0	0	0	0	0	0	0	0	1.42556	0.406755	4.69588	0	3.54903
ALSP001.0001.d01_011710	K01924	0.110689	0	0.137287	0	0.247198	0	0	0	0	0	0	0	0	0.383771	0	1.28116	0	4.01576
ALSP001.0001.d01_011720	K02563	0.674771	0	0	0	0	0.458619	0	0	0	0	0	0	0	2.36214	0.395352	1.52233	0	3.57329
ALSP001.0001.d01_011730	#N/A	0	0	0	0	0	0	0	0	0	0	0	0	0	0	0	0	0	9.6412
ALSP001.0001.d01_011740	K09251	0.487556	0	0	0	0	0	0	0	0	0	0	0	0	0.442296	0	0	0	3.30576
ALSP001.0001.d01_011750	K00556	0.201364	0	0	0	0	0.735852	0	0	0	0	0	0	0	1.47536	0	0	0	0
ALSP001.0001.d01_011760	K06949	0.309759	0	0	0	0	0	0	0	0	0	0	0	0	0	0	0	0	0.675354
ALSP001.0001.d01_011770	K03558	0.459361	0	0	0	0	0	0	0	0	0	0	0	0	4.80602	0.674797	5.34263	0	6.01558
ALSP001.0001.d01_011780	K01190	0.143868	0	0.184622	0	0	0	0	0	0	0	0	0	0	0	0	0.815613	0	0.952113
ALSP001.0001.d01_011790	#N/A	0	0	0	0	0	0	0	0	0	0	0	0	0	0	0	0	0	1.09934
ALSP001.0001.d01_011800	K02687	0.682497	0.990496	0	0	0	0.611483	0	0	0	0	0	0	0	0	0.510896	4.04012	0	0
ALSP001.0001.d01_011810	K03733	0.636557	0	3.52217	0	0.372413	0.559074	0	0	0	0	0	0	0	2.001	0	1.8258	0	7.09235
ALSP001.0001.d01_011820	K06889	0.226819	0	0.441515	0	0	0	0	0	0	0	0	0	0	0	0	0	0	1.36159
ALSP001.0001.d01_011830	K13985	0.195563	0	0	0	0	0	0	0	0	0	0	0	0	0	0	0	0	1.80425
ALSP001.0001.d01_011840	K07566	0.525454	1.43667	0	0	0	0	0	0	0	0	0	0	0	0.457081	0	1.52681	0	4.07492
ALSP001.0001.d01_011850	K07107	0	0	2.05479	0	1.56835	0	0	0	0	0	0	0	0	4.03927	0	0	0	0
ALSP001.0001.d01_011860	#N/A	0.631665	0	0	0	0	0	0	0	0	0	0	0	0	1.14125	0	0	0	0.703767
ALSP001.0001.d01_011870	K04762	0.386572	0	0	0	0	0	0	0	0	0	0	0	0	1.30199	0	0	0	0
ALSP001.0001.d01_011880	K03588	0.21799	0.63134	0	0	0	0	0	0	0	0	0	0	0	0.404412	0	0	0	0
ALSP001.0001.d01_011890	K01925	0.214751	0	0.618121	0	0	0	0	0	0	0	0	0	0	0.769211	0	1.21455	0	0.480364
ALSP001.0001.d01_011900	K01000	0.54711	0	0	0	0	0	0	0	0	0	0	0	0	0.850653	0.351318	1.43005	0	1.05262
ALSP001.0001.d01_011910	K15792	0.206051	0.578808	0	0	0.425395	0	0	0	0	0	0	0	0	0	0	0	0	0.894308
ALSP001.0001.d01_011920	K03587	0.397477	0	0.169904	0	0	0	0	0	0	0	0	0	0	0.468191	0	1.54064	0	1.4638
ALSP001.0001.d01_011930	K03797	0.9791	1.57866	0.803751	0	0	0.977581	0	0	0	0	0	0	0	0	1.68213	3.19254	0	4.32703
ALSP001.0001.d01_011940	K03438	0.160247	0	0	0	0	0	0	0	0	0	0	0	0	0	0.245525	1.88716	0	0
ALSP001.0001.d01_011950	#N/A	0	0	0	0	0	0	0	0	0	0	0	0	0	0.324124	0	0	0	0
ALSP001.0001.d01_011960	#N/A	0.168965	0	0	0	0	0	0	0	0	0	0	0	0	0	0	0	0	0
ALSP001.0001.d01_011970	K07405	1.11374	0.686445	1.74133	0	2.09081	0	0	0	0	0	0	0	0	2.62679	0	4.29295	0	7.36234
ALSP001.0001.d01_011980	K16150	1.05722	0	0	0	0.462326	0	0	0	0	0	0	0	0	1.1806	1.00109	1.26688	0	3.99102
ALSP001.0001.d01_011990	#N/A	0.776125	0.394362	0.975892	0	0.592384	0.248798	0	0	0	0	0	0	0	3.00201	0.42462	4.09137	0	5.63094
ALSP001.0001.d01_012000	K16153	0.99526	0	0.535692	0.396297	0.143987	0.0604084	0	0	0	0	0	0	0	0.620316	0.311779	0.405153	0	2.46388
ALSP001.0001.d01_012010	K10678	0.220009	0	0	0	0	0	0	0	0	0	0	0	0	0	0	0	0	1.53404
ALSP001.0001.d01_012020	K01468	0.946061	0	0	0	0.273281	0	0	0	0	0	0	0	0	0.842493	0.357983	4.05536	0	1.05932
ALSP001.0001.d01_012030	K01745	0.983087	0	0	0	0.423658	0.682877	0	0	0	0	0	0	0	1.39728	0.738232	2.27923	0	4.40274
ALSP001.0001.d01_012040	K01712	1.27713	0.828222	0.491851	0	0.606803	0	0	0	0	0	0	0	0	1.29957	0.218907	2.10137	0	2.75717
ALSP001.0001.d01_012050	K13990	0.678916	0	0.845571	0	0.912554	0	0	0	0	0	0	0	0	3.06727	1.03644	1.00825	0	5.96799
ALSP001.0001.d01_012060	K00029	0	0	0	0	0	0	0	0	0	0	0	0	0	0	0	0	0	1.03979
ALSP001.0001.d01_012070	K01210	0.711791	0	0.347892	0	0	0	0	0	0	0	0	0	0	0.416132	0	0	0	1.06158
ALSP001.0001.d01_012080	K02217	4.11005	1.65701	3.25259	20.4253	1.25083	0	0	0	0	0	0	0	0	20.3598	4.51949	13.9935	0	39.4429
ALSP001.0001.d01_012090	K06330	0.743956	0.431459	0.633924	0	0	0	0	0	0	0	0	0	0	2.49918	0.703601	1.80893	0	5.94893
ALSP001.0001.d01_012100	K01201	0.945066	0	0	0	0	0.581393	0	0	0	0	0	0	0	3.01864	1.28182	3.0024	0	7.17611
ALSP001.0001.d01_012110	K02663	0.616528	0	0	0	0	0	0	0	0	0	0	0	0	1.25584	0	2.00608	0	2.34182
ALSP001.0001.d01_012120	K16092	3.59101	1.26662	1.34726	2.00127	0.299369	0.395576	0	0	0.053826	0	0	0	0	8.72169	1.63025	11.4329	0	23.1085
ALSP001.0001.d01_012130	#N/A	5.7699	2.21863	2.68914	0	1.06465	0.685319	0	0	0	0	0	0	0	15.086	4.44313	7.00369	0	25.3719
ALSP001.0001.d01_012140	#N/A	3.97714	2.4438	1.16307	1.65778	0.301161	1.76428	0	0	0	0	0	0	0	14.9861	3.163	12.7222	0	29.164
ALSP001.0001.d01_012150	K01199	2.69613	2.18069	1.03435	0	0	0.67987	0	0	0	0	0	0	0	4.69709	2.63789	3.42394	0	10.6198
ALSP001.0001.d01_012160	K05349	1.50252	0	1.67433	0	0	0	0	0	0	0	0	0	0	4.24239	0.200886	3.91287	0	7.1126
ALSP001.0001.d01_012170	K02574	0.29557	0	0.127857	0	0	0	0	0	0	0	0	0	0	1.05573	0.29312	1.12868	0	1.32484
ALSP001.0001.d01_012180	K07079	0.381393	0	0	0	0	0	0	0	0	0	0	0	0	0.371996	0	1.27838	0	0.478069
ALSP001.0001.d01_012190	K03117	1.53179	0	6.7125	0	3.08918	0	0	0	0	0	0	0	0	2.67157	0	4.34909	0	0
ALSP001.0001.d01_012200	K03118	0.188818	0	0	0	0	0	0	0	0	0	0	0	0	0.666133	0	0	0	0
ALSP001.0001.d01_012210	K00540	0.229788	0	0.597069	0	0	0.793931	0	0	0	0	0	0	0	0.405336	0.704146	5.2707	0	1.00833
ALSP001.0001.d01_012220	K06978	0.406694	0	0	0	0	0	0	0	0	0	0	0	0	0.57971	0	0	0	1.06611
ALSP001.0001.d01_012240	K03086	2.3853	0.941092	3.40227	0	0.710404	0.600588	0	0	0	0	0	0	0	3.02058	0.520136	0.999472	0	6.07222
ALSP001.0001.d01_012250	#N/A	0.108849	0	0	0	0	0	0	0	0	0	0	0	0	0.767918	0.324519	1.28394	0	0.937456
ALSP001.0001.d01_012260	K03703	0.083789	0	0	0	0	0	0	0	0	0	0	0	0	0	0	0	0	1.4336
ALSP001.0001.d01_012280	K12257	1.98761	0	1.41222	0	0	0.53008	0	0	0	0	0	0	0	2.37412	1.30438	2.98188	0	5.0977
ALSP001.0001.d01_012290	K01652	0	0	0	0	0	0	0	0	0	0	0	0	0	0	0	0	0	0
ALSP001.0001.d01_012300	K00859	0.733279	0	0	0	2.05567	0	0	0	0	0	0	0	0	0	0.735364	0	0	2.14154
ALSP001.0001.d01_012310	K00796	0	0	0.985932	0	0	0	0	0	0	0	0	0	0	0	0	0	0	1.60012
ALSP001.0001.d01_012320	K05685	0.21799	0	1.88493	0	0.935257	0	0	0	0	0	0	0	0	0	0.674797	0	0	0
ALSP001.0001.d01_012330	#N/A	0.18383	0	0	0	0	0	0	0	0	0	0	0	0	0	0	0	0	1.6673
ALSP001.0001.d01_012340	K15460	0	0	0	0	0	0	0	0	0	0	0	0	0	0	0	0	0	0
ALSP001.0001.d01_012350	#N/A	0.657048	0.9331	0.85816	0	0	0	0	0	0	0	0	0	0	3.84383	1.00511	3.83991	0	4.81928
ALSP001.0001.d01_012360	#N/A	0.232885	0	0	0	1.92318	0	0	0	0	0	0	0	0	0.79936	0.694321	8.01397	0	3.05859
ALSP001.0001.d01_012370	K00384	0	0	0	0	0	0	0	0	0	0	0	0	0	0	0	0	0	0
ALSP001.0001.d01_012380	K01784	0	0	0	0	0	0	0	0	0	0	0	0	0	0	0	0	0	0
ALSP001.0001.d01_012390	K04485	0.214604	0.619605	0.278559	0	0	0.376821	0	0	0	0	0	0	0	0.384143	0.319591	0	0	1.20896
ALSP001.0001.d01_012400	K11749	0.513696	0	0.656071	0	0.465493	0.787072	0	0	0	0	0	0	0	2.40217	0.34082	0	0	1.73317
ALSP001.0001.d01_012410	K00099	0.514507	0	0	0	0	0	0	0	0	0	0	0	0	2.2758	0	1.495	0	0.556682
ALSP001.0001.d01_012420	K06194	1.07432	0	0	0	0	0	0	0	0	0	0	0	0	0.64593	0.544836	2.18745	0	8.08914
ALSP001.0001.d01_012430	K00973	0.160776	0	0	0	0	0	0	0	0	0	0	0	0	0	0.489287	0	0	0.729266
ALSP001.0001.d01_012440	K14742	0	0	0.567532	0	0	0	0	0	0	0	0	0	0	1.46555	0.60964	0	0	1.85645
ALSP001.0001.d01_012450	K03664	0	1.74254	0.90746	0	0	0	0	0	0	0	0	0	0	0	0	0	0	0
ALSP001.0001.d01_012460	K02316	0.698917	0	0	0	0	0	0	0	0	0	0	0	0	0.786502	0	0.866612	0	1.62572
ALSP001.0001.d01_012470	#N/A	0	0	0	0	0	0	0	0	0	0	0	0	0	0	0	0	0	0
ALSP001.0001.d01_012480	#N/A	0.851748	0	2.71596	0	1.45212	0	0	0	0	0	0	0	0	1.22013	1.00065	0	0	7.52158
ALSP001.0001.d01_012490	#N/A	0	0	0	0	0	0	0	0	0	0	0	0	0	0	0	0	0	0
ALSP001.0001.d01_012500	#N/A	0	0	0	0	0	0	0	0	0	0	0	0	0	0	0	0	0	0
ALSP001.0001.d01_012510	#N/A	0	0	0	0	0	1.2751	0	0	0	0	0	0	0	0	0	0	0	0
ALSP001.0001.d01_012520	#N/A	0	0	0	0	0	0	0	0	0	0	0	0	0	0.256894	0.216882	0.857544	0	0
ALSP001.0001.d01_012530	K07132	0	0	0	0	0	0	0	0	0	0	0	0	0	0	0	0	0	0
ALSP001.0001.d01_012540	K04485	0	0.61948	0.322606	0	0	0	0	0	0	0	0	0	0	0	0	0	0	0
ALSP001.0001.d01_012550	#N/A	0.952691	0	0	0	0	0	0	0	0	0	0	0	0	0	0	0	0	0
ALSP001.0001.d01_012560	K17398	0.241529	0	0	0	0	0	0	0	0	0	0	0	0	0	0	0	0	0
ALSP001.0001.d01_012570	K05348	0	0	0	0	0	0	0	0	0	0	0	0	0	0	0	0	0	0
ALSP001.0001.d01_012580	K02040	0	0	0	0	0	0	0	0	0	0	0	0	0	0	0	0	0	1.90758
ALSP001.0001.d01_012590	K03686	0	0	0	0	0	0	0	0	0	0	0	0	0	0	0	0	0	0
ALSP001.0001.d01_012600	#N/A	0	0	0	0	0	0	0	0	0	0	0	0	0	0	0	0	0	0
ALSP001.0001.d01_012610	#N/A	0	0	0	0	0	0	0	0	0	0	0	0	0	0	0	0	0	0
ALSP001.0001.d01_012620	K02051	0	0	0	0	0	0	0	0	0	0	0	0	0	0	0	0	0	0
ALSP001.0001.d01_012630	#N/A	0	0	0	0	0	0	0	0	0	0	0	0	0	0	0	0	0	0
ALSP001.0001.d01_012640	#N/A	0.162527	0	0	2.39811	0	0	0	0	0	0	0	0	0	0	0.310031	0	0	0
ALSP001.0001.d01_012650	#N/A	0.117954	0	0	0	0	0	0	0	0	0	0	0	0	0	0	0	0	0
ALSP001.0001.d01_012660	#N/A	0	0	0	0	0	0	0	0	0	0	0	0	0	0	0	0	0	0
ALSP001.0001.d01_012670	K06905	0	0	0	0	0	0	0	0	0	0	0	0	0	0	0	0	0	1.36979
ALSP001.0001.d01_012680	#N/A	0	0	0	0	0	0	0	0	0	0	0	0	0	0	0	0	0	0
ALSP001.0001.d01_012690	#N/A	0	0	0	0	0	0	0	0	0	0	0	0	0	1.86807	0	0	0	0
ALSP001.0001.d01_012700	#N/A	0	0	0.246042	0	0	0	0	0	0	0	0	0	0	0.339301	0	0	0	0
ALSP001.0001.d01_012710	K03090	0	0	0	0	0	0	0	0	0	0	0	0	0	0	0	0	0	0
ALSP001.0001.d01_012730	K06904	0.306384	0	0	0	0	0	0	0	0	0	0	0	0	0	0	0	0	0
ALSP001.0001.d01_012740	#N/A	0.276049	0	0	0	0	0	0	0	0	0	0	0	0	0.240704	0	0	0	0
ALSP001.0001.d01_012750	#N/A	0	0	0	0	0	0	0	0	0	0	0	0	0	1.01694	0	0	0	0
ALSP001.0001.d01_012760	#N/A	0.326947	0	0	0	0	0	0	0	0	0	0	0	0	0	0	0	0	1.48234
ALSP001.0001.d01_012770	K07711	0.359349	0	0	0	0	0	0	0	0	0	0	0	0	0	0	0	0	0
ALSP001.0001.d01_012780	#N/A	0	0	0	0	0	0	0	0	0	0	0	0	0	1.44422	0	0	0	0
ALSP001.0001.d01_012790	#N/A	0	0	0	0	0	0	0	0	0	0	0	0	0	0.446764	0	0	0	1.08896
ALSP001.0001.d01_012800	#N/A	0	0	0	0	0	0	0	0	0	0	0	0	0	0	0	0	0	1.44423
ALSP001.0001.d01_012810	#N/A	0	0	0	0	0	0	0	0	0	0	0	0	0	0	0	0	0	0
ALSP001.0001.d01_012820	#N/A	0.0693308	0	0	0	0	0	0	0	0	0	0	0	0	0	0	0	0	0.290443
ALSP001.0001.d01_012830	#N/A	0	0	0	0	0	0	0	0	0	0	0	0	0	0	0	0	0	0
ALSP001.0001.d01_012840	K02030	0	0	0	0	0	0	0	0	0	0	0	0	0	0	0	0	0	0
ALSP001.0001.d01_012850	#N/A	0	0	0	0	0	0	0	0	0	0	0	0	0	0	0	0	0	0
ALSP001.0001.d01_012860	#N/A	0.236454	0	0	0	0	0	0	0	0	0	0	0	0	0	0	0	0	1.61081
ALSP001.0001.d01_012870	#N/A	0.79794	0	0	0	0.455833	0	0	0	0	0	0	0	0	4.22114	0	0	0	5.2744
ALSP001.0001.d01_012880	K00986	0.557723	0.670547	1.6091	0	1.85693	0.553646	0	0	0	0	0	0	0	5.22022	0	2.78865	0	4.92155
ALSP001.0001.d01_012890	#N/A	0	0	0	0	0	0	0	0	0	0	0	0	0	0	0	0	0	0
ALSP001.0001.d01_012900	#N/A	0	0	0	0	0	0.372375	0	0	0	0	0	0	0	1.55451	0	0	0	0
ALSP001.0001.d01_012910	#N/A	0	0	0	0	0	0	0	0	0	0	0	0	0	0.473916	0	0	0	0
ALSP001.0001.d01_012920	#N/A	0.18491	0	0	0	0	0	0	0	0	0	0	0	0	0	0	0	0	0
ALSP001.0001.d01_012930	#N/A	0	0	0	0	0	0	0	0	0	0	0	0	0	0	0	0	0	2.47118
ALSP001.0001.d01_012940	K03702	0.288215	0	0	0	0	0.248658	0	0	0	0	0	0	0	1.01955	0.430792	2.52895	0	4.13324
ALSP001.0001.d01_012960	#N/A	0.903489	0	1.7396	0	0.5541	0.457003	0	0	0	0	0	0	0	0	0	0	0	0
ALSP001.0001.d01_012970	K14059	0	0	0	0	0	0	0	0	0	0	0	0	0	0	0	0	0	0
ALSP001.0001.d01_012980	K06921	0	0	0.373094	0	0	0	0	0	0	0	0	0	0	0	0	0	0	1.15366
ALSP001.0001.d01_012990	K02004	0.435503	0	0.367961	3.26006	0.600994	0.497316	0	0	0	0	0	0	0	0	0	0	0	3.18033
ALSP001.0001.d01_013000	K01144	0.028507	0	0.160536	0	0	0.194035	0	0	0	0	0	0	0	0.389723	0	0.641002	0	2.67132
ALSP001.0001.d01_013010	K05801	0	0	0	0	0	0	0	0	0	0	0	0	0	1.7345	0	0	0	0
ALSP001.0001.d01_013020	K02477	0	0	0	0	0	1.43858	0	0	0	0	0	0	0	1.49061	0	0	0	0
ALSP001.0001.d01_013030	#N/A	0	0	0	0	0	0	0	0	0	0	0	0	0	0	0	0	0	1.45658
ALSP001.0001.d01_013040	#N/A	0	0	0	0	0	0	0	0	0	0	0	0	0	0	0	0	0	0
ALSP001.0001.d01_013050	#N/A	0	0	0	0	0	0	0	0	0	0	0	0	0	0	0	0	0	0
ALSP001.0001.d01_013060	K01990	0	0	0	0	0	0	0	0	0	0	0	0	0	0	0.316782	0	0	0
ALSP001.0001.d01_013070	#N/A	0.250237	0	0	0	0	0	0	0	0	0	0	0	0	0	0	0	0	1.69924
ALSP001.0001.d01_013080	#N/A	0	0	0	0	0	0	0	0	0	0	0	0	0	0	0	3.01946	0	1.14455
ALSP001.0001.d01_013090	K16645	1.27019	0	0	0	0	0	0	0	0	0	0	0	0	6.06058	0	32.5901	0	6.70727
ALSP001.0001.d01_013100	K03594	31.9293	17.9614	7.78158	18.2724	20.7684	7.99429	0	0	0	0	0	0	0	37.0975	6.4204	68.7569	0	26.6674
ALSP001.0001.d01_013110	K08281	0.259683	0	1.47682	0	0	0	0	0	0	0	0	0	0	0	0	0	0	0
ALSP001.0001.d01_013120	K12057	0.302299	0	0	0	0	0.524775	0	0	0	0	0	0	0	1.62443	1.80547	7.04393	0	2.02239
ALSP001.0001.d01_013130	K00240	4.99697	0	3.18674	0	0.833637	2.06875	0	0	0	0	0	0	0	8.52532	0.593168	4.62813	0	12.8221
ALSP001.0001.d01_013140	K00239	4.93983	0.425679	2.17428	1.77985	1.13787	1.97405	0	0	0	0	0	0	0	4.84686	1.82204	3.02484	0	9.59746
ALSP001.0001.d01_013150	K00241	3.30061	0	4.2359	6.58719	2.97629	1.37405	0	0	0	0	0	0	0.193997	9.19672	1.78321	11.4949	0	17.6304
ALSP001.0001.d01_013160	#N/A	1.60303	2.50164	2.4904	0	3.34162	3.13738	0	0	0	0	0	0	0	13.2643	0.674797	48.5898	0	37.5403
ALSP001.0001.d01_013170	K01934	0	0	0	0	0	0.950923	0	0	0	0	0	0	0	0.49977	0	0	0	0
ALSP001.0001.d01_013180	K06076	0	0	0	0	0	0.362744	0	0	0	0	0	0	0	0	0	1.23724	0	1.88936
ALSP001.0001.d01_013190	K03929	0	0	0.315087	0	0.453382	0.369108	0	0	0	0	0	0	0	0.773349	0	2.55331	0	1.90693
ALSP001.0001.d01_013200	K06287	0.238804	0	0	0	0	0	0	0	0	0	0	0	0	0	1.45823	0	0	4.38726
ALSP001.0001.d01_013210	K01318	0.147232	0	0.186694	0	0	0	0	0	0	0	0	0	0	1.2955	0	0.846726	0	0.320743
ALSP001.0001.d01_013220	K07085	0	0	0	0	0	0	0	0	0	0	0	0	0	0	0	0	0	0.797717
ALSP001.0001.d01_013240	K00287	0.914686	0	0.892419	0	0	0	0	0	0	0	0	0	0	0	0	0	0	4.11617
ALSP001.0001.d01_013250	K00560	0.827334	0	0.478932	0	0	0	0	0	0	0	0	0	0	0.572875	0	1.91232	0	0.736559
ALSP001.0001.d01_013260	K03269	0.792509	0	2.42492	0	0	0	0	0	0	0	0	0	0	0.708127	0	0	0	3.03326
ALSP001.0001.d01_013270	K02199	0.69913	0	0	0	0.531471	1.11607	0	0	0	0	0	0	0	0.453274	0.756744	1.4748	0	5.35007
ALSP001.0001.d01_013280	K02961	2.15904	0.605845	1.10935	0	0.9235	0	0	0	0	0	0	0	0	3.83875	0	5.04082	0	13.4102
ALSP001.0001.d01_013290	K07713	0	0	0	2.94571	0	0	0	0	0	0	0	0	0	0	0	0	0	0.579968
ALSP001.0001.d01_013300	K01091	0	0	0.320713	0	0	0	0	0	0	0	0	0	0	0.383621	0	0	0	0
ALSP001.0001.d01_013310	K16556	0	0	0	0	0	0	0	0	0	0	0	0	0	0	0	0	0	1.48267
ALSP001.0001.d01_013320	K11065	0	0	0	0	0	0	0	0	0	0	0	0	0	0	0	0	0	0
ALSP001.0001.d01_013330	#N/A	0.133231	0	0.367249	0	0	0	0	0	0	0	0	0	0	0	0	1.45873	0	7.11287
ALSP001.0001.d01_013340	K03526	0.390441	0	1.25325	0	0	0	0	0	0	0	0	0	0	0	0	0	0	0.867984
ALSP001.0001.d01_013350	K03584	0.211732	0	0	0	0	0	0	0	0	0	0	0	0	0	0	2.45067	0	0.90234
ALSP001.0001.d01_013360	K12960	0	0	0	0	0	0	0	0	0	0	0	0	0	0	0	0	0	0
ALSP001.0001.d01_013370	#N/A	0	0	0.436478	0	0	0	0	0	0	0	0	0	0	0	0	0	0	0.737123
ALSP001.0001.d01_013380	K09808	0.119108	0	0	0	0	0.829804	0	0	0	0	0	0	0	0.432564	0	0	0	0
ALSP001.0001.d01_013390	K02834	0.844319	0	0	0	0	0	0	0	0	0	0	0	0	1.50704	0	0	0	7.37145
ALSP001.0001.d01_013400	#N/A	0.184082	0.507841	1.04535	0	0	0	0	0	0	0	0	0	0	1.28943	0	0	0	1.61188
ALSP001.0001.d01_013410	#N/A	0.0736328	0	0	0	0	0.49347	0	0	0	0	0	0	0	1.7616	0	0	0	2.19028
ALSP001.0001.d01_013420	K13733	0	0	0	0	0	0	0	0	0	0	0	0	0	0.801471	0.65952	0	0	3.49902
ALSP001.0001.d01_013430	K00950	0	0	0	0	0.65119	0	0	0	0	0	0	0	0	0	0	0	0	1.2621
ALSP001.0001.d01_013440	K02341	0.264654	0	1.03825	0	0	0.440611	0	0	0	0	0	0	0	2.07441	0	0	0	4.22512
ALSP001.0001.d01_013450	K03328	0.441673	0.557215	0.540733	0	0	0	0	0	0	0	0	0	0	1.41211	0	2.29307	0	2.21424
ALSP001.0001.d01_013460	K05967	1.89409	0	0	0	0	0	0	0	0	0	0	0	0	3.97454	0	0	0	1.68678
ALSP001.0001.d01_013470	K16692	1.25116	0.689204	0.689128	0	0	1.0537	0	0	0	0	0	0	0	1.73558	0.361187	0.730053	0	7.06599
ALSP001.0001.d01_013480	K01991	1.6608	0	1.56752	0	0	0	0	0	0	0	0	0	0	0.325497	0	4.29081	0	9.10999
ALSP001.0001.d01_013490	#N/A	0	0	0	0	1.60731	1.28483	0	0	0	0	0	0	0	1.34598	0	0	0	6.63715
ALSP001.0001.d01_013500	K02477	0.577656	0	0	0	0	0	0	0	0	0	0	0	0	0.678603	0.580852	0	0	0.859408
ALSP001.0001.d01_013510	K07718	0.0893269	0	0	0	0.388613	0	0	0	0	0	0	0	0	0	0.278673	0	0	1.85188
ALSP001.0001.d01_013520	K16211	0.571312	0	0.589584	2.52842	0	0.39878	0	0	0	0	0	0	0	2.45849	0.342904	1.33818	0	7.92058
ALSP001.0001.d01_013530	K07114	1.23494	0.803804	1.05988	2.22841	1.22122	1.17394	0	0	0	0	0	0	0	2.73399	1.1552	1.12457	0	5.32423
ALSP001.0001.d01_013540	#N/A	1.60187	0	0.742929	0	0.387157	0.970784	0	0	0	0	0	0	0.0916561	2.28132	0.410527	4.32903	0	5.29169
ALSP001.0001.d01_013550	#N/A	1.42758	0.810163	0.767471	0	0.946066	1.75945	0	0	0	0	0	0	0	3.3281	0.642878	2.50272	0	8.17177
ALSP001.0001.d01_013560	K05343	0.191002	0	0.165246	0	0	0	0	0	0	0	0	0	0	0.907396	0.189418	0	0	0.576809
ALSP001.0001.d01_013570	K01224	0.122662	0	0	0	0	0	0	0	0	0	0	0	0	0	0	0	0	1.02772
ALSP001.0001.d01_013580	K01176	0.206607	0	0.178877	0	0	0	0	0	0	0	0	0	0	0.740003	0	0	0	0.917114
ALSP001.0001.d01_013590	K01234	1.20728	0.612562	0	0	0	0.746401	0	0	0	0	0	0	0	1.74999	0.328723	0	0	0.48995
ALSP001.0001.d01_013600	K01234	0.344882	0	0.296437	0	0.266881	0.400648	0	0	0	0	0	0	0	0.825871	0	1.38317	0	3.58775
ALSP001.0001.d01_013610	K01234	0.23638	0	0.43362	0	0	0	0	0	0	0	0	0	0	0	0	0	0	0.354683
ALSP001.0001.d01_013620	K00676	0.289424	0	0	0	0	0	0	0	0	0	0	0	0	0	0	3.22945	0	2.55396
ALSP001.0001.d01_013630	K18682	5.70483	1.08143	3.59609	1.06342	1.71951	0.990078	0	0	0	0	0	0	0	9.76024	4.21731	10.6046	0	23.9502
ALSP001.0001.d01_013640	K09888	0.532663	2.87333	0	0	2.169	5.42859	0	0	0	0	0	0	0	10.2788	0	12.3863	0	15.1243
ALSP001.0001.d01_013650	K09892	5.44283	0	2.10985	0	3.17844	8.52441	0	0	0	0	0	0	0	16.6469	1.47106	14.427	0	23.9648
ALSP001.0001.d01_013660	K14441	0.228124	0	1.20409	0	0	1.18122	0	0	0	0	0	0	0	0.403706	0	0	0	2.51581
ALSP001.0001.d01_013670	#N/A	0.389652	0	0	0	0.819292	0	0	0	0	0	0	0	0	0.688399	0	0	0	1.7192
ALSP001.0001.d01_013680	K03110	0.589059	0	0.41987	0	1.21723	0	0	0	0	0	0	0	0	2.62377	0.219561	1.71253	0	11.0408
ALSP001.0001.d01_013690	K07035	0	0	0	0	0	0	0	0	0	0	0	0	0	0.433227	0	0	0	0
ALSP001.0001.d01_013700	K07114	0.140614	0	0	0	0	0.168276	0	0	0	0	0	0	0	0.504499	0	0	0	1.59535
ALSP001.0001.d01_013710	#N/A	0.127906	0.368677	0	0	0	0	0	0	0	0	0	0	0	0.684911	0	0	0	0
ALSP001.0001.d01_013720	#N/A	0	0	0	0	0	0	0	0	0	0	0	0	0	0	0	0	0	0
ALSP001.0001.d01_013730	K01834	0	0	0	0	0	0.341852	0	0	0	0	0	0	0	0	0	0	0	0
ALSP001.0001.d01_013740	#N/A	2.1764	0	0.225557	0	0.503454	1.08238	0	0	0	0	0	0	0	10.5605	2.32866	8.13877	0	16.1252
ALSP001.0001.d01_013750	#N/A	2.42526	1.29096	6.20522	0	3.84213	3.20893	0	0	0	0	0	0	0	19.1691	6.84187	16.2556	0	38.2193
ALSP001.0001.d01_013760	K01811	0	0	0.145996	0	0	0	0	0	0	0	0	0	0	0	0.167352	0	0	0.743939
ALSP001.0001.d01_013770	K05349	0.0651692	0	0	0	0	0	0	0	0	0	0	0	0	0	0	0	0	0.564158
ALSP001.0001.d01_013780	K01785	0.138003	0	0	0	0.577581	0	0	0	0	0	0	0	0	0.486862	0	0	0	1.84758
ALSP001.0001.d01_013790	K09698	0.774304	0.526498	0.781059	0	0	0	0	0	0	0	0	0	0	0.689741	0	0	0	1.28499
ALSP001.0001.d01_013800	K09797	0.194762	0	0.518303	0	0	0	0	0	0	0	0	0	0	0.704354	0.607599	2.28973	0	1.78169
ALSP001.0001.d01_013810	K06942	0.532203	0.752089	0	2.96363	0	0	0	0	0	0	0	0	0	0.958264	0	1.6137	0	5.97832
ALSP001.0001.d01_013820	#N/A	0	0	0	0	0	0	0	0	0	0	0	0	0	0	0	0	0	0
ALSP001.0001.d01_013830	K09014	1.12195	0	0	0	0	0	0	0	0	0	0	0	0	1.08947	0.916188	3.60662	0	3.61541
ALSP001.0001.d01_013840	K09013	0.570472	0	0	0	0	0	0	0	0	0	0	0	0	0.692067	0	2.2781	0	2.60159
ALSP001.0001.d01_013850	K09015	0.349426	0	0	0	0	0	0	0	0	0	0	0	0	0	0	0	0	2.4239
ALSP001.0001.d01_013860	K11717	0.426671	0	0.621454	0	0.507966	0	0	0	0	0	0	0	0	0.861731	0.366779	0	0	1.0679
ALSP001.0001.d01_013870	K00943	0.222828	0	0	0	0.445166	0	0	0	0	0	0	0	0	0	0.642383	0	0	0
ALSP001.0001.d01_013880	K16937	0.14135	0.765278	0	0	0.28239	0	0	0	0	0	0	0	0	0	0	0	0	0
ALSP001.0001.d01_013890	K18302	0	0	0	0	0	0	0	0	0	0	0	0	0	0	0	1.66289	0	0
ALSP001.0001.d01_013900	K18303	0	0	0	0	0	0	0	0	0	0	0	0	0	0.174233	0	0.567273	0	0
ALSP001.0001.d01_013910	K12340	0	0	0	0	0	0	0	0	0	0	0	0	0	0	0	1.37669	0	0
ALSP001.0001.d01_013920	K07397	0.185632	0	0	0	0	0	0	0	0	0	0	0	0	0	0	0	0	0
ALSP001.0001.d01_013930	#N/A	0	0	0	0	0	0	0	0	0	0	0	0	0	0	0	0	0	0
ALSP001.0001.d01_013940	K05807	0.345954	0	0.396077	0	0.416946	0.169329	0	0	0	0	0	0	0	0.355374	0.298298	1.15624	0	5.05535
ALSP001.0001.d01_013950	K16092	0.22564	0	0	0	0.369843	0.30604	0	0	0	0	0	0	0	1.08738	0.267046	0	0	2.33935
ALSP001.0001.d01_013960	#N/A	0.981643	0	0	0	2.06584	0	0	0	0	0	0	0	0	3.48498	0	0	0	4.28695
ALSP001.0001.d01_013970	K07082	0.438406	0	1.11917	0	0	0	0	0	0	0	0	0	0	0	0.428007	1.64807	0	8.04211
ALSP001.0001.d01_013980	#N/A	0.761147	1.45	0.740616	0	0.587414	0	0	0	0	0	0	0	0	2.73279	1.52776	4.4358	0	5.62077
ALSP001.0001.d01_013990	K10012	0.521869	0	0	0	0	0	0	0	0	0	0	0	0	0.551148	0.452007	3.62713	0	0
ALSP001.0001.d01_014000	#N/A	0	0	0	0	0	0	0	0	0	0	0	0	0	0	0	0	0	4.28432
ALSP001.0001.d01_014010	#N/A	1.66308	1.2994	1.8243	0	1.13996	0.231497	0	0	0	0	0	0	0	8.87503	0.896935	6.20633	0	16.6019
ALSP001.0001.d01_014020	K01173	0.358792	0	0	1.4296	0	0	0	0	0	0	0	0	0	1.72674	0.369502	2.84103	0	1.90503
ALSP001.0001.d01_014030	K07004	0.445007	0	0.18398	0	0	0	0	0	0	0	0	0	0	2.55333	0	6.67535	0	4.47405
ALSP001.0001.d01_014040	K14194	1.17007	0.290001	1.11112	0	0.551623	0.529103	0	0	0	0	0	0	0	6.21179	1.06175	5.32967	0	9.90684
ALSP001.0001.d01_014050	#N/A	1.03867	0.681348	0.313313	0	0.521183	1.69978	0	0	0	0	0	0	0	7.37323	0.731089	2.07436	0	9.71161
ALSP001.0001.d01_014060	K12343	0.190293	0	1.48246	8.89623	0	0	0	0	0	0	0	0	0	0	0	0	0	0.856117
ALSP001.0001.d01_014070	K00219	0.238612	0.66489	0.347052	0	0	0	0	0	0	0	0	0	0	0	0.350469	0	0	1.067
ALSP001.0001.d01_014080	K07124	0.368054	0	0	0	0	0	0	0	0	0	0	0	0	0.643546	1.61787	0	0	1.61101
ALSP001.0001.d01_014090	K07289	0.162995	0	0.273562	0	0	0.184948	0	0	0	0	0	0	0	0.377083	0	1.277	0	0.705078
ALSP001.0001.d01_014100	K03704	21.042	31.9405	17.2033	0	33.7568	16.4086	0	0	0	0	2.63491	0	1.43954	133.622	31.4002	295.818	0	178.622
ALSP001.0001.d01_014110	#N/A	0.601481	0	4.14974	7.01446	3.32037	3.15587	0	0	0	0	0	0	0	9.76232	2.76541	32.5058	0	79.3097
ALSP001.0001.d01_014120	K06139	0.564313	0	0	0	0	0	0	0	0	0	0	0	0	0.732011	1.2179	0	0	4.55388
ALSP001.0001.d01_014130	#N/A	0	0	0	0	0	0	0	0	0	0	0	0	0	0	0	0	0	0
ALSP001.0001.d01_014140	K10716	0.576046	0	0.490178	0	0	0	0	0	0	0	0	0	0	0	0	0	0	1.6571
ALSP001.0001.d01_014150	#N/A	0.379321	0	0	0	0	0	0	0	0	0	0	0	0	1.32122	0	4.34619	0	2.47118
ALSP001.0001.d01_014160	#N/A	1.31775	0	1.2147	0	1.03598	0	0	0	0	0	0	0	0	1.60294	1.31904	10.4482	0	1.97695
ALSP001.0001.d01_014170	K12790	1.53296	0	0	0	0	0	0	0	0	0	0	0	0	0	0	0	0	0
ALSP001.0001.d01_014180	K06921	1.57416	0	0.894518	0	0.478541	0.38253	0	0	0	0	0	0	0	6.77272	1.01287	2.57362	0	12.1769
ALSP001.0001.d01_014190	#N/A	1.25176	0	0	0	0	0	0	0	0	0	0	0	0	0	0	0	0	0
ALSP001.0001.d01_014200	#N/A	0.0617168	0	0	0	0	0	0	0	0	0	0	0	0	0	0.376868	0	0	0.564842
ALSP001.0001.d01_014210	K07076	0.158471	0	0.393101	0	0	0	0	0	0	0	0	0	0	1.63267	0.682403	5.35094	0	4.08323
ALSP001.0001.d01_014220	K07076	0	0	0	0	0	0	0	0	0	0	0	0	0	1.12053	0.238465	1.83412	0	0
ALSP001.0001.d01_014230	K01847	7.47808	1.55772	5.23781	1.57628	3.85987	2.17675	0	0.128862	0	0	0	0	0	15.1803	4.45694	8.84975	0	18.6717
ALSP001.0001.d01_014240	K01847	3.04149	1.33543	0.961141	5.45661	0.330984	1.94767	0	0	0	0	0	0	0	9.26664	3.24574	4.66036	0	11.8648
ALSP001.0001.d01_014250	K01915	0.266253	0	0	0	0	0	0	0	0.241438	0	0.240264	0	0	0	0.408806	0	0	0.609566
ALSP001.0001.d01_014260	K14727	0	0	0	0	0	0	0	0	0	0	0	0	0	0	0	0	0	1.95113
ALSP001.0001.d01_014270	K07720	0.270164	0	0.516833	0	0	0	0	0	0	0	0	0	0	0	0	0	0	0
ALSP001.0001.d01_014280	K01278	0.37391	0	0.54705	0	0.851545	0	0	0	0	0	0	0	0	1.45554	0.202904	3.19172	0	4.5026
ALSP001.0001.d01_014290	K11105	0.493559	0	0	0	0	0	0	0	0	0	0	0	0	1.05231	0	0	0	1.7354
ALSP001.0001.d01_014300	#N/A	0.284883	0	0	0	0	0	0	0	0	0	0	0	0	1.53545	1.71549	3.35495	0	1.91667
ALSP001.0001.d01_014310	#N/A	0.70719	0	0	0	0	0	0	0	0	0	0	0	0	0	0	0	0	1.60049
ALSP001.0001.d01_014320	K03629	0.528896	0	0	0	0	0	0	0	0	0	0	0	0	3.41575	0.531242	2.04299	0	2.30783
ALSP001.0001.d01_014330	K16363	0.910203	0	0.848736	0	0	0.737014	0	0	0	0	0	0	0	0.38129	0.319513	1.20408	0	8.22597
ALSP001.0001.d01_014340	K00677	0.194021	0	1.97782	0	0	0	0	0	0	0	0	0	0	2.01582	1.11539	2.24567	0	5.78504
ALSP001.0001.d01_014350	K09748	0	0	0.901643	0	0	0	0	0	0	0	0	0	0	0	0	1.89299	0	2.10161
ALSP001.0001.d01_014360	K02600	2.8748	0.658764	2.66363	1.32279	1.93177	0	0	0	0	0	0	0	0	3.00862	0.715484	0	0	7.97948
ALSP001.0001.d01_014370	K02519	1.65855	0	0.202418	1.15639	0.332645	1.09117	0	0	0	0	0	0	0	2.60637	0.938083	4.26696	0	11.5149
ALSP001.0001.d01_014380	K18122	0.939028	0	0.901645	0	0	0.394684	0	0	0	0	0	0	0	1.97466	0.336941	2.57362	0	4.72929
ALSP001.0001.d01_014390	K01138	0	0	0.600788	0	0	0	0	0	0	0	0	0	0	0.418821	0	0	0	2.07425
ALSP001.0001.d01_014400	K03594	12.8911	3.08041	12.7163	0	2.33129	4.76324	0	0	0	0	0	0	0	24.4604	0.82182	32.2648	0	36.4747
ALSP001.0001.d01_014410	K07238	0.188089	1.06666	0	0	0	0	0	0	0	0	0	0	0	0	0	0	0	0
ALSP001.0001.d01_014420	K07043	0.270639	0	0	0	0	0	0	0	0	0	0	0	0	0	0	0	0	0
ALSP001.0001.d01_014430	K03218	0.391127	0	0.520899	0	0	0	0	0	0	0	0	0	0	0	0	2.4305	0	2.22846
ALSP001.0001.d01_014440	#N/A	0.432017	0	0	0	0	0	0	0	0	0	0	0	0	0	0	0	0	0
ALSP001.0001.d01_014450	K06158	0.762982	0	0.586012	0	0	0	0	0	0	0	0	0	0	1.07857	0.228787	2.65896	0	2.68939
ALSP001.0001.d01_014460	K01783	0.459643	0	0	0	0	0	0	0	0	0	0	0	0	0	0	0	0	1.01828
ALSP001.0001.d01_014470	K09760	0.352501	0	0	5.27014	0	0	0	0	0	0	0	0	0	1.61753	0	2.66535	0	2.05451
ALSP001.0001.d01_014480	K03088	0.288012	0	0	0	0	0	0	0	0	0	0	0	0	2.14447	0	0	0	6.6305
ALSP001.0001.d01_014490	K07001	0.273608	0	0.768614	0	0	0	0	0	0	0	0	0	0	2.89705	0	0	0	8.33477
ALSP001.0001.d01_014500	#N/A	0	0	0	0	0	0	0	0	0	0	0	0	0	1.28236	1.06687	4.10805	0	3.24952
ALSP001.0001.d01_014510	#N/A	0.552436	0	0	0	0	0	0	0	0	0	0	0	0	2.64601	0	4.30452	0	3.69793
ALSP001.0001.d01_014520	#N/A	0.527856	0.849582	0	0	0	0.535991	0	0	0	0	0	0	0	1.08248	0.447822	0	0	13.1495
ALSP001.0001.d01_014530	#N/A	0	0	0	0	0	0	0	0	0	0	0	0	0	0.746492	0	0	0	0
ALSP001.0001.d01_014540	#N/A	1.30521	0	0	0	0	0	0	0	0	0	0	0	0	0	4.3608	0	0	6.46715
ALSP001.0001.d01_014550	K02939	3.82953	0	2.25798	3.92898	0	2.34515	0	0	0	0	0	0	0	2.36861	0	11.7237	0	13.4299
ALSP001.0001.d01_014560	K02963	28.6199	11.6097	60.0478	0	9.25468	14.2446	0	0	0	0	0	0	0	44.3451	12.3183	45.4353	0	146.876
ALSP001.0001.d01_014570	#N/A	16.3374	7.11891	10.9275	0	3.61886	11.7603	0	0	0	0	0	0	0	18.0495	14.0364	14.8568	0	59.155
ALSP001.0001.d01_014580	K06158	0.096097	0	0	0	0	0	0	0	0	0	0	0	0	0	0	0	0	0.416135
ALSP001.0001.d01_014590	K07138	0.185555	0	0	0	0	0	0	0	0	0	0	0	0	1.26829	0	0	0	0
ALSP001.0001.d01_014600	K10120	0	0	0	0	0	0	0	0	0	0	0	0	0	0	0	0	0	0
ALSP001.0001.d01_014610	K07029	0.447203	0	0.37751	0	0	0	0	0	0	0	0	0	0	1.04694	0.872239	1.71253	0	3.91462
ALSP001.0001.d01_014620	K01270	0.915189	0	0.259683	0	1.07718	0.356594	0	0	0	0	0	0	0	1.07307	1.21508	2.42551	0	4.06059
ALSP001.0001.d01_014630	K06217	0.358445	0	0	0	0	0	0	0	0	0	0	0	0	1.02604	0	0	0	3.93524
ALSP001.0001.d01_014640	#N/A	0.250135	0	0	0	0	0	0	0	0	0	0	0	0	2.56462	0	0	0	1.60711
ALSP001.0001.d01_014650	K02429	0.260561	0	0	0	0	0	0	0	0	0	0	0	0	0	0	5.7984	0	1.68944
ALSP001.0001.d01_014660	K03977	0.969054	1.26788	0	0	0	0	0	0	0	0	0	0	0	0.395086	0.678988	1.35773	0	8.00404
ALSP001.0001.d01_014670	K16426	0.364482	0	0	0	0	0.601119	0	0	0	0	0	0	0	2.47331	1.03639	4.21866	0	4.65784
ALSP001.0001.d01_014680	K16052	0.754605	0	0	0	0	0.53765	0	0	0	0	0	0	0	2.69773	0	0	0	3.35396
ALSP001.0001.d01_014690	K01079	0.305278	0	3.67885	0	0.514812	1.2544	0	0	0	0.533346	0	0	0	1.70413	1.45212	1.40362	0	6.9444
ALSP001.0001.d01_014700	#N/A	0.191114	1.01159	0	0	0	0.640736	0	0	0	0	0	0	0	0.660388	0	0	0	0.800621
ALSP001.0001.d01_014710	#N/A	0.391147	0	0	0	0	0	0	0	0	0	0	0	0	0	0	0	0	3.02524
ALSP001.0001.d01_014720	K06944	0.286277	0	0.190461	3.38046	0.311358	0	0	0	0	0	0	0	0	0	0	0	0	3.99249
ALSP001.0001.d01_014730	K16089	0	0	0.155502	0	0	0	0	0	0	0	0	0	0	0	0	0	0	0
ALSP001.0001.d01_014750	K02199	0.56147	0	0	3.04688	1.15345	0.480552	0	0	0	0	0	0	0	5.92684	0	0	0	9.17892
ALSP001.0001.d01_014760	K01159	0.736909	0	1.65039	0	0	0	0	0	0	0	0	0	0	0	0	0	0	4.87027
ALSP001.0001.d01_014770	K02536	1.30041	0.822517	1.56212	0	1.2358	0.492144	0	0	0	0	0	0	0	5.61865	0.433491	1.72694	0	13.443
ALSP001.0001.d01_014780	K00954	0.934856	0	0	0	0	0	0	0	0	0	0	0	0	0	0	0	0	2.7183
ALSP001.0001.d01_014800	K05540	0.13936	0	0.421348	0	0	0.501691	0	0	0	0	0	0	0	0	0	0	0	1.28543
ALSP001.0001.d01_014810	K01734	0	0	0	0	0	0	0	0	0	0	0	0	0	0	0	0	0	0
ALSP001.0001.d01_014820	K01887	1.67034	0.463408	1.23089	0	0.5399	0.283356	0	0	0	0	0	0	0	1.46802	0.999861	1.98859	0	14.3614
ALSP001.0001.d01_014830	K01560	0	0	0	0	0	0	0	0	0	0	0	0	0	0	0	0	0	2.16537
ALSP001.0001.d01_014840	K00705	0.237747	0.340971	0.306584	0	0	0	0	0	0	0	0	0	0	0.635769	0.35662	0.69539	0	2.12465
ALSP001.0001.d01_014850	K01579	0.412839	0	5.83976	0	1.78439	0	0	0	0	0	0	0	0	0	0	4.86509	0	9.25578
ALSP001.0001.d01_014860	K01918	0.794596	0	0.957629	0	0	0	0	0	0	0	0	0	0	0	1.0551	2.05626	0	0.78572
ALSP001.0001.d01_014870	K01277	0.478742	0	0.46881	0	0.302053	0.249353	0	0	0	0	0	0	0	2.31403	0	2.55317	0	6.11356
ALSP001.0001.d01_014880	K09922	0.703155	0	0.602755	0	0	0	0	0	0	0	0	0	0	0	1.41194	0	0	0
ALSP001.0001.d01_014890	#N/A	0	0	1.63554	0	0	0	0	0	0	0	0	0	0	0	0	0	0	2.48565
ALSP001.0001.d01_014900	K01809	0.304379	0	0	3.41129	0	0	0	0	0	0	0	0	0	2.64853	0.904356	1.69816	0	4.01855
ALSP001.0001.d01_014910	K01733	0.29222	0.64015	0	0	0.474153	0	0	0	0	0	0	0	0	1.20941	0	0	0	0.49713
ALSP001.0001.d01_014920	K10804	0	0	0	0	0	0.737399	0	0	0	0	0	0	0	1.50337	0.634076	0	0	6.58865
ALSP001.0001.d01_014930	K10540	1.82452	0.528761	2.55448	0	2.3102	3.84781	0	0	0	0	0	0	0	9.33669	2.76251	10.736	0	26.4691
ALSP001.0001.d01_014940	K02003	0.558507	0	0	0	0	0	0	0	0	0	0	0	0	0.811167	0	2.66836	0	3.59622
ALSP001.0001.d01_014950	K09811	0	0	0	0	0	0	0	0	0	0	0	0	0	1.32752	0	1.4497	0	1.08896
ALSP001.0001.d01_014960	K03789	0.28507	0.768895	0	0	0	0	0	0	0	0	0	0	0	0.494186	0	0	0	0
ALSP001.0001.d01_014970	K15738	0.404954	0	0.236315	0	0.346313	0	0	0	0	0	0	0	0	0.290006	0	1.88842	0	2.50306
ALSP001.0001.d01_014980	K03152	0.129136	0	0	0	0	0	0	0	0	0	0	0	0	0	0	0	0	0
ALSP001.0001.d01_014990	K01135	0.409672	0	0	0	1.81516	0	0	0	0	0	0	0	0	2.2333	0	4.94897	0	3.7477
ALSP001.0001.d01_015000	K13276	0.481765	0	0	0	0.0707815	0	0	0	0	0	0	0	0	0.433294	0.180241	0.73368	0	2.03609
ALSP001.0001.d01_015010	K13695	0.224493	0	0	0	0	0	0	0	0	0	0	0	0	0	0	0	0	0
ALSP001.0001.d01_015020	K15781	0.198837	0	0	0	0	0	0	0	0	0	0	0	0	0	0.605119	0	0	4.42095
ALSP001.0001.d01_015030	K02622	0.589758	0.8993	0.203977	0	0	0.560197	0	0	0	0	0	0	0	0.56255	0	0.925936	0	2.98308
ALSP001.0001.d01_015040	K02621	0.707406	0	0.888367	0	0.125367	0.185163	0	0	0	0	0	0	0	0.968416	0.323665	0	0	2.16381
ALSP001.0001.d01_015050	K13829	0	3.19865	0	0	0	0	0	0	0	0	0	0	0	0	0	0	0	1.26993
ALSP001.0001.d01_015060	K01776	0.674333	0	0.540986	0	0	0	0	0	0	0	0	0	0	0	1.1322	0	0	6.32652
ALSP001.0001.d01_015070	K03466	0.209156	0	0.150113	0	0.445358	0.182579	0	0	0	0	0	0	0	0.283221	0.316312	0.612679	0	3.1334
ALSP001.0001.d01_015080	K03634	0.945565	0	1.72167	0	0	0	0	0	0	0	0	0	0	1.71188	0	0	0	9.02849
ALSP001.0001.d01_015090	#N/A	0.217697	0	0	0	0	0	0	0	0	0	0	0	0	2.28306	0	2.56788	0	4.74015
ALSP001.0001.d01_015100	K02469	1.81242	0.319703	2.17656	0	0.982865	0.595878	0	0	0	0.0492738	0	0	0	3.05687	0.340707	2.6313	0	9.3658
ALSP001.0001.d01_015110	K12600	2.09319	0.600208	2.06932	0	0.920987	2.08113	0	0	0	0	0	0	0	6.58146	2.13032	7.07249	0	22.5443
ALSP001.0001.d01_015120	K07387	0.180692	0	0	0	0	0	0	0	0	0	0	0	0	1.30694	0	0	0	0.826859
ALSP001.0001.d01_015130	K14630	0	0	0	0	0	0	0	0	0	0	0	0	0	0	0	0	0	1.75371
ALSP001.0001.d01_015140	#N/A	0.32921	0	0	0	0	0	0	0	0	0	0	0	0	1.14141	0	0	0	7.03503
ALSP001.0001.d01_015150	K14059	0.422654	0	1.33876	0	0	1.87126	0	0	0	0	0	0	0	0	0	0	0	0
ALSP001.0001.d01_015160	K03088	0.402604	0	0	0	0	0	0	0	0	0	0	0	0	0	0	0	0	0
ALSP001.0001.d01_015170	#N/A	0	0	0	0	0	0	0	0	0	0	0	0	0	1.68493	0	0	0	0
ALSP001.0001.d01_015180	K04033	0	0	0	0	0	0.855383	0	0	0	0	0	0	0	0	0	0	0	0
ALSP001.0001.d01_015190	K11937	0	0	0	0	0	0	0	0	0	0	0	0	0	0	0	0	0	0
ALSP001.0001.d01_015200	K13640	0	0	0	0	0	0	0	0	0	0	0	0	0	0	0	0	0	0
ALSP001.0001.d01_015210	#N/A	0	0	0.120781	0	0	0.326482	0	0	0	0	0	0	0	0	0	0	0	0
ALSP001.0001.d01_015220	K03169	0.0349964	0	0.485004	0	0	0	0	0	0	0	0	0	0	0.246929	0	0	0	0
ALSP001.0001.d01_015230	#N/A	0	0	0	0	0	0	0	0	0	0	0	0	0	0	0	0	0	0
ALSP001.0001.d01_015240	K07317	0.0516455	0.139295	0.20466	0	0.167363	0	0	0	0	0	0	0	0	0	0	0.304596	0	0
ALSP001.0001.d01_015250	#N/A	0.11484	0	2.28598	0	0.990373	0	0	0	0	0	0	0	0	1.62311	0	3.98801	0	25.535
ALSP001.0001.d01_015260	#N/A	23.9427	14.9943	76.3619	16.7391	36.1484	24.7875	0	0	0.283255	0	0	0.240675	0	118.498	7.61302	316.23	0	680.673
ALSP001.0001.d01_015270	K01364	4.95855	2.9461	12.5112	2.40657	7.74355	4.58188	0	0	0.123392	0	0	0	0	22.87	4.10334	62.3663	0	102.937
ALSP001.0001.d01_015280	K12373	0.753061	0.532767	0.783759	0	0.21583	0	0	0	0	0	0	0	0	5.30037	0.557219	0	0	6.61375
ALSP001.0001.d01_015290	#N/A	0	0	0	0	0	0.868409	0	0	0	0	0	0	0	0	0	5.99607	0	1.08511
ALSP001.0001.d01_015300	K03298	0	0	0	0	0	0	0	0	0	0	0	0	0	0	0	0	0	0
ALSP001.0001.d01_015320	K04095	0.227616	0	0.615489	0	0.469783	0	0	0	0	0	0	0	0	1.6241	0	3.97006	0	4.49862
ALSP001.0001.d01_015330	#N/A	0	0	0	0	0	1.06527	0	0	0	0	0	0	0	0	0	0	0	1.37574
ALSP001.0001.d01_015340	K00676	0	0	0	0	0	0	0	0	0	0	0	0	0	0	0.801373	0	0	2.32098
ALSP001.0001.d01_015350	#N/A	0	0	1.36934	0	0	0	0	0	0	0	0	0	0	1.17747	0	1.9136	0	2.90989
ALSP001.0001.d01_015360	K02238	0	0	0	0	0	0	0	0	0	0	0	0	0	0	0	0	0	0
ALSP001.0001.d01_015370	K03215	0.191275	0	0	0	1.0575	0	0	0	0	0	0	0	0	0	0	0	0	0.556174
ALSP001.0001.d01_015380	K07058	0.0832258	0	0	0	0	0	0	0	0	0	0	0	0	0.916255	0	0	0	1.342
ALSP001.0001.d01_015390	K03270	0	0	0	0	0	0	0	0	0	0	0	0	0	0.985048	0.828235	0	0	1.83211
ALSP001.0001.d01_015400	K01187	0.779232	0.41331	1.16098	0	1.22454	0	0	0	0	0	0	0	0	1.32265	0.112071	7.78324	0	3.93739
ALSP001.0001.d01_015410	K06941	0.632527	0	0.75887	0	0.598176	0	0	0	0	0	0	0	0	0.983703	0.4122	3.1744	0	0.627749
ALSP001.0001.d01_015420	K03832	12.4318	6.02207	22.8202	4.73664	15.6669	9.73278	0	0	0	0	0	0	0	46.9421	9.03381	56.3531	0	165.548
ALSP001.0001.d01_015430	K03665	0.778711	0	1.84616	0	0.279996	0	0	0	0	0	0	0	0	0.428504	0.728521	1.37271	0	2.15373
ALSP001.0001.d01_015440	K00761	0.670052	0	0	0	0	0	0	0	0	0	0	0	0	0.800004	0.66557	3.95184	0	3.0087
ALSP001.0001.d01_015450	K01002	0.0778195	0	0.101011	0	0	0	0	0	0	0	0	0	0	0.274541	0	0	0	0
ALSP001.0001.d01_015460	K03640	0.273607	0	0	2.43267	0	0	0	0	0	0	0	0	0	1.52154	0.314738	0	0	2.8679
ALSP001.0001.d01_015470	#N/A	0.152804	0	0	0	0	0	0	0	0	0	0	0	0	2.81808	0.479997	1.89908	0	7.33904
ALSP001.0001.d01_015480	#N/A	1.93643	0	2.53596	0	0	0.408614	0	0	0	0	0	0	0	5.1563	1.38452	2.00806	0	13.8591
ALSP001.0001.d01_015490	#N/A	0.905691	0	0.392984	0	0.435938	0.44256	0	0	0	0	0	0	0	1.98525	0.460289	2.36201	0	4.97248
ALSP001.0001.d01_015500	K02614	0.933284	0	0	13.7412	2.51919	0	0	0	0	0	0	0	0	0.54087	0.915822	8.76123	0	1.33414
ALSP001.0001.d01_015510	K06894	0.162808	0	0	0	0	0	0.0528298	0	0	0	0	0	0	0.179399	0.0763575	0.873072	0	1.51292
ALSP001.0001.d01_015520	K06201	0.608433	0	1.03661	0	0	0	0	0	0	0	0	0	0	0.725076	0.602892	0	0	0
ALSP001.0001.d01_015530	K00681	0.237017	0	0	2.79666	0	0	0	0	0	0	0	0	0	0.874625	0	1.47285	0	3.28828
ALSP001.0001.d01_015540	K01424	0.138145	0	0	0	0	0	0	0	0	0	0	0	0	1.52647	0	0	0	5.06579
ALSP001.0001.d01_015550	K03561	3.87096	0	2.19515	0	1.18158	2.56311	0	0	0	0	0	0	0	10.3848	5.5058	10.5534	0	29.1438
ALSP001.0001.d01_015560	K02016	6.26594	4.6977	7.52781	0	0.64749	4.82771	0	0	0	0	0	0	0	16.3286	4.59215	21.1548	0	49.6242
ALSP001.0001.d01_015570	K03559	11.1015	0	10.6959	11.2702	8.06723	8.92325	0	0	0	0	0	0	0	31.6588	6.5158	43.9088	0	68.7114
ALSP001.0001.d01_015580	K03559	3.22073	1.85066	3.83964	3.68901	1.34135	2.24983	0	0	0	0	0	0	0	13.2197	3.90735	15.1124	0	33.8425
ALSP001.0001.d01_015590	K04096	0	0	0	0	0	0	0	0	0	0	0	0	0	0.955622	0	1.53067	0	0.29283
ALSP001.0001.d01_015600	K03424	0	0	0	0	0	0	0	0	0	0	0	0	0	0.657924	0	2.14209	0	2.4205
ALSP001.0001.d01_015610	K00527	0.281005	0	0	0	0	0.248798	0	0	0	0	0	0	0	0.246221	0	0	0	0.778604
ALSP001.0001.d01_015620	K04068	0	0	0	0	0	0	0	0	0	0	0	0	0	0	0	0	0	1.40299
ALSP001.0001.d01_015630	#N/A	0.934118	0	2.59975	0	0	0	0	0	0	0	0	0	0	3.29123	0.687651	2.72076	0	5.16699
ALSP001.0001.d01_015640	K01784	0.434086	0	0.369783	0	0.615667	0	0	0	0	0	0	0	0	5.83382	0.424252	3.45387	0	6.05944
ALSP001.0001.d01_015650	#N/A	0.365477	0	0	0	0	0	0	0	0	0	0	0	0	8.26066	1.08963	0	0	3.2258
ALSP001.0001.d01_015660	#N/A	0.347126	0	0	0	0	0	0	0	0	0	0	0	0	4.73683	0	0	0	3.69704
ALSP001.0001.d01_015670	#N/A	0.308323	0	0	0	0	0	0	0	0	0	0	0	0	3.30751	0	0	0	0.688177
ALSP001.0001.d01_015680	#N/A	0.243274	0	0.343064	0	0	0	0	0	0	0	0	0	0	2.5568	0	0	0	2.11186
ALSP001.0001.d01_015690	K02082	0	0	0	0	0	0	0	0	0	0	0	0	0	6.51479	0	0	0	2.67845
ALSP001.0001.d01_015700	#N/A	0.826266	0	1.27331	0	0.647871	0.263195	0	0	0	0	0	0	0	6.17106	1.36193	0	0	3.37733
ALSP001.0001.d01_015710	K01358	0.150863	0	0	0	0	0	0	0	0	0	0	0	0	5.53249	0	0	0	0.690362
ALSP001.0001.d01_015720	#N/A	0.252367	0	0	0	0	0	0	0	0	0	0	0	0	3.35973	0.191138	0	0	1.95732
ALSP001.0001.d01_015730	#N/A	0.586168	0	0.412482	0	0	0	0	0	0	0	0	0	0	12.2893	0.431395	0	0	2.58084
ALSP001.0001.d01_015740	#N/A	0.370891	0	0	0	0	0	0	0	0	0	0	0	0	5.87423	0	0	0	1.63606
ALSP001.0001.d01_015750	K13730	0.638391	0	0.216004	0	0	0	0	0	0	0	0	0	0	5.10589	0.993837	4.92781	0	8.2344
ALSP001.0001.d01_015760	#N/A	0.18953	0	0.836253	0	0	0.223502	0	0	0	0	0	0	0	3.26773	0.190803	4.88733	0	6.16378
ALSP001.0001.d01_015770	K11782	0.762566	0	0	0	0	0.675724	0	0	0	0	0	0	0	1.34733	0	0	0	4.2838
ALSP001.0001.d01_015780	K03284	0.452072	0	0	0	0	0	0	0	0	0	0	0	0	1.65314	0.462597	0	0	1.38375
ALSP001.0001.d01_015790	K03524	0.188089	0	0	0	0.798232	0	0	0	0	0	0	0	0	0.673363	1.71232	0	0	4.25149
ALSP001.0001.d01_015800	K16701	0.25009	0.699406	0	0	0	0	0	0	0	0	0	0	0	0.447895	0.377921	0	0	1.10059
ALSP001.0001.d01_015810	K00683	0.186914	0	0	0	0	0	0	0	0	0	0	0	0	0.638831	0	4.20572	0	2.81294
ALSP001.0001.d01_015820	K00547	0.49886	0	0	3.90243	0	0	0	0	0	0	0	0	0	0	0	0	0	0.734676
ALSP001.0001.d01_015830	K01451	0.262615	0.744651	0	0	0	0	0	0	0	0	0	0	0	0	0	0	0	0.576188
ALSP001.0001.d01_015840	K12585	0.47784	0	0.367937	0	0.569537	0	0	0	0	0	0	0	0	0.486559	0	0	0	1.19788
ALSP001.0001.d01_015850	K11784	0	0	0	0	0	0	0	0	0	0	0	0	0	0	0.394278	0	0	0.600185
ALSP001.0001.d01_015860	K05349	1.60417	0	1.56442	0	0	0.722137	0	0	0	0	0	0	0	2.95546	0.0896336	4.14504	0	3.43194
ALSP001.0001.d01_015870	K05349	1.86918	0	0.32525	0	0	0.327948	0	0	0	0	0	0	0	3.25858	0.382433	2.21515	0	3.65498
ALSP001.0001.d01_015880	K07214	1.55665	1.37622	0.495703	0	0	0.874867	0	0	0	0	0	0	0	3.94418	0.749453	4.29842	0	4.389
ALSP001.0001.d01_015890	K07214	2.40534	0	0.997212	0	0	0.314034	0	0	0	0	0	0	0	6.14701	0.798558	4.15248	0	7.50066
ALSP001.0001.d01_015900	#N/A	3.19472	1.07162	0.963764	0	0.217063	1.31821	0	0	0	0	0	0	0	5.0203	1.12299	5.43593	0	10.7724
ALSP001.0001.d01_015910	K16092	1.5773	1.35782	1.44952	0	0.112274	0.339643	0	0	0	0	0	0	0	4.21141	1.75239	4.18929	0	4.82733
ALSP001.0001.d01_015920	K03929	1.22071	0	0	0	0.382138	0	0	0	0	0	0	0	0	0	0.541847	1.01396	0	3.13635
ALSP001.0001.d01_015930	K11527	0.682097	0	0.093141	0	0.235983	0.505307	0	0	0	0	0	0	0	2.56892	0.809211	8.64009	0	9.37162
ALSP001.0001.d01_015940	K00059	1.37465	1.12972	0.564885	0	0.457664	0	0	0	0	0	0	0	0	1.41864	0	0	0	4.80146
ALSP001.0001.d01_015950	K16363	0.166161	0	0	0	0	1.21441	0	0	0	0	0	0	0	0	0	0	0	3.08976
ALSP001.0001.d01_015960	K09458	0.820655	0.660107	1.89523	0	0	0	0	0	0	0	0	0	0	1.05852	0.355525	1.37577	0	1.02526
ALSP001.0001.d01_015970	K00648	1.39343	3.48415	2.06121	0	1.2823	2.13397	0	0	0	0	0	0	0	1.91552	0.697312	0	0	9.95664
ALSP001.0001.d01_015980	K02477	0	0	0	0	0.187431	0	0	0	0	0	0	0	0	1.14731	0	1.88716	0	0.726867
ALSP001.0001.d01_015990	K07149	0.32833	0.902506	0.415012	0	0	0	0	0	0	0	0	0	0	0	0.489439	0	0	3.58634
ALSP001.0001.d01_016000	K04066	0.132813	0	0	0	0	0	0	0	0	0	0	0	0	0	0	0	0	0.293061
ALSP001.0001.d01_016010	K02242	0	0	0	0	0	0	0	0	0	0	0	0	0	0	0	0	0	0.898395
ALSP001.0001.d01_016020	K02314	0.643083	0	0.269063	0	0.394304	0.640401	0	0	0	0	0	0	0	1.63066	0.550958	2.15011	0	3.70338
ALSP001.0001.d01_016030	K07391	0	0	0	0	0.401441	0	0	0	0	0	0	0	0	0	0	0	0	0
ALSP001.0001.d01_016040	K07263	0.115065	0	0.306213	0	0.509826	0.414229	0	0	0	0	0	0	0	3.81115	0.36145	4.17192	0	3.19298
ALSP001.0001.d01_016050	K07263	0.115369	0	0.291396	0	0.262577	0	0	0	0	0	0	0	0	0	1.00759	0	0	3.53887
ALSP001.0001.d01_016060	K05808	3.53957	19.6242	53.0875	22.2843	33.6367	15.547	0	0	0	0	0	0	0	102.267	9.64846	349.352	0	543.235
ALSP001.0001.d01_016070	K03733	0.80259	0	3.09269	0	4.15866	0.566479	0	0	0	0	0	0	0	6.06901	0.490907	11.622	0	14.442
ALSP001.0001.d01_016080	#N/A	0	0	0	0	0	0	0	0	0	0	0	0	0	0	0	0	0	1.23475
ALSP001.0001.d01_016090	K03825	0.240568	0	1.02207	2.76904	0	0	0	0	0	0	0	0	0	0.865986	0	1.41748	0	2.70132
ALSP001.0001.d01_016100	K00605	1.49218	0	1.23658	0	0.566417	0.475784	0	0	0	0	0	0	0	4.78358	0.800548	4.72161	0	2.98775
ALSP001.0001.d01_016110	K00262	13.1517	4.97142	13.5915	0	2.59759	4.62426	0	0	0	0	0	0	0	20.5357	12.3571	12.8846	0	32.07
ALSP001.0001.d01_016120	#N/A	0.600324	0	0	0	0	0	0	0	0	0	0	0	0	0	0	0	0	0
ALSP001.0001.d01_016130	K15773	0	1.23333	0	0	0	0	0	0	0	0	0	0	0	0	0	0	0	0
ALSP001.0001.d01_016140	#N/A	1.07426	0	0	0	0	0	0	0	0	0	0	0	0	1.8358	1.52731	0	0	16.2055
ALSP001.0001.d01_016150	K06909	0	0	0	0	0	0	0	0	0	0	0	0	0	0.35885	0	0	0	0
ALSP001.0001.d01_016160	K00459	0	0	0	0	0	0	0	0	0	0	0	0	0	0	0	0	0	0
ALSP001.0001.d01_016170	K03651	0	0	0	0	0	0	0	0	0	0	0	0	0	0	0	2.22035	0	0
ALSP001.0001.d01_016180	#N/A	0.202137	0	0	0	0.846	0	0	0	0	0	0	0	0	0.734102	0	2.38049	0	0.886995
ALSP001.0001.d01_016190	#N/A	0	0	0	0	1.26062	0	0	0	0	0	0	0	0	2.15754	0	0	0	4.6505
ALSP001.0001.d01_016200	K02835	1.08056	1.50928	1.48479	2.99638	1.77448	0.472587	0	0	0	0	0	0	0	2.41942	1.214	17.5421	0	8.38681
ALSP001.0001.d01_016210	K00712	0.350142	0	0	0	0.398456	0	0	0	0	0	0	0	0	1.20183	1.03674	0	0	1.5197
ALSP001.0001.d01_016220	K15353	0.882129	0	2.40439	6.02792	1.13724	0	0	0	0	0	0	0	0	0	1.55782	0	0	3.47516
ALSP001.0001.d01_016230	K07778	0	0	0	0	0	0	0	0	0	0	0	0	0	0	0	0	0	0.924134
ALSP001.0001.d01_016240	K06076	0.185935	0	0	0	0	0.642417	0	0	0	0	0	0	0	0.675262	0	2.25425	0	2.52978
ALSP001.0001.d01_016250	K03832	0	0	0	0	0	0	0	0	0	0	0	0	0	0	0	0	0	0
ALSP001.0001.d01_016260	K03601	0.412166	0	0.678606	0	0	0	0	0	0	0	0	0	0	0	0	1.40958	0	0.510181
ALSP001.0001.d01_016270	#N/A	0	0	0	0	0	0	0	0	0	0	0	0	0	2.44894	0	7.75965	0	0
ALSP001.0001.d01_016280	K05928	0	0	0	0	0	0	0	0	0	0	0	0	0	0.638894	0	2.13413	0	0
ALSP001.0001.d01_016290	K00951	0.133323	0.384291	1.80997	0	0.311361	0.237242	0	0	0	0	0	0	0	1.43555	0.198216	2.33334	0	1.79153
ALSP001.0001.d01_016300	K03046	4.63411	0.190744	3.63668	1.97808	0.774312	1.14647	0	0	0.0824116	0	0	0	0.0338399	2.9038	1.04073	0	0	5.53038
ALSP001.0001.d01_016310	K03043	4.75776	2.14171	3.68287	0	0.529154	1.26346	0.155823	0	0.0899641	0.163224	0	0.0785917	0	4.95665	1.38216	2.45393	0	10.1631
ALSP001.0001.d01_016320	K02935	31.2192	8.71233	17.7015	17.5091	4.93005	10.7714	0	0	0	0	0	0	0	55.548	14.0654	41.3993	0	123.155
ALSP001.0001.d01_016330	K02864	12.1069	5.43714	6.659	12.9129	3.60197	2.88537	0	0	0	0	0	0	0	27.5402	7.60408	13.2207	0	52.2838
ALSP001.0001.d01_016340	K02863	22.2188	4.12993	12.619	16.8326	2.66603	11.3594	0	0	0	0	0	0	0	40.8317	10.742	31.0169	0	83.5654
ALSP001.0001.d01_016350	K02867	32.9035	8.46263	31.9816	22.6426	10.6331	23.3312	0	0	0	0	0	0	0	77.2732	20.0884	42.749	0	143.951
ALSP001.0001.d01_016360	K02601	9.32626	1.50428	5.6718	3.00084	6.6539	2.72929	0	0	0	0	0	0	0	21.4309	5.4952	2.98767	0	46.8196
ALSP001.0001.d01_016370	K03073	13.4148	0	1.02079	62.722	5.00182	15.1495	0	0	0	0	0	0	0	35.2834	10.7259	51.0598	0	144.572
ALSP001.0001.d01_016390	K02358	50.8239	11.5064	53.0972	39.6488	11.282	20.5255	0	6.28877	0	0.74663	0	0.379758	2.82042	38.2208	14.551	41.1683	1.50454	110.196
ALSP001.0001.d01_016430	#N/A	0.451084	0	0	0	0	0	0	0	0	0	0	0	0	1.57118	1.32528	0	0	0
ALSP001.0001.d01_016440	#N/A	0	0	0	0	0	0	0	0	0	0	0	0	0	0	0	0	0	2.511
ALSP001.0001.d01_016450	#N/A	0	0	0	0	0	0	0	0	0	0	0	0	0	0	2.43039	0	0	7.24157
ALSP001.0001.d01_016460	K06141	0	0	0	0	0	0	0	0	0	0	0	0	0	0	9.85234	8.56836	0	0
ALSP001.0001.d01_016470	#N/A	0.772714	0	0	0	3.36166	0	0	0	0	0	0	0	0	1.41789	19.8627	0	0	10.6016
ALSP001.0001.d01_016480	K01286	0.111816	0	0	0	0	0	0	0	0	0	0	0	0	0	0	0	0	0
ALSP001.0001.d01_016490	K00639	1.62188	0.665014	1.76561	2.56428	0.497773	1.61079	0	0	0	0	0	0	0	2.49477	1.91853	4.14875	0	5.67832
ALSP001.0001.d01_016500	K02030	1.24847	0	3.3908	9.87283	0.974002	1.46219	0	0	0	0	0	0	0	5.93546	3.80139	4.90339	0	9.29082
ALSP001.0001.d01_016510	#N/A	3.16656	0	0	0	1.99888	0	0	0	0	0	0	0	0	3.46899	2.91699	5.62448	0	28.8926
ALSP001.0001.d01_016520	K16327	0.818919	0	0	0	1.03717	0	0	0	0	0	0	0	0	0	0.491992	0	0	2.1933
ALSP001.0001.d01_016530	K00945	0	0	0	0	0	0	0	0	0	0	0	0	0	0	0.646229	0	0	0
ALSP001.0001.d01_016540	K03527	0.873183	0	0	0	0	0	0	0	0	0	0	0	0	0.610064	0	2.03659	0	2.27345
ALSP001.0001.d01_016550	#N/A	0	0	0	0	0	0	0	0	0	0	0	0	0	0	0.921475	0	0	4.04692
ALSP001.0001.d01_016560	K03797	0.816652	0	0.223833	0	0.372669	0.605581	0	0	0	0	0	0	0	0.312077	0.262397	0	0	3.86613
ALSP001.0001.d01_016570	K07709	0.471794	0	0	0	0	0	0	0	0	0	0	0	0	0.836455	0	0	0	0.512628
ALSP001.0001.d01_016580	#N/A	0	0	0	0	0	0	0	0	0	0	0	0	0	0	0	0	0	0
ALSP001.0001.d01_016590	K01719	1.28755	0.973359	1.1785	0	0.71537	0.882851	0	0	0	0	0	0	0	1.81903	0.502057	7.94044	0	2.60754
ALSP001.0001.d01_016600	K03536	0.81644	0	0	0	0	0	0	0	0	0	0	0	0	0	1.16075	4.59111	0	6.97011
ALSP001.0001.d01_016610	K08998	0	0	0	0	2.42021	0	0	0	0	0	0	0	0	0	0	0	0	0
ALSP001.0001.d01_016620	K07271	0.32403	0	0.236795	0	0	0	0	0	0	0	0	0	0	0.883013	0.249586	0	0	1.8482
ALSP001.0001.d01_016630	K06046	0.306054	0	0.436821	0	0	0.531294	0	0	0	0	0	0	0	0	0	1.73508	0	4.06149
ALSP001.0001.d01_016640	K01055	0.191833	0	0	0	1.58314	0	0	0	0	0	0	0	0	1.30897	0	2.15676	0	2.46429
ALSP001.0001.d01_016650	K01778	0.16097	0	0	0	0	0.547827	0	0	0	0	0	0	0	1.10639	0	0	0	1.36035
ALSP001.0001.d01_016660	K07278	0.123806	0	0	0.725578	0	0	0	0	0	0	0	0	0	0.219097	0.182279	0.741976	0	1.1014
ALSP001.0001.d01_016670	K01610	7.84008	3.36034	10.5088	7.41426	2.99474	2.71247	0.374151	0.265816	0.216014	0	0.335305	0.609919	0.894265	6.87174	2.75124	7.52887	0.363583	20.5565
ALSP001.0001.d01_016680	K07076	0.311796	0	0	3.58294	0	1.10966	0	0	0	0	0	0	0	0	0.469986	3.66702	0	4.17795
ALSP001.0001.d01_016690	K02557	3.59574	2.08513	4.13408	0	0.673897	1.52451	0	0	0	0	0	0	0	5.92105	4.2835	5.7435	0	18.9668
ALSP001.0001.d01_016700	K00525	0.98207	0	1.82476	0	0.965048	0.204067	0	0	0	0	0	0	0	1.7453	0.347074	1.73505	0	4.86622
ALSP001.0001.d01_016710	K03668	0.904186	0	0	0	0	0	0	0	0	0	0	0	0	0	0	0	0	4.77753
ALSP001.0001.d01_016720	K09022	2.33753	2.1436	0	0	1.6711	0	0	0	0	0	0	0	0	1.38413	0	18.4811	0	3.45026
ALSP001.0001.d01_016730	K02508	0	0	0.422963	7.61398	0	0	0	0	0	0	0	0	0	1.1645	0	0	0	3.62218
ALSP001.0001.d01_016740	K07029	0	0	0	0	0	0	0	0	0	0	0	0	0	0.593686	0	0	0	2.21241
ALSP001.0001.d01_016750	K03734	0.521486	0	1.56206	0	0	0	0	0	0	0	0	0	0	1.57868	0.877478	3.45137	0	3.93871
ALSP001.0001.d01_016760	K02956	102.823	30.4903	113.696	111.441	76.7092	41.2886	0	0	0.631878	0	0	0	0	247.269	84.9952	430.926	0	844.775
ALSP001.0001.d01_016770	K00962	5.18975	2.19989	2.89331	0	0.834918	1.0322	0	0	0	0	0	0	0	4.07248	0.975801	5.68512	0	9.71239
ALSP001.0001.d01_016780	K12512	3.52695	0	2.47137	0	1.43074	1.16745	0	0	0	0	0	0	0	7.4501	1.77774	4.43798	0	16.4094
ALSP001.0001.d01_016790	K01619	1.51435	0	0.925155	0	0.390268	0.878818	0	0	0	0	0	0	0	6.00298	1.02246	6.77506	0	8.93286
ALSP001.0001.d01_016800	K07568	1.22103	0	0.310727	0	0	0.840232	0	0	0	0	0	0	0	1.70778	1.06949	1.41052	0	6.95126
ALSP001.0001.d01_016810	K01689	0	0	0	0	0	0	0	0	0	0	0	0	0	0.407479	0.348783	0	0	0.516279
ALSP001.0001.d01_016830	K00940	1.02431	0	1.87601	0	1.41587	0	0	0	0	0	0	0	0	2.40461	0	20.155	0	15.2199
ALSP001.0001.d01_016840	K07506	0	0	0	0	0	0	0	0	0	0	0	0	0	0.601383	0	1.97827	0	0
ALSP001.0001.d01_016850	K10716	0	0	0	0	0	0	0	0	0	0	0	0	0	0	0	0	0	0
ALSP001.0001.d01_016860	K03282	0.977951	3.75871	0	0	0	0	0	0	0	0	0	0	0	3.5074	0	3.80064	0	1.47935
ALSP001.0001.d01_016870	K16092	1.7823	0	0.137138	0	0.351589	1.19979	0	0	0	0	0	0	0	1.32888	0.159378	2.48623	0	3.20466
ALSP001.0001.d01_016880	K07004	1.54054	0.311526	0.308099	1.33232	0	0.798223	0	0	0	0	0	0	0	1.20036	0.85588	0	0	3.26373
ALSP001.0001.d01_016890	K07076	0	0	0.425811	0	0.383698	1.14273	0	0	0	0	0	0	0	1.18736	0.488533	5.80265	0	9.17773
ALSP001.0001.d01_016900	K01495	1.21226	0	0.699783	0	0	0	0	0	0	0	0	0	0	1.74786	0	2.77958	0	3.20893
ALSP001.0001.d01_016910	K02428	0.496067	0	0	0	0	0	0	0	0	0	0	0	0	0	0	2.95918	0	1.12095
ALSP001.0001.d01_016920	#N/A	0.207761	0	1.12093	0	0	0	0	0	0	0	0	0	0	0	0	2.45067	0	1.36805
ALSP001.0001.d01_016930	#N/A	0.374972	1.03859	0	0	1.53298	0	0	0	0	0	0	0	0	1.30897	0.557346	0	0	4.94324
ALSP001.0001.d01_016940	K01087	0.702259	0	1.60145	3.994	2.28256	0.59898	0	0	0	0	0	0	0	3.11895	0	2.04299	0	6.13676
ALSP001.0001.d01_016950	K10678	0.289929	0	0	0	0	0	0	0	0	0	0	0	0	0	0.835828	0	0	0
ALSP001.0001.d01_016960	K07076	0.151827	0	0.404044	0	0	0.546571	0	0	0	0	0	0	0	0	2.34402	1.78497	0	6.30703
ALSP001.0001.d01_016970	#N/A	0.194256	0	0	0	0	0	0	0	0	0	0	0	0	0	0.376868	0	0	1.71247
ALSP001.0001.d01_016980	K15011	0	0	0	0	0	0	0	0	0	0	0	0	0	0	0	0	0	1.28677
ALSP001.0001.d01_016990	K00991	0.210888	0	0	0	0	0	0	0	0	0	0	0	0	0	0	0	0	0
ALSP001.0001.d01_017000	K09979	0.345497	0	0	0	0.808215	1.21331	0	0	0	0	0	0	0	3.04721	0.514519	0	0	0
ALSP001.0001.d01_017010	K08259	0.530058	0	0.308325	0	0	0	0	0	0	0	0	0	0	0	0.311361	0	0	3.75415
ALSP001.0001.d01_017020	K00912	1.12102	0	0	0	0	0	0	0	0	0	0	0	0	0.505482	0.426511	0	0	3.76743
ALSP001.0001.d01_017030	K03111	0	0	0	0	1.48219	0	0	0	0	0	0	0	0	2.97262	0	0	0	6.19508
ALSP001.0001.d01_017040	K00275	0.882297	0.606309	0	0	0	0	0	0	0	0	0	0	0	0.768286	0	0	0	3.33582
ALSP001.0001.d01_017050	#N/A	0	0	0	0	0	0	0	0	0	0	0	0	0	0.583853	0	0	0	0
ALSP001.0001.d01_017060	K03325	0.382216	0	0	0	0	0	0	0	0	0	0	0	0	0	6.75643	0	0	0
ALSP001.0001.d01_017070	K01951	0.873136	0	0	0	0	0	0	0	0	0	0	0	0	0.687695	0.290694	1.1249	0	3.43791
ALSP001.0001.d01_017080	#N/A	0.435394	0	2.19941	0	0	0	0	0	0	0	0	0	0	0	0	0	0	0
ALSP001.0001.d01_017090	K00088	0.840753	0	0.128522	0	0.420207	0	0	0	0	0	0	0	0	1.76591	0	0	0	3.13582
ALSP001.0001.d01_017100	K06142	1.06998	0	0.388553	0	1.1633	0.464954	0	0	0	0	0	0	0	7.2738	0.824746	6.33919	0	7.83609
ALSP001.0001.d01_017110	K03629	1.15258	0	0	0	0	0	0	0	0	0	0	0	0	2.0489	0.870448	13.7788	0	2.59427
ALSP001.0001.d01_017120	K07277	0.74105	0.31297	0.325971	0	0.604554	0.396262	0	0	0	0	0	0	0	1.73686	0.338586	1.31216	0	3.28292
ALSP001.0001.d01_017130	K00806	0.409898	0	0	0	0	1.41898	0	0	0	0	0	0	0	4.38125	0	2.38208	0	4.53873
ALSP001.0001.d01_017140	K00858	0.339826	0	0	0	0	0	0	0	0	0	0	0	0	0.608012	0	0	0	0
ALSP001.0001.d01_017150	K03474	0.415594	0	0	0	0	0	0	0	0	0	0	0	0	1.43219	0	0	0	0
ALSP001.0001.d01_017160	K10804	0.223108	0	0	0	0	0	0	0	0	0	0	0	0	0.806866	0	4.08432	0	4.08314
ALSP001.0001.d01_017170	K00970	0.306795	0	0	0	0	0	0	0	0	0	0	0	0	1.85039	0.937612	1.24865	0	2.06849
ALSP001.0001.d01_017180	K00759	0.786348	0	2.85928	0	0	0	0	0	0	0	0	0	0	0	0	3.03543	0	2.28164
ALSP001.0001.d01_017190	K07504	0.309672	0	0	0	1.01729	0	0	0	0	0	0	0	0	1.09336	0	0	0	1.38506
ALSP001.0001.d01_017200	K01803	0.994891	1.12072	0.504297	0	0.838877	1.35215	0	0	0	0	0	0	0	0	1.18539	4.57129	0	12.2097
ALSP001.0001.d01_017210	K04567	1.746	0	0.219754	0.974231	1.26702	0.890714	0	0	0	0	0	0	0	0.605522	0.766671	3.01737	0	4.15768
ALSP001.0001.d01_017220	K01096	0	0	0	0	0	0	0	0	0	0	0	0	0	1.80164	0	5.88604	0	0
ALSP001.0001.d01_017230	K03739	0	0	0	0	0	0	0	0	0	0	0	0	0	0	0	0	0	1.26946
ALSP001.0001.d01_017240	#N/A	0.176478	0.97683	0.686275	0	0.373855	0	0	0	0	0	0	0	0	0.629631	0	0	0	0.39958
ALSP001.0001.d01_017250	K06973	0.196354	0	1.62328	0	0	0	0	0	0	0	0	0	0	0	0.585408	0	0	0
ALSP001.0001.d01_017260	K07301	0	0	0.787949	0	0	0	0	0	0	0	0	0	0	0.543305	0	0	0	0
ALSP001.0001.d01_017270	K02566	0.256359	0	0	0	0.353969	0.594016	0	0	0	0	0	0	0	0.612235	0	0	0	2.64785
ALSP001.0001.d01_017280	K02016	3.92652	9.3464	11.0126	0	7.07714	9.66912	0	0	0	0	0	0	0	39.052	33.2043	51.6371	0	99.3661
ALSP001.0001.d01_017290	#N/A	0.871387	0	2.00603	0	1.22333	0.995937	0	0	0	0	0	0	0	4.12406	0	10.1976	0	7.80236
ALSP001.0001.d01_017300	K06341	0	0	0	0	0	0	0	0	0	0	0	0	0	0.519051	0	0	0	1.27242
ALSP001.0001.d01_017310	K03183	0	0	0	0	0	0	0	0	0	0	0	0	0	0	0	0	0	2.65121
ALSP001.0001.d01_017320	K09808	0.161165	0.617185	0.598929	0	0.463547	0	0	0	0	0	0	0	0	0.786378	0.325324	0	0	0.49522
ALSP001.0001.d01_017340	K09951	0	0	0	0	0	0	0	0	0	0	0	0	0	0	0	0	0	0
ALSP001.0001.d01_017350	K15342	0.164578	0	0	0	0	0.577962	0	0	0	0	0	0	0	0.870924	0	0	0	1.49269
ALSP001.0001.d01_017360	K09952	0.745369	0.446649	0.235347	0	1.02297	0.69815	0	0	0	0	0	0	0	2.57566	0.782676	9.21163	0	9.18752
ALSP001.0001.d01_017370	#N/A	9.5426	28.0235	16.1311	0	14.8668	24.3194	0	0	0	0	0	0	0	80.313	3.00216	345.446	0	278.203
ALSP001.0001.d01_017380	K03088	9.71497	1.44257	3.83031	5.56251	2.7518	2.1862	0	0	0	0	0	0	0	30.016	3.04573	158.729	0	39.0993
ALSP001.0001.d01_017390	K13283	0.169527	0	0	0	0	0	0	0	0	0	0	0	0	1.1652	0	1.96217	0	1.82347
ALSP001.0001.d01_017400	K01881	2.33621	0	1.35849	0	0.843031	1.04205	0	0	0	0	0	0	0	7.09788	0.590303	4.67397	0	11.4392
ALSP001.0001.d01_017410	#N/A	0	0	0	0	0	0	0	0	0	0	0	0	0	0	0	3.60816	0	6.88008
ALSP001.0001.d01_017420	K07308	0	0	0	8.49431	0	0	0	0	0	0	0	0	0	0.850804	0	2.76581	0	3.2287
ALSP001.0001.d01_017430	K06923	0.07254	0	0.102296	0	0	0.244819	0	0	0	0	0	0	0	0.885535	0.537346	2.08729	0	0.318787
ALSP001.0001.d01_017440	K01372	1.06709	0.710356	1.65054	0	1.56865	0.425034	0	0	0	0	0	0	0	3.07483	1.87935	4.27139	0	4.12182
ALSP001.0001.d01_017450	K03168	0.83411	0	1.07922	0	0	0.226416	0	0	0	0	0	0	0	1.36674	0.383798	0.747975	0	5.39434
ALSP001.0001.d01_017460	#N/A	0.730012	0	1.75915	0	0.211425	0.94673	0	0	0	0	0	0	0	2.27786	1.6459	1.06437	0	6.66463
ALSP001.0001.d01_017470	K00703	2.04395	1.02329	2.92672	0	0	0.32279	0	0	0	0	0	0	0	2.59095	1.09051	1.09779	0	8.10765
ALSP001.0001.d01_017480	K07568	0.964537	0	2.48005	0	0	0.48879	0	0	0	0	0	0	0	2.48965	0.423583	3.27827	0	4.72416
ALSP001.0001.d01_017490	K03177	0.196372	0	0	0	0	0	0	0	0	0	0	0	0	0	0	0	0	1.81129
ALSP001.0001.d01_017500	K06153	0.179328	0	0	0	0	0	0	0	0	0	0	0	0	0.665372	0.563317	0	0	0.806663
ALSP001.0001.d01_017510	K05340	0	0	0	0	0	0	0	0	0	0	0	0	0	0	0	0	0	0
ALSP001.0001.d01_017520	K09811	0.164578	0	0	0	0	0	0	0	0	0	0	0	0	0.595688	0.496979	0	0	1.46935
ALSP001.0001.d01_017530	#N/A	0.530082	0	0	0	0	0	0	0	0	0	0	0	0	2.10133	0	3.45464	0	3.25679
ALSP001.0001.d01_017540	K02523	0.436738	0	0.797716	0	0	0	0	0	0	0	0	0	0	0.5206	0.221275	0	0	1.30845
ALSP001.0001.d01_017550	K02429	1.42912	0	0	2.29982	0	0	0	0	0	0	0	0	0	1.78685	0.75172	2.35514	0	2.23449
ALSP001.0001.d01_017560	K04033	1.91048	0	1.38153	0	0	0	0	0	0	0	0	0	0	0	0	0	0	0
ALSP001.0001.d01_017570	#N/A	0	0	0	0	0	0	0	0	0	0	0	0	0	0	0	0	0	0
ALSP001.0001.d01_017580	#N/A	0	0	0	0	0	0	0	0	0	0	0	0	0	0	0	0	0	0
ALSP001.0001.d01_017590	K07720	0	0.928385	0	0	0	0	0	0	0	0	0	0	0	0	0	0	0	0.729266
ALSP001.0001.d01_017600	K07720	0.161308	0	0.941509	0	0	0	0	0	0	0	0	0	0	0	0	0	0	0.72008
ALSP001.0001.d01_017610	K00299	0	0	0	0	0	0	0	0	0	0	0	0	0	0	0	0	0	1.22704
ALSP001.0001.d01_017620	K00661	0	0	0	0	0	0	0	0	0	0	0	0	0	0	0	0	0	0
ALSP001.0001.d01_017630	K07148	0	0	0	0	0	0	0	0	0	0	0	0	0	0	0	0	0	0
ALSP001.0001.d01_017640	K03327	0	0	0	0	0	0	0	0	0	0	0	0	0	0	0.306106	0	0	0
ALSP001.0001.d01_017650	K06889	0	0	0	0	0	0	0	0	0	0	0	0	0	0	0	0	0	0.301929
ALSP001.0001.d01_017660	K00299	0	0	0	0	0	0	0	0	0	0	0	0	0	0	0	0	0	0
ALSP001.0001.d01_017670	K09143	0	0	0	0	0	0	0	0	0	0	0	0	0	0	0	0	0	0
ALSP001.0001.d01_017680	#N/A	0	0	0	0	0	0	0	0	0	0	0	0	0	0	0	0	0	0
ALSP001.0001.d01_017690	#N/A	0	0	0	0	0	0	0	0	0	0	0	0	0	0	0	0	0	0
ALSP001.0001.d01_017700	K14155	0	0	0	0	0	0	0	0	0	0	0	0	0	0	0	0	0	0.543933
ALSP001.0001.d01_017710	K07679	0.0617168	0	0.0821207	0	0	0	0	0	0	0	0	0	0	0.228992	0.191046	0	0	0
ALSP001.0001.d01_017720	K07713	0.170307	0	0	0	0	0	0	0	0	0	0	0	0	0	0	0	0	0
ALSP001.0001.d01_017730	K14059	0.505624	0	3.02834	0	0.397067	1.50372	0	0	0	0	0	0	0	2.75429	0	0	0	4.5066
ALSP001.0001.d01_017750	K09812	0.401567	0	0	0	0	0	0	0	0	0	0	0	0	0	0.602659	6.93688	0	1.7668
ALSP001.0001.d01_017760	K02470	2.00211	0.841787	2.6321	0	2.2114	0.25736	0	0	0	0	0	0	0	5.3634	0.224932	4.48952	0	10.3571
ALSP001.0001.d01_017770	K00876	0.120943	0	1.30505	0	0.550523	0	0	0	0	0	0	0	0	2.56404	0	0	0	4.2525
ALSP001.0001.d01_017780	K18555	0	0	0	0	0	0	0	0	0	0	0	0	0	0	0	0	0	1.18165
ALSP001.0001.d01_017790	#N/A	8.46191	0	2.52108	0	9.84397	6.45235	0	0	0	0	0	0	0	11.619	0	10.8317	0	12.5029
ALSP001.0001.d01_017800	K07028	1.65684	1.44117	2.06185	0	0.59664	1.77691	0	0	0	0	0	0	0	2.27598	0	3.09221	0	6.86595
ALSP001.0001.d01_017810	K01756	2.26368	0.639503	3.48617	15.6466	0.959361	1.59601	0	0	0	0	0	0	0	10.9145	0.514771	7.235	0	17.6041
ALSP001.0001.d01_017820	K01491	0.179674	0	0	0	0	0	0	0	0	0	0	0	0	1.24591	0	0	0	1.53144
ALSP001.0001.d01_017830	K01945	0.463706	0	0	0	0	0	0	0	0	0	0	0	0	0.832981	0	0	0	4.15127
ALSP001.0001.d01_017840	K00602	0.485108	0	0	0	0	0	0	0	0	0	0	0	0	0.346899	0	0	0	1.94275
ALSP001.0001.d01_017850	K11175	1.06321	0	0	0	0	0	0	0	0	0	0	0	0	0.914162	0	0	0	2.31345
ALSP001.0001.d01_017860	K01933	1.4489	0	0.210058	3.27458	0.604509	0	0	0	0	0	0	0	0	1.52977	0.857744	3.26722	0	0
ALSP001.0001.d01_017870	K00764	1.02255	0	0.296743	0	0.240418	0	0	0	0	0	0	0	0	2.22224	0	1.24602	0	3.21067
ALSP001.0001.d01_017880	K01923	2.27831	0	0	0	0	0	0	0	0	0	0	0	0	3.65482	0.612941	2.32789	0	5.49375
ALSP001.0001.d01_017890	K01952	0.246158	0	0	0	0.164956	0.140502	0	0	0.0232609	0	0	0	0	2.13144	0.238166	0.452018	0	3.88063
ALSP001.0001.d01_017900	K01589	0.27104	0	0	0	0	0	0	0	0	0	0	0	0	0.467017	0.402864	0	0	2.9634
ALSP001.0001.d01_017910	K01588	0	0	0	0	0	0	0	0	0	0	0	0	0	0	0	0	0	7.14986
ALSP001.0001.d01_017920	#N/A	0	0	0	0	0	0	0	0	0	0	0	0	0	0	0	0	0	2.45409
ALSP001.0001.d01_017930	K01465	0.436552	0	0.91842	0	0	0	0	0	0	0	0	0	0	0	0.331319	0	0	1.49235
ALSP001.0001.d01_017940	K01956	0.958074	0.772804	0.394724	0	0.578456	0	0	0	0	0	0	0	0	0	0	0	0	0.587269
ALSP001.0001.d01_017950	K01955	1.14914	0.512554	1.47264	0	0.194306	0.163215	0	0	0	0	0	0	0	0.166277	0	0	0	0.723434
ALSP001.0001.d01_017960	K02823	0.796347	0	0.572428	0	0.454017	0.68158	0	0	0	0	0	0	0	0.684711	1.18082	0	0	0
ALSP001.0001.d01_017970	K17828	0.644081	0	0.468011	0	0	0	0	0	0	0	0	0	0	2.28046	0.727707	1.92382	0	2.83214
ALSP001.0001.d01_017980	K01591	0.407913	0	1.08603	0	0	0	0	0	0	0	0	0	0	0.759307	0	0	0	0
ALSP001.0001.d01_017990	K00384	1.70694	0	0	0	0	0	0	0	0	0	0	0	0	4.01411	0	0	0	0
ALSP001.0001.d01_018000	K00762	0	0	0	0	1.00266	0	0	0	0.277845	0	0	0	0	0	0	0	0	0
ALSP001.0001.d01_018010	K00609	0.544838	0.750259	0.997774	0	0.872025	0	0	0	0	0	0	0	0	0.489788	0	0	0	0.613522
ALSP001.0001.d01_018020	K03555	0.230362	0.308326	0.164018	0	0	0.198243	0	0	0	0	0	0	0	0.198736	0.338339	0.655343	0	2.99029
ALSP001.0001.d01_018030	K11741	0	0	1.34538	0	0	0	0	0	0	0	0	0	0	1.88211	0	0	0	4.69932
ALSP001.0001.d01_018040	K07095	0	0	0	0	0	0	0	0	0	0	0	0	0	0	0	0	0	0
ALSP001.0001.d01_018050	K12574	0.121205	0	0.16705	0	0	0	0	0	0	0	0	0	0	0	0	1.40288	0	3.12352
ALSP001.0001.d01_018060	#N/A	0	0	1.19414	0	0	1.61393	0	0	0	0	0	0	0	0	1.39862	0	0	2.01666
ALSP001.0001.d01_018070	#N/A	0	0	0	0	0	0	0	0	0	0	0	0	0	0	0	0	0	5.15685
ALSP001.0001.d01_018080	K14165	0	0	0	0	0	0	0	0	0	0	0	0	0	0	0	0	0	1.35071
ALSP001.0001.d01_018090	#N/A	0.612468	0	0.629744	2.87343	1.03806	0.41869	0	0	0	0	0	0	0	0.866134	0.732272	4.36643	0	5.4427
ALSP001.0001.d01_018100	#N/A	1.40291	0	4.45631	0	0	0	0	0	0	0	0	0	0	1.98785	0	0	0	3.72305
ALSP001.0001.d01_018110	K07085	0.435486	0	0.2543	0	0	0	0	0	0	0	0	0	0	0.620751	0	0	0	0.775985
ALSP001.0001.d01_018120	K04759	0	0	0	0	0.37544	0	0	0	0	0	0	0	0	0.422253	0.180725	0.695012	0	1.59201
ALSP001.0001.d01_018130	#N/A	20.18	9.34566	21.5518	0	16.0773	2.94341	0	0	0	0	0	0	0	86.1622	38.64	54.0536	0	169.738
ALSP001.0001.d01_018140	K03760	0.0862213	0	0.895732	0	0	0	0	0	0	0	0	0	0	0	0.262397	1.01539	0	0.583539
ALSP001.0001.d01_018150	K07278	0.245148	0	0	0	0	0	0	0	0	0	0	0	0	0.440096	0	0	0	2.18027
ALSP001.0001.d01_018160	K07109	0.549925	0	1.52706	0	0	0.977581	0	0	0	0	0	0	0	3.99729	0	3.19254	0	2.52534
ALSP001.0001.d01_018170	K01104	0	0	0	0	0	1.06527	0	0	0	0	0	0	0	1.11597	0	0	0	0
ALSP001.0001.d01_018180	K00600	3.17664	0	2.11987	0	1.69017	1.21405	0	0	0	0	0	0	0	5.31839	1.37602	4.7434	0	14.0661
ALSP001.0001.d01_018190	#N/A	1.31468	0	0	0	0	0	0	0	0	0	0	0	0	3.05078	1.30566	0	0	4.83538
ALSP001.0001.d01_018200	K03797	0.317218	0	0.361492	0	0	0.248087	0	0	0	0	0	0	0	0	0	1.61825	0	2.62687
ALSP001.0001.d01_018210	K09807	0.200473	0	0	0	0	0	0	0	0	0	0	0	0	2.18418	0	0	0	2.22967
ALSP001.0001.d01_018220	K01439	0.324177	0	0.454753	0	0.250458	0	0	0	0	0	0	0	0	1.14985	0	0	0	2.16891
ALSP001.0001.d01_018230	K01840	0.312397	0	0.545111	0	0	0	0	0	0.0619621	0	0	0	0	1.11665	0.636551	0	0	2.35028
ALSP001.0001.d01_018240	K00757	1.27188	0	3.67883	0	2.47651	0.5927	0	0	0	0	0	0	0	3.56925	1.00805	10.7769	0	21.9288
ALSP001.0001.d01_018250	K02338	1.31916	0.74814	1.81133	2.98261	1.66224	0.909982	0	0	0	0	0	0	0	3.71244	0.788257	6.06326	0	8.11193
ALSP001.0001.d01_018260	K02342	0.471876	0	0	0	0	0.675724	0	0	0	0	0	0	0	0	0.580852	2.23378	0	2.56498
ALSP001.0001.d01_018270	K08307	1.17326	0.452153	0.235155	0	0.338367	0.279994	0	0	0	0	0	0	0	1.56363	0.725844	1.85397	0	5.54963
ALSP001.0001.d01_018280	K01926	0.879617	0	0.642266	0	0.520357	0.781172	0	0	0	0	0	0	0	0.807847	1.33425	0	0	0.48805
ALSP001.0001.d01_018290	K11753	0	0	0	0	0	0	0	0	0	0	0	0	0	0	0.606825	0	0	0
ALSP001.0001.d01_018300	K07107	0.173438	0	0	0	0	0	0	0	0	0	0	0	0	0	0	0	0	0
ALSP001.0001.d01_018310	#N/A	0	0	0	0	0	0	0	0	0	0	0	0	0	0	0	0	0	0
ALSP001.0001.d01_018320	K04079	1.36205	1.1945	0.972306	3.2648	0.93918	0	0	0	0	0	0	0	0	1.79553	2.89417	1.69533	0	4.26403
ALSP001.0001.d01_018330	#N/A	0	0	0	0	0	0	0	0	0	0	0	0	0	0	0	0	0	0
ALSP001.0001.d01_018340	K07696	0.501449	1.37103	1.44333	0	0	0	0	0	0	0	0	0	0	0.895043	0	0	0	3.3467
ALSP001.0001.d01_018350	K06950	0	0	0	0	0	0	0	0	0	0	0	0	0	0.758265	0	0	0	2.86652
ALSP001.0001.d01_018360	#N/A	0.705226	0	1.43623	0	0.421252	0.358804	0	0	0	0	0	0	0	3.25359	1.20981	3.62587	0	7.63536
ALSP001.0001.d01_018370	#N/A	0	0	0	0	0	0	0	0	0	0	0	0	0	1.37315	0	0	0	0
ALSP001.0001.d01_018380	K07148	0.506449	0	0	0	0	0	0	0	0	0	0	0	0	0.438424	0.37527	0	0	1.12713
ALSP001.0001.d01_018390	K02860	0.297043	0	1.73376	0	0	0	0	0	0	0	0	0	0	1.07877	0	1.74908	0	8.04085
ALSP001.0001.d01_018400	K02959	20.5906	5.35236	17.6141	12.0521	2.97264	9.99803	0	0	0	0	0	0	0	21.4211	7.00236	27.1691	0	90.2036
ALSP001.0001.d01_018410	K13993	0.32941	0	0	0	0	0	0	0	0	0	0	0	0	0	0	0	0	1.45373
ALSP001.0001.d01_018420	#N/A	0.318939	0	0	0	0	0	0	0	0	0	0	0	0	1.18737	0	0	0	8.75366
ALSP001.0001.d01_018430	K02528	0.601286	0	1.05626	0	0	0.676192	0	0	0	0	0	0	0	3.46177	0	0	0	1.74639
ALSP001.0001.d01_018440	K03654	1.04208	0.377075	0.370062	0	0.571644	0.464918	0	0	0	0	0	0	0	4.54019	1.20672	3.93258	0	14.2154
ALSP001.0001.d01_018450	K06861	0.729882	0	0	0	0.774111	0	0	0	0	0	0	0	0	2.58323	1.07849	2.17137	0	14.7845
ALSP001.0001.d01_018460	K00800	0.578474	0	2.83978	0	0.986525	0.795808	0	0	0	0	0	0	0	4.76402	0.350482	0.678582	0	1.54988
ALSP001.0001.d01_018470	K01736	0.303169	1.67638	0	0	0	0	0	0	0	0	0	0	0	1.04476	0.441016	3.44308	0	4.66799
ALSP001.0001.d01_018480	K02493	0.508603	0	0	0	1.4408	0	0	0	0	0	0	0	0	1.21496	0	0	0	3.05109
ALSP001.0001.d01_018490	K03565	0	0	0.794669	0	0	0	0	0	0	0	0	0	0	0	0	0	0	0
ALSP001.0001.d01_018510	#N/A	0	0	0	0	0	0	0	0	0	0	0	0	0	0	0	0	0	0
ALSP001.0001.d01_018520	K07496	2.06557	1.36851	0.910371	0	1.64939	1.99638	0	0.0760777	0	0	0	0	0	12.768	1.96503	17.3463	0	24.9023
ALSP001.0001.d01_018530	K07464	0.788489	0	0	0	0	0	0	0	0	0	0	0	0	2.75046	0.780284	6.12996	0	3.45208
ALSP001.0001.d01_018540	K15342	0	0	0	0	0.623504	0	0	0	0	0	0	0	0	1.05891	0	1.70855	0	2.00459
ALSP001.0001.d01_018550	K09951	0	0	0	0	0	0	0	0	0	0	0	0	0	1.93779	0	0	0	0
ALSP001.0001.d01_018570	K03406	0	0	3.65214	0	2.75522	2.31185	0	0	0	0	0	0	0	0	0	11.5406	0	8.85948
ALSP001.0001.d01_018580	K00425	0.466085	0	0	0	0	0.320597	0	0	0	0	0	0	0	1.00262	0.280201	2.12836	0	3.14295
ALSP001.0001.d01_018590	K00426	0.13393	0	0.369177	0	0	0	0	0	0	0	0	0	0	0.915435	0	2.93278	0	0
ALSP001.0001.d01_018600	K06320	0.421961	0	0.403027	0	0	0	0	0	0	0	0	0	0	1.51568	0	1.64493	0	3.74699
ALSP001.0001.d01_018610	K01409	0.423836	0	0.184892	0	0	0	0	0	0	0	0	0	0	0.515566	0	0	0	5.10565
ALSP001.0001.d01_018620	#N/A	0.1423	0	0	0	0	0.110586	0	0	0	0	0	0	0	0.113978	0	0.185546	0	0.140571
ALSP001.0001.d01_018630	K03561	0	0	0	4.38404	0	0	0	0	0	0	0	0	0	4.08512	0	0	0	1.71262
ALSP001.0001.d01_018640	K03559	0	0	0	0	0	0	0	0	0	0	0	0	0	0	0	0	0	1.47935
ALSP001.0001.d01_018650	K03832	0.210857	0	0	0	0	0	0	0	0	0	0	0	0	1.43084	0.599563	0	0	0
ALSP001.0001.d01_018660	#N/A	0	0	0	0	0	0	0	0	0	0	0	0	0	1.12517	0	0	0	1.4256
ALSP001.0001.d01_018670	K03307	0	0	0	0	0.203074	0	0	0	0	0	0	0	0	0.342355	0	3.46216	0	0.425828
ALSP001.0001.d01_018680	K18676	0.0873029	0	0	0	0	0	0	0	0	0	0	0	0	0	1.06275	0	0	2.34947
ALSP001.0001.d01_018690	K07106	0	0	0	0	0	0	0	0	0	0	0	0	0	0	0	0	0	0
ALSP001.0001.d01_018700	K14645	1.01344	0.421538	0.193669	0	0.174515	0	0	0	0	0	0	0	0	1.87718	0.679158	3.54364	0	1.66958
ALSP001.0001.d01_018710	#N/A	1.56952	0	3.21768	0	1.63597	0	0	0	0	0	0	0	0	2.09979	0	0	0	3.47795
ALSP001.0001.d01_018720	K01673	0	0	0.699329	0	0	0	0	0	0	0	0	0	0	0	0.824746	6.34131	0	2.42172
ALSP001.0001.d01_018730	K06075	0	0	0	0	0	0	0	0	0	0	0	0	0	0	0	0	0	0
ALSP001.0001.d01_018740	K06366	0	0	0	0	0	0	0	0	0	0	0	0	0	0.645874	0	0	0	0
ALSP001.0001.d01_018750	K01187	0.532931	0	0	0	0.155894	0	0	0	0	0	0	0	0	1.18592	0.405451	2.7726	0	0.906844
ALSP001.0001.d01_018760	K07098	0	0	0	0	0	0	0	0	0	0	0	0	0	0.435367	0.363224	0	0	0
ALSP001.0001.d01_018770	K12733	0.674996	0	0	0	0	1.15283	0	0	0	0	0	0	0	0	0	0	0	2.97763
ALSP001.0001.d01_018780	K07317	0.120348	0	0	0	0	0	0	0	0	0	0	0	0	1.64384	0.696603	0	0	0.512887
ALSP001.0001.d01_018790	#N/A	0	0	1.73466	0	0.859421	0	0	0	0	0	0	0	0	0.719688	0	0	0	0
ALSP001.0001.d01_018800	K03856	0.269571	0.787957	0	0	0	0	0	0	0	0	0	0	0	0	0	0	0	0.598784
ALSP001.0001.d01_018820	K02244	0.282157	0	0	0	0	0.736893	0	0	0	0	0	0	0	2.22716	1.0422	0.811995	0	1.5371
ALSP001.0001.d01_018830	K01153	0.119442	0	0.270753	0	0	0	0	0	0	0	0	0	0	0.841083	0	0	0	1.47485
ALSP001.0001.d01_018840	#N/A	0.215553	0	0	0	0	0	0	0	0	0	0	0	0	1.54328	0.65091	2.53848	0	1.93996
ALSP001.0001.d01_018850	K02035	0.237037	0	0.665383	0	0.518616	0	0	0	0	0	0	0	0	0.423306	0	0	0	4.00232
ALSP001.0001.d01_018860	#N/A	0.29307	0	0	0	0	0	0	0	0	0	0	0	0	0	0.448285	3.40173	0	1.96847
ALSP001.0001.d01_018870	K03427	0.0920967	0	0.517679	0	0.400663	0.326189	0	0	0	0	0	0	0	2.02668	0.281191	2.25641	0	2.10626
ALSP001.0001.d01_018880	K07727	0	0	0	0	0	0	0	0	0	0	0	0	0	4.30594	0	7.08741	0	0
ALSP001.0001.d01_018890	#N/A	0.30718	0	0	0	0	0	0	0	0	0	0	0	0	0	0	0	0	0
ALSP001.0001.d01_018900	#N/A	0.527738	0	4.95835	0	1.09387	0	0	0	0	0	0	0	0	6.47942	1.95159	5.99149	0	14.538
ALSP001.0001.d01_018910	K12524	0.822996	0	0	0	0.989127	0	0	0	0	0	0	0	0	0.410173	0	1.40958	0	4.15901
ALSP001.0001.d01_018920	K00674	0.354881	0	0.460286	0	0.414394	0	0	0	0	0	0	0	0	1.28668	0	0	0	1.59393
ALSP001.0001.d01_018930	K08364	1.02119	0	2.55487	0	0	0	0	0	0	0	0	0	0	0	0	0	0	4.46399
ALSP001.0001.d01_018940	K16089	0.281909	0	0.513659	0	0.132019	0.10748	0	0	0	0	0	0	0	1.11856	0.19065	0.754294	0	2.50306
ALSP001.0001.d01_018950	#N/A	0	2.16075	0	0	0	1.38929	0	0	0	0	0	0	0	1.3749	1.19423	6.88436	0	5.18759
ALSP001.0001.d01_018960	K06138	5.20294	0	4.59805	0	3.56334	1.90085	0	0	0	0	0	0	0	19.3358	1.63451	19.3324	0	78.5295
ALSP001.0001.d01_018970	K03654	0.0782349	0	0.448998	0	0.328997	0.534335	0	0	0	0	0	0	0	0.551011	0	0.87296	0	1.69863
ALSP001.0001.d01_018980	K03684	0	0	0.710386	0	0	0	0	0	0	0	0	0	0	2.67758	0	0	0	2.2143
ALSP001.0001.d01_018990	K06969	0.351489	0	0.351295	0	0	0	0	0	0	0	0	0	0	0.858972	0.354754	1.40362	0	0.27001
ALSP001.0001.d01_019000	#N/A	1.07244	0	0	0	0	0	0	0	0	0	0	0	0	0	0	0	0	4.81793
ALSP001.0001.d01_019010	K03529	0.404947	0	0	0	0	0	0	0	0	0	0	0	0	0	0	0	0	0.916465
ALSP001.0001.d01_019020	#N/A	0	0	0	0	0	0	0	0	0	0	0	0	0	1.25945	0	0	0	0
ALSP001.0001.d01_019030	#N/A	1.63054	1.82957	0.837522	0	0	0	0	0	0	0	0	0	0	0	0.988602	0	0	0
ALSP001.0001.d01_019040	#N/A	8.77829	7.32698	0	0	0	3.10109	0	0	0	0	0	0	0	13.918	3.97109	15.3669	0	27.4575
ALSP001.0001.d01_019050	#N/A	0	0	0	0	0	0	0	0	0	0	0	0	0	0	0	0	0	0
ALSP001.0001.d01_019060	K00773	0.397382	0	0	0	0	0	0	0	0	0	0	0	0	0.455868	0	1.52276	0	5.23687
ALSP001.0001.d01_019070	K11720	0.268125	0	0	0	0.54808	0	0	0	0	0	0	0	0	0.461996	0	0	0	1.17831
ALSP001.0001.d01_019080	K18285	0.311455	0	0	0	0.660418	0	0	0	0	0	0	0	0	0.441495	0	0	0	3.00864
ALSP001.0001.d01_019090	K06180	0.187366	0	0.729066	0	0	0.431573	0	0	0	0	0	0	0	0.453637	0	1.51439	0	1.10572
ALSP001.0001.d01_019100	K03423	0.395839	0	0.429638	0	0.338518	0	0	0	0	0	0	0	0	0.276306	0	0	0	2.10272
ALSP001.0001.d01_019110	#N/A	0.418258	0	0	0	0	0	0	0	0	0	0	0	0	0	0	0	0	0
ALSP001.0001.d01_019120	K12994	0.128385	0.721284	0.508476	0	0	0	0	0	0	0	0	0	0	1.348	0	5.93235	0	7.92089
ALSP001.0001.d01_019130	K13500	0.727325	0	0	2.07836	0	0	0	0	0	0	0	0	0	0.655254	0.549089	2.06924	0	4.80405
ALSP001.0001.d01_019140	K03521	2.77475	0	0.679129	0	0.69824	1.16229	0	0	0	0	0	0.952605	0	4.49556	0.75568	3.98867	0	8.2741
ALSP001.0001.d01_019150	K03522	0.439932	0.812546	0	0	0.335171	0.998206	0	0	0	0	0	0	0	2.57772	0	0	0	5.79602
ALSP001.0001.d01_019160	K00257	1.0798	0.720603	1.19464	0	0	0.604803	0	0	0	0	0	0	0	2.77258	1.16931	2.01633	0	6.52656
ALSP001.0001.d01_019170	K03744	0.762153	0	2.75637	0	0	0	0	0	0	0	0	0	0	3.1595	0	5.8091	0	8.97248
ALSP001.0001.d01_019180	K06872	0.965774	0	1.45597	0	0.67922	0.55186	0	0	0	0	0	0	0	2.25027	0	9.26306	0	9.19761
ALSP001.0001.d01_019190	#N/A	0	0	0	0	0	0	0	0	0	0	0	0	0	0	0	0	0	0
ALSP001.0001.d01_019200	K00097	0.951635	0	1.04006	6.13647	0	0	0	0	0	0	0	0	0	1.92172	0.403029	7.91255	0	7.18574
ALSP001.0001.d01_019210	K01868	1.32633	0	1.45858	0	0.96451	0.532003	0	0	0	0	0	0	0	3.23937	0.683067	1.74752	0	12.9781
ALSP001.0001.d01_019220	K02520	2.45947	1.35598	3.25584	0	1.03723	2.09961	0	0	0	0	0	0	0	6.05747	0.724659	16.8959	0	24.5759
ALSP001.0001.d01_019230	#N/A	0.264922	0	0	0	1.09387	0.445273	0	0	0	0	0	0	0	0.932929	0	2.95606	0	1.74444
ALSP001.0001.d01_019240	K18650	0.269421	0	0.20095	0	0	0.235403	0	0	0	0	0	0	0	1.95749	0	2.45497	0	3.04581
ALSP001.0001.d01_019250	K07720	0	0	0	0	0	0	0	0	0	0	0	0	0	0	1.26169	0	0	0
ALSP001.0001.d01_019260	#N/A	0	0	0	0	0	0	0	0	0	0	0	0	0	0	0	0	0	0.905605
ALSP001.0001.d01_019270	K07727	0	0	0	0	0	0	0	0	0	0	0	0	0	0	0	0	0	0
ALSP001.0001.d01_019280	#N/A	0	0	0	0	0	0	0	0	0	0	0	0	0	0	0	0	0	0
ALSP001.0001.d01_019300	K05785	0.14388	0	0	0	0	0	0	0	0	0	0	0	0	5.06598	0.833875	3.21089	0	13.7628
ALSP001.0001.d01_019310	K03976	0.288012	0	0	0	0	0	0	0	0	0	0	0	0	1.05698	0	0	0	2.67779
ALSP001.0001.d01_019320	K01838	0.919071	0	0	0	0	0	0	0	0	0	0	0	0	0.781193	0.668662	0	0	3.47379
ALSP001.0001.d01_019330	K02285	0	0	0	0	0	0	0	0	0	0	0	0	0	0	0	0	0	0
ALSP001.0001.d01_019340	#N/A	0	0	0	0	0	0	0	0	0	0	0	0	0	0	0	0	0	0
ALSP001.0001.d01_019350	#N/A	0	0	0	0	0	0	0	0	0	0	0	0	0	0	0	0	0	0
ALSP001.0001.d01_019360	#N/A	0.360218	0	0	0	0	0	0	0	0	0	0	0	0	0	0	0	0	0
ALSP001.0001.d01_019370	K02316	0	0	0	0	0	0	0	0	0	0	0	0	0	0	0	0	0	0
ALSP001.0001.d01_019380	#N/A	0	0	0	0	0	0	0	0	0	0	0	0	0	0	0	0	0	0
ALSP001.0001.d01_019390	#N/A	0	0	0	0	0	0	0	0	0	0	0	0	0	0	0	0	0	0
ALSP001.0001.d01_019400	#N/A	0	0	0	0	0	0	0	0	0	0	0	0	0	0	0	0	0	0
ALSP001.0001.d01_019410	#N/A	0	0	0	0	0	0	0	0	0	0	0	0	0	0	0	0	0	0
ALSP001.0001.d01_019420	#N/A	11.8546	3.29382	0	0	2.67363	6.32194	0	0	0	0	0	0	0	0	27.8045	13.8143	0	13.2979
ALSP001.0001.d01_019430	K01185	0.284883	0	3.16091	0	0	0	0	0	0	0	0	0	0	1.01989	0	0	0	0
ALSP001.0001.d01_019440	#N/A	0.298038	0	0	6.67535	0	0	0	0	0	0	0	0	0	0	0	0	0	0
ALSP001.0001.d01_019450	K17680	0	0	0	0	0	0	0	0	0	0	0	0	0	0	0	0	0	0.761957
ALSP001.0001.d01_019460	K03704	0	0	0	0	0	0	0	0	0	0	0	0	0	0	0	0	0	0
ALSP001.0001.d01_019470	K02030	0	0	0	6.81998	0	0	0	0	0	0	0	0	0	0	0	0	0	0
ALSP001.0001.d01_019480	K12211	0	0	0	0	0	0	0	0	0	0	0	0	0	0	0	0	0	0.473982
ALSP001.0001.d01_019490	K02057	0	0	0	0	0	0	0	0	0	0	0	0	0	0	0	0	0	0
ALSP001.0001.d01_019500	K11937	0.240723	0	1.28424	0	0	0.404599	0	0	0	0	0	0	0	0	0	0	0	0
ALSP001.0001.d01_019510	K12056	0.149464	0	0	0	0	0	0	0	0	0	0	0	0	0	0	0	0	0
ALSP001.0001.d01_019520	K02067	0.121494	0	0.334896	0	0	0	0	0	0	0	0	0	0	0	0	0	0	0
ALSP001.0001.d01_019530	K07486	0	0	0	0	0	0	0	0	0	0	0	0	0	0	0	0	0	0
ALSP001.0001.d01_019540	#N/A	0	0	0	0	0	0	0	0	0	0	0	0	0	0	0	0	0	0
ALSP001.0001.d01_019550	K12063	0.302308	0	0.311477	0	0	0.311966	0	0	0	0	0	0	0	0	0	0.70732	0	0.520639
ALSP001.0001.d01_019560	#N/A	0	0	0	0	0	0	0	0	0	0	0	0	0	0	0	0	0	0
ALSP001.0001.d01_019570	K07308	0	0	0	0	0	0	0	0	0	0	0	0	0	0	0	0	0	0
ALSP001.0001.d01_019580	#N/A	0.195563	0	0.520899	0	0	0	0	0	0	0	0	0	0	0	0	0	0	0
ALSP001.0001.d01_019590	#N/A	0	0	0	0	0	0	0	0	0	0	0	0	0	0	0	0	0	0
ALSP001.0001.d01_019600	#N/A	0	0	0	0	0	0	0	0	0	0	0	0	0	0	0	0	0	0
ALSP001.0001.d01_019610	K03496	0	0	2.61445	0	0	0	0	0	0	0	0	0	0	0	0	0	0	0
ALSP001.0001.d01_019620	K00666	0	0	0	0	0	0	0	0	0	0	0	0	0	0	0	0	0	0
ALSP001.0001.d01_019630	#N/A	0	0	0	0	0	0	0	0	0	0	0	0	0	0	0.358844	0	0	0
ALSP001.0001.d01_019640	K03205	0.0723849	0	0.615063	0	0	0	0	0	0	0	0	0	0	0	0	0	0	0.328184
ALSP001.0001.d01_019650	#N/A	0.862454	0.638188	1.26049	1.29799	0.131896	1.37943	0	0	0	0	0	0	0	1.21626	0.345553	1.31108	0	7.07772
ALSP001.0001.d01_019660	K07133	3.16787	2.431	6.48814	0	0.934986	2.50838	0	0	0	0	0	0	0	2.01723	0.851895	6.7419	0	3.53213
ALSP001.0001.d01_019670	K07460	0	0	0	0	0	0	0	0	0	0	0	0	0	0	0	0	0	0
ALSP001.0001.d01_019680	K07316	1.91627	0	2.33385	1.74272	0.980861	0.804967	0	0	0	0	0	0	0.146355	0.823231	0	0	0.297417	0
ALSP001.0001.d01_019690	K01156	3.06072	0.618155	1.2759	0.6291	0.696397	0.480823	0	0	0	0	0	0	0.637532	0.982562	0.164917	0	0	0.491515
ALSP001.0001.d01_019700	#N/A	4.03201	1.95828	2.6473	4.02263	2.63493	0.613178	0	0	0	0	0	0	0.349459	0.634117	0	2.00249	0.709112	0.395821
ALSP001.0001.d01_019710	#N/A	5.00433	0	0	0	0	0	0	0	0	0	0	0	0	0	0	7.11581	0	0
ALSP001.0001.d01_019720	K14059	0.124273	0	0.358817	0	0	0	0	0	0	0	0	0	0	0	0	0	0	0
ALSP001.0001.d01_019730	#N/A	0.472001	0	0	0	1.34973	0	0	0	0	0	0	0	0	1.13028	0	0	0.622742	0
ALSP001.0001.d01_019740	#N/A	0	0	0	0	0	0	0	0	0	0	0	0	0	0	0	0	0	0
ALSP001.0001.d01_019750	K03198	0	0	0	0	0	0	0	0	0	0	0	0	0	0	0	0	0	0
ALSP001.0001.d01_019760	K03466	0	0	0	0	0	0	0	0	0	0	0	0	0	0	0	0	0	0
ALSP001.0001.d01_019770	K07467	0	0	0	0	0	0	0	0	0	0	0	0	0	0	0	0	0	0
ALSP001.0001.d01_019780	K07733	0	0	0	0	0	0	0	0	0	0	0	0	0	0	0	0	0	0
ALSP001.0001.d01_019790	#N/A	0	0	0	0	0	0	0	0	0	0	0	0	0	0	0	0	0	0
ALSP001.0001.d01_019800	K09384	0	0	0	0	0	0	0	0	0	0	0	0	0	0	0	0	0	0
ALSP001.0001.d01_019810	#N/A	0	0	0	0	0	0	0	0	0	0	0	0	0	0	0	0	0	0
ALSP001.0001.d01_019820	K04763	0	0	0	0	0	0	0	0	0	0	0	0	0	0	0	0	0	0.538945
ALSP001.0001.d01_019830	K04763	0.0598465	0	0	0	0	0	0	0	0	0	0	0	0	0	0	0	0	0
ALSP001.0001.d01_019840	#N/A	0.919071	0	2.29938	0	0	0	0	0	0	0	0	0	0	0	0	0	0	0
ALSP001.0001.d01_019850	#N/A	0	0	0	0	2.17623	0	0	0	0	0	0	0	0	0	0	0	0	0
ALSP001.0001.d01_019860	K07733	4.56896	0	1.99891	0	3.03103	1.67722	0	0	0	0	0	0	0	0	0	0	0	4.3327
ALSP001.0001.d01_019870	K18220	6.12506	1.28919	11.0584	10.4263	1.96369	2.95079	0	0	0	0	0	0	0	0.267698	0	0	0	2.19218
ALSP001.0001.d01_019880	K07679	0.411598	0.357394	0.16375	1.45189	0	0	0	0	0	0	0	0	0	0	0.19179	1.50672	0	0
ALSP001.0001.d01_019890	K07713	0.221298	0	0.89249	0	0	0	0.45475	0	0	0	0	0	0	0	0	0	0	1.00189
ALSP001.0001.d01_019900	K00082	0.593706	0	0.753444	0	1.25332	0	0	0	0	0	0	0	0	0	0	0	0	0
ALSP001.0001.d01_019910	#N/A	0	0	0	0	0	0	0	0	0	0	0	0	0	0	0	0	0	0
ALSP001.0001.d01_019920	K07733	0	0	0	0	0	0	0	0	0	0	0	0	0	0	0	0	0	0
ALSP001.0001.d01_019930	#N/A	0	0	0	0	0	0	0	0	0	0	0	0	0	0	0	0	0	0
ALSP001.0001.d01_019940	#N/A	0	0	0	0	0	0	0	0	0	0	0	0	0	0	0	0	0	0
ALSP001.0001.d01_019950	K18434	0	0	0	0	0	0	0	0	0	0	0	0	0	0	0	0	0	0
ALSP001.0001.d01_019960	#N/A	0.335966	0	0	0	0	0	0	0	0	0	0	0	0	0	0	0	0	0
ALSP001.0001.d01_019970	K00558	0	0	0	0	0	0.834909	0	0	0	0	0	0	0	2.53388	0	0	0	2.10737
ALSP001.0001.d01_019980	K00558	0.291545	0	0	0	0	0	0	0	0	0	0	0	0	2.13989	0	0	0	5.98926
ALSP001.0001.d01_019990	#N/A	0.399849	0.464193	0	0	0	0	0	0	0	0	0	0	0	0.575546	0.23943	0.946695	0	3.78111
ALSP001.0001.d01_020000	#N/A	0	0	0	0	0	0	0	0	0	0	0	0	0	0	0.581388	0	0	5.08549
ALSP001.0001.d01_020010	#N/A	0.28507	0	0	0	0	0	0	0	0	0	0	0	0	0	0.810583	0	0	9.69594
ALSP001.0001.d01_020020	#N/A	0.525702	0	0	0	0	0	0	0	0	0	0	0	0	0	0	0	0	1.53788
ALSP001.0001.d01_020030	#N/A	0	0	0	0	0	0	0	0	0	0	0	0	0	0	0	0	0	1.72591
ALSP001.0001.d01_020040	#N/A	0	0	0.547471	0	0	0	0	0	0	0	0	0	0	3.43557	0	2.48354	0	1.91228
ALSP001.0001.d01_020050	#N/A	1.63499	0	0	0	0	0	0	0	0	0	0	0	0	0	0	0	0	0
ALSP001.0001.d01_020060	K02035	7.0961	0	0	0	0	0	0	0	0	0	0	0	0	0	0	0	0	0
ALSP001.0001.d01_020070	K11996	0.368387	0	0	0	0	0	0	0	0	0	0	0	0	0	0	0	0	0
ALSP001.0001.d01_020080	K00797	0.582073	0	0	0	0	0	0	0	0	0	0	0	0	0	0	0	0	0
ALSP001.0001.d01_020090	K03220	0	0	0	0	0	0	0	0	0	0	0	0	0	0	0	0	0	1.04787
ALSP001.0001.d01_020100	#N/A	1.30123	0	0	0	0	0	0	0	0	0	0	0	0	0	0	0	0	1.44976
ALSP001.0001.d01_020110	K07164	1.26369	0	3.10607	0	0	0	0	0	0	0	0	0	0	0	0	0	0	0
ALSP001.0001.d01_020120	K03709	0.651912	0	0	0	0.744825	0	0	0	0	0	0	0	0	0	0	0	0	0
ALSP001.0001.d01_020130	#N/A	0	0	0	0	0	0	0	0	0	0	0	0	0	0	0.925193	0	0	0
ALSP001.0001.d01_020140	K03628	0.699007	0	0	0	0	0	0	0	0	0	0	0	0	0	0	0	0	0
ALSP001.0001.d01_020150	#N/A	0	0	0	0	0	1.42345	0	0	0	0	0	0	0	0	0	0	0	0
ALSP001.0001.d01_020160	K02814	13.5676	0	3.54719	0	0	0	0	0	0	0	0	0	1.01967	0	0	0	0	0
ALSP001.0001.d01_020170	#N/A	0	0	0	0	0	0	0	0	0	0	0	0	0	0	0	0	0	0.890597
ALSP001.0001.d01_020180	K02959	5.78167	3.82312	3.7116	15.5542	0	0	0	0	3.99798	1.17846	2.41933	2.80965	0.679783	1.22447	0	0	1.3739	0
ALSP001.0001.d01_020190	K02004	0	0	0	0	0	0	0	0	0	0	0	0	0	0	0	0	0	0
ALSP001.0001.d01_020200	K02433	1.53701	0	0	0	0	0	0	1.14224	0	0	0	1.23695	0	0	0	3.64576	0	0
ALSP001.0001.d01_020210	#N/A	0	0	0	0	0	0	0	0	0	0	0	0	0	0	0	0	0	0
ALSP001.0001.d01_020220	K10117	0	0	0	0	0	0	0	0	0	0	0	0	0	0	0	0	0	0
ALSP001.0001.d01_020230	K06902	0	0	0	0	0	0	0	0	0	0	0	0	0	0	0	0	0	0
ALSP001.0001.d01_020240	#N/A	0.833718	0	0	0	0	0	0	0	0	0	0	0	0	0	0	0	0	0
ALSP001.0001.d01_020250	K02946	2.50237	0	0	0	0	0	0	0	0	0	0	0	0	0	0	0	0	0
ALSP001.0001.d01_020260	K13954	2.59546	0	0	0	0	0	0	0	0	0	0	0	0	0.665107	0	0	0	5.6803
ALSP001.0001.d01_020280	#N/A	0	0	0	0	0	0	0	0	0	0	0	0	0	0	0	0	0	0
ALSP001.0001.d01_020290	#N/A	0	0	0	0	0	0	0	0	0	0	0	0	0	0	0	0	0	0
ALSP001.0001.d01_020300	K01420	0	0	0	0	0	0	0	0	0	0	0	0	0	0	0	0	0	0
ALSP001.0001.d01_020310	K08325	0	0	0	0	0	0	0	0	0	0	0	0	0	0	0	0	0	0
ALSP001.0001.d01_020320	K01443	0	0	0	0	0	0	0	0	0	0	0	0	0	0	0	0	0	0
ALSP001.0001.d01_020330	K00656	0	0	0	0	0	0	0	0	0	0	0	0	0.515239	0	0	0	0	0
ALSP001.0001.d01_020340	#N/A	0	0	0	0	0	0	0	0	0	0	0	0	0	2.32005	1.9642	0	0	2.81271
ALSP001.0001.d01_020350	#N/A	0	0	0	0	0	0	0	0	0	0	0	0	0	0	0	0	0	0
ALSP001.0001.d01_020360	K03686	0	0	0	0	0	0	0	0	0	0	0	0	0	0	0	0	0	0
ALSP001.0001.d01_020370	K02469	0	0	0	0	0	0	0	0	0	0	0	0	0	0	0	0	0	0
ALSP001.0001.d01_020380	K02814	64.202	0	20.2445	0	3.31139	5.18065	0	0	0	0	0	0	3.44049	0	0	5.85796	0	0
ALSP001.0001.d01_020390	#N/A	0	0	0	0	0	0	0	0	0	0	0	0	0	0	0	0	0	0
ALSP001.0001.d01_020400	K07030	5.98631	0	0	0	4.13282	0	0	0	0	0	0	0	0	0	0	0	0	0
ALSP001.0001.d01_020410	K06149	0	0	0	0	0	2.2745	0	0	0	0	0	0	0	0	0	0	0	0
BASP001.0001.d01_000010	K03205	0	0	0	0	0	0	0	0	0	0	0	0	0	0	0	0	0.507288	0
BASP001.0001.d01_000020	#N/A	0	0	0	0	0	0	0	0	0	0	0	0	0	0	0	0	0	0
BASP001.0001.d01_000030	#N/A	0	0	0	0	0	0	0	0	0	0	0	0	0.196959	0	0	0	0	0
BASP001.0001.d01_000040	K03169	0	0	0	0	0	0	0	0	0	0	0	0	0.14676	0	0	0	0	0
BASP001.0001.d01_000050	#N/A	0	0	0	0	0	0	0	0	0	0	0	0	0	0	0	0	0	0
[truncated: 10,548 more rows]

## Sheet: Transcriptomic.KOs
ID	DESCRIPTION	NT	NT	NT	NT	NT	NT	V.PBS	V.PBS	V.PBS	V.PBS	V.PBS	V.PBS	V.CBC	V.CBC	V.CBC	V.CBC	V.CBC	V.CBC
K00001	E1.1.1.1, adh; alcohol dehydrogenase [EC:1.1.1.1]	141.983	65.4964	121.286	102.013	53.2225	93.4564	80.8439	275.41	138.361	170.392	121.734	65.6912	388.527	94.1985	133.169	31.6833	141.875	116.822
K00002	AKR1A1, adh; alcohol dehydrogenase (NADP+) [EC:1.1.1.2]	24.6355	6.62124	17.1231	47.1366	10.4	24.0138	9.38503	24.0873	17.6141	13.9123	3.82227	10.9588	65.3437	17.7785	12.2698	9.42749	45.6061	26.8168
K00003	hom; homoserine dehydrogenase [EC:1.1.1.3]	124.921	64.9014	122.81	111.071	28.3834	102.915	73.5244	121.144	148.294	59.4839	40.6829	60.2827	204.76	100.908	56.5601	27.5766	223.602	98.9565
K00005	gldA; glycerol dehydrogenase [EC:1.1.1.6]	13.5947	6.42436	26.3609	8.78007	2.01865	8.98491	1.21585	15.8204	2.44875	3.74804	9.1059	5.20062	25.6736	4.85958	6.62636	1.23711	7.73064	16.6197
K00007	dalD; D-arabinitol 4-dehydrogenase [EC:1.1.1.11]	40.9484	21.174	23.5976	43.1534	27.3291	20.3168	49.5729	24.0607	48.2692	96.8685	49.3042	26.522	151.362	39.6474	19.2686	36.0886	44.4235	50.6879
K00009	mtlD; mannitol-1-phosphate 5-dehydrogenase [EC:1.1.1.17]	8.38754	0	6.00359	14.4369	15.4318	2.92106	0.89686	7.1331	25.5375	4.26568	0	3.62204	1.8038	1.05596	2.93969	0	0.858145	14.3931
K00010	iolG; myo-inositol 2-dehydrogenase / D-chiro-inositol 1-dehydrogenase [EC:1.1.1.18 1.1.1.369]	123.406	49.6867	126.73	112.065	29.9927	56.4668	101.38	116.405	159.727	64.8929	117.283	50.9824	243.023	74.268	45.7527	29.3725	87.153	132.563
K00012	UGDH, ugd; UDPglucose 6-dehydrogenase [EC:1.1.1.22]	109.409	49.6897	89.914	114.154	26.9279	53.2896	78.4102	83.511	163.768	24.5851	107.846	36.7492	155.307	50.0557	18.1408	18.1957	128.773	106.218
K00013	hisD; histidinol dehydrogenase [EC:1.1.1.23]	73.6565	21.4706	69.9747	76.8908	12.2747	41.4885	26.0498	66.3552	85.1021	32.6346	34.1696	36.275	104.321	47.4912	17.9279	19.7326	142.28	73.5332
K00014	aroE; shikimate dehydrogenase [EC:1.1.1.25]	27.5825	9.07868	31.253	18.8297	8.38842	12.8592	9.8177	25.4208	32.0939	11.9738	28.497	6.96772	28.1947	34.3925	9.88356	6.81982	25.248	13.509
K00015	gyaR, GOR1; glyoxylate reductase [EC:1.1.1.26]	175.818	64.4896	193.282	148.301	61.2345	67.2906	92.4665	169.109	169.31	58.8558	99.6597	51.194	220.02	102.073	47.7949	53.9253	119.88	78.3127
K00016	LDH, ldh; L-lactate dehydrogenase [EC:1.1.1.27]	92.1017	26.3186	105.679	116.394	32.0441	53.7543	23.4119	12.3673	125.49	25.6564	5.94388	11.0573	36.1431	10.8635	4.59745	34.9048	65.4464	56.6521
K00018	hprA; glycerate dehydrogenase [EC:1.1.1.29]	0	0	0	0	0	0	1.2255	2.62694	0	1.34288	0	0	3.61797	0	1.13091	0	0	0
K00020	mmsB, HIBADH; 3-hydroxyisobutyrate dehydrogenase [EC:1.1.1.31]	16.6641	6.05431	18.8485	9.58937	5.04167	17.4942	0.978145	6.28162	6.04506	5.04289	0.634789	2.69129	16.8875	16.029	1.90509	1.29087	9.35171	8.47835
K00021	HMGCR; hydroxymethylglutaryl-CoA reductase (NADPH) [EC:1.1.1.34]	0	0.0566191	0.0812757	0	0	0	0	0	0	0.0480436	0	0	0	0	0	0	0	0.0575741
K00023	phbB; acetoacetyl-CoA reductase [EC:1.1.1.36]	364.586	158.207	371.097	412.156	161.362	237.403	156.433	388.012	421.888	130.582	188.05	172.921	485.925	201.119	92.6512	30.8597	387.785	257.999
K00024	mdh; malate dehydrogenase [EC:1.1.1.37]	0.0943207	0	0.215439	0	0.772486	0	0.314655	0.961797	0.814417	0	0	0.312885	0.339212	0.68422	0.631959	0	1.02955	2.55368
K00027	ME2, sfcA, maeA; malate dehydrogenase (oxaloacetate-decarboxylating) [EC:1.1.1.38]	80.7625	16.2168	88.3029	75.9213	20.1124	27.5397	42.4463	85.1632	70.9178	46.0539	34.5563	23.5473	116.838	42.4304	18.0459	29.5585	75.0307	62.1529
K00029	E1.1.1.40, maeB; malate dehydrogenase (oxaloacetate-decarboxylating)(NADP+) [EC:1.1.1.40]	169.293	75.7176	206.591	182.196	60.6267	126.661	73.7361	218.996	375.955	124.6	132.684	70.3662	334.101	144.316	58.6279	54.8614	208.309	155.629
K00030	IDH3; isocitrate dehydrogenase (NAD+) [EC:1.1.1.41]	69.9514	38.7825	79.8995	57.0317	25.7308	55.0174	68.1088	87.2164	100.137	32.4499	34.445	37.6548	150.525	50.5625	21.5098	16.7713	112.313	47.4605
K00031	IDH1, IDH2, icd; isocitrate dehydrogenase [EC:1.1.1.42]	17.418	9.86964	13.3915	15.1093	3.7419	13.5488	13.7246	38.2144	53.1498	19.5016	20.5251	8.78527	30.6455	14.2436	7.98623	12.6829	21.954	9.79935
K00033	PGD, gnd, gntZ; 6-phosphogluconate dehydrogenase [EC:1.1.1.44 1.1.1.343]	3.75115	0	0.853819	0	0	0.821444	0	1.34417	0.317389	0	0.733287	0	0.358071	0	0	0	4.18291	3.56599
K00035	gal; D-galactose 1-dehydrogenase [EC:1.1.1.48]	0	0	0.393412	0	0	0	0	0	0	0	0	0	0.693922	0	0	0	0	0
K00036	G6PD, zwf; glucose-6-phosphate 1-dehydrogenase [EC:1.1.1.49 1.1.1.363]	0	0.0927238	0.0469819	15.8474	0.589418	0	0.141979	1.4374	0	0	0.134907	0	0.533621	0.390936	0	0	1.51156	1.2385
K00040	uxuB; fructuronate reductase [EC:1.1.1.57]	10.6847	3.06869	9.63046	6.19523	1.29816	14.4732	31.8315	3.5324	19.7141	5.3769	15.147	3.43214	27.3833	19.0282	4.86498	0	28.1131	6.50236
K00041	uxaB; tagaturonate reductase [EC:1.1.1.58]	2.4529	0.942161	0.682727	0	0.62075	0.873103	0	3.3655	2.79619	2.1313	3.4062	0	3.32893	2.15551	0	1.40687	0	7.99714
K00043	gbd; 4-hydroxybutyrate dehydrogenase [EC:1.1.1.61]	22.5683	4.59012	27.2855	33.5696	7.36608	7.39364	10.2356	0	0.273352	4.0351	12.6987	56.782	22.6389	0.960189	0.403629	0.314318	45.6285	41.6978
K00048	fucO; lactaldehyde reductase [EC:1.1.1.77]	5.80471	4.19895	12.979	0	2.33635	8.95311	8.32167	2.79904	6.97479	3.21656	0	0	7.93768	1.93025	1.66221	0	3.1206	6.66922
K00050	ttuD; hydroxypyruvate reductase [EC:1.1.1.81]	1.91791	2.63704	1.21127	4.69276	0	3.07059	1.61575	3.24288	4.79377	0	1.13878	4.16791	13.3617	17.1876	3.51622	3.37703	9.91446	8.21319
K00052	leuB, IMDH; 3-isopropylmalate dehydrogenase [EC:1.1.1.85]	1.34837	0	0	0	0	0.787029	0	1.36245	0.9287	2.11649	0.766618	3.8088	4.44363	0.36172	0	0	1.97483	0
K00053	ilvC; ketol-acid reductoisomerase [EC:1.1.1.86]	161.209	54.3703	207.225	203.729	56.659	206.106	106.043	142.844	148.107	81.5569	26.0037	121.501	152.673	112.595	59.9976	16.0607	261.821	171.377
K00054	mvaA; hydroxymethylglutaryl-CoA reductase [EC:1.1.1.88]	0	0	0	0	0	0	0	0	0	0	0	0	0.154291	0	0	1.13107	0	0
K00057	gpsA; glycerol-3-phosphate dehydrogenase (NAD(P)+) [EC:1.1.1.94]	89.2832	40.9793	77.7453	77.2191	32.1595	63.0018	31.6821	49.796	46.7408	32.7883	28.5646	27.0022	108.893	52.7683	14.6182	14.3803	87.9018	64.2564
K00058	serA, PHGDH; D-3-phosphoglycerate dehydrogenase / 2-oxoglutarate reductase [EC:1.1.1.95 1.1.1.399]	5.14246	0.50209	4.55488	6.27915	0.40482	1.78299	5.49926	0.208584	0.479084	2.81971	0	4.56636	13.1261	9.01831	6.86029	0	13.1449	5.50782
K00064	E1.1.1.122; D-threo-aldose 1-dehydrogenase [EC:1.1.1.122]	0.308457	0	0	0	0.629746	0	0	0	0	0	0	0	0.693167	0	0	0	0	0
K00067	rfbD, rmlD; dTDP-4-dehydrorhamnose reductase [EC:1.1.1.133]	66.5799	25.9251	101.192	178.23	24.7101	60.8206	35.604	126.7	146.19	58.9001	28.5379	23.3428	150.821	39.4729	20.2489	20.739	108.065	69.5647
K00068	srlD; sorbitol-6-phosphate 2-dehydrogenase [EC:1.1.1.140]	0.159104	0	0.356922	0	0	1.02632	0.531154	0	0	0	0	0	0	0	0	0	0.57656	0
K00073	allD; ureidoglycolate dehydrogenase (NAD+) [EC:1.1.1.350]	25.7667	8.07717	24.9493	22.3164	15.8027	28.8978	5.36087	3.16003	12.4539	7.15736	1.24173	1.6881	20.9779	21.0151	5.66325	0	1.6975	25.6067
K00074	paaH, hbd, fadB, mmgB; 3-hydroxybutyryl-CoA dehydrogenase [EC:1.1.1.157]	106.991	43.3751	123.553	109.973	62.4515	139.553	15.0751	75.5095	81.3918	42.4604	52.5651	42.4307	131.972	51.9439	51.7111	27.0939	69.6477	47.6927
K00075	murB; UDP-N-acetylmuramate dehydrogenase [EC:1.3.1.98]	87.5961	46.6205	73.9279	86.2658	40.7842	62.8696	96.5373	74.1526	86.4899	39.1635	44.7982	33.6199	118.703	53.1019	27.1604	17.5301	85.3407	45.8572
K00077	panE, apbA; 2-dehydropantoate 2-reductase [EC:1.1.1.169]	1.59244	0	3.48499	9.53384	2.14378	0.556531	0.574884	2.88069	2.05575	0.419762	1.39336	0.531192	2.09499	2.39574	0.347128	0.645448	0.901039	1.92912
K00082	ribD2; 5-amino-6-(5-phosphoribosylamino)uracil reductase [EC:1.1.1.193]	7.73811	3.08677	8.36794	0	1.78104	4.70326	1.66868	10.5336	6.06933	4.05145	3.63348	1.74511	6.11602	3.5852	2.14067	1.25013	5.31043	9.94777
K00087	ygeS, xdhA; xanthine dehydrogenase molybdenum-binding subunit [EC:1.17.1.4]	39.1731	17.0892	53.4471	138.779	42.5446	12.9487	34.1644	128.103	81.4606	74.3991	8.67227	130.547	60.0039	37.6807	111.404	10.7647	17.7068	62.2538
K00088	IMPDH, guaB; IMP dehydrogenase [EC:1.1.1.205]	305.802	111.917	337.68	348.317	99.3287	236.513	156.458	284.226	231.313	119.143	139.811	112.35	379.188	150.458	57.193	48.6504	349.231	268.739
K00091	E1.1.1.219; dihydroflavonol-4-reductase [EC:1.1.1.219]	0.532803	0.221329	2.87287	0	0.400465	1.99872	0	0.497775	0	0	0	0	5.05154	0	0	0	0	0
K00096	araM, egsA; glycerol-1-phosphate dehydrogenase [NAD(P)+] [EC:1.1.1.261]	6.64266	3.97248	1.95535	2.17664	0.481019	2.39467	2.38704	1.18486	0.609235	0	15.3944	0	2.50799	1.3063	2.38013	0	2.93216	1.43794
K00097	pdxA; 4-hydroxythreonine-4-phosphate dehydrogenase [EC:1.1.1.262]	37.32	5.74378	41.4095	34.5513	12.7062	30.0836	5.46976	6.93206	24.286	6.23581	1.61307	3.91989	20.5609	9.60447	6.97182	12.6637	14.0619	5.36115
K00099	dxr; 1-deoxy-D-xylulose-5-phosphate reductoisomerase [EC:1.1.1.267]	60.856	14.5936	57.1516	96.1399	14.273	48.5853	40.7635	62.3663	57.2132	27.4425	15.0057	35.9283	99.1648	35.0483	20.8187	20.7052	106.698	58.9301
K00101	lldD; L-lactate dehydrogenase (cytochrome) [EC:1.1.2.3]	0.634747	0	2.99289	0	0.447432	8.01108	0	2.74358	0	0	0	1.04064	2.92137	0	0	0	1.01905	0
K00102	LDHD, dld; D-lactate dehydrogenase (cytochrome) [EC:1.1.2.4]	50.9329	16.3973	19.9886	45.8522	12.8284	16.2677	3.97973	38.8197	42.0171	8.85473	5.33295	1.68845	11.9626	51.4573	5.56164	2.35429	10.3032	13.4366
K00105	E1.1.3.21; alpha-glycerophosphate oxidase [EC:1.1.3.21]	4.23037	1.07883	6.68009	11.4877	6.40191	7.54288	3.69075	3.90987	24.1039	7.50564	4.60996	1.80937	12.8534	2.03485	3.3429	4.50725	6.95738	11.5217
K00106	XDH; xanthine dehydrogenase/oxidase [EC:1.17.1.4 1.17.3.2]	0.87548	0.461659	0.74988	8.66827	0.582275	0	1.0721	9.0654	0	0.531648	1.24839	0	0.99318	0.931731	1.35235	0	1.68847	3.91938
K00108	betA, CHDH; choline dehydrogenase [EC:1.1.99.1]	0	0	2.63938	2.26102	0	0	0	0	0	0	0	0	1.58882	0	0	0	4.51598	0
K00109	L2HGDH; 2-hydroxyglutarate dehydrogenase [EC:1.1.99.2]	9.82073	5.46144	22.2647	12.3476	3.81263	10.6603	6.03662	8.14775	0.161138	0.381084	0	0.787988	14.1463	1.1247	2.07923	0	9.94251	0
K00111	glpA, glpD; glycerol-3-phosphate dehydrogenase [EC:1.1.5.3]	6.14022	1.62748	6.09036	13.932	2.6093	1.62499	1.31935	9.08333	0	0.673109	0.135444	1.40447	0.319019	0	0.185928	0	15.4355	13.5764
K00112	glpB; glycerol-3-phosphate dehydrogenase subunit B [EC:1.1.5.3]	2.22517	0	3.19713	5.02653	0	0.885014	0	0	0	0	0	0	0	0	0	0	0	0
K00113	glpC; glycerol-3-phosphate dehydrogenase subunit C [EC:1.1.5.3]	7.74578	3.98029	12.6773	17.4413	12.7715	13.7662	6.96432	20.6318	28.5492	11.8832	9.53973	5.43709	25.7507	7.91728	6.46021	8.14305	16.7862	18.5781
K00114	exaA; alcohol dehydrogenase (cytochrome c) [EC:1.1.2.8]	0	0	1.57868	0	0	0	0	0	0	0	0	0	0	0	0	0	1.0725	0
K00116	mqo; malate dehydrogenase (quinone) [EC:1.1.5.4]	0	0	0	0	0	0	0	0.293227	0	0	0	0	0	0	0	0	0	0
K00117	gcd; quinoprotein glucose dehydrogenase [EC:1.1.5.2]	0	0	0	0	0	0	0	0	0	0	0	0	0	0	0	0	1.43072	0
K00122	FDH; formate dehydrogenase [EC:1.17.1.9]	112.489	36.8832	96.9985	86.4623	56.0605	55.0135	29.9547	70.597	77.3802	162.493	21.9701	79.0947	182.544	133.046	66.485	7.11241	77.7138	98.8974
K00124	fdoH, fdsB; formate dehydrogenase iron-sulfur subunit	34.3754	11.4461	76.6687	48.9239	37.1484	51.644	26.2542	143.091	105.29	61.1858	23.8718	27.4262	120.308	53.6644	39.1488	30.8288	67.4215	105.469
K00127	fdoI, fdsG; formate dehydrogenase subunit gamma	9.86173	1.94953	15.883	6.34415	9.19026	16.3312	6.42943	25.4081	31.5381	13.4511	7.43716	6.70805	32.2045	13.0687	7.74022	11.4374	12.3461	18.5502
K00128	ALDH; aldehyde dehydrogenase (NAD+) [EC:1.2.1.3]	73.7413	27.1764	47.5318	55.4785	22.5875	33.2846	43.2044	108.132	68.9434	62.4614	17.4001	29.3561	202.814	65.992	76.1366	11.6056	77.5186	40.5336
K00132	E1.2.1.10; acetaldehyde dehydrogenase (acetylating) [EC:1.2.1.10]	50.4634	36.7041	77.064	61.9315	27.8331	40.0871	7.18247	8.3196	20.8007	17.7897	10.4827	4.37925	26.7352	3.62219	6.93979	8.12958	25.729	43.4099
K00133	asd; aspartate-semialdehyde dehydrogenase [EC:1.2.1.11]	150.13	74.2533	122.741	124.836	26.4724	88.7855	44.7283	117.443	112.764	49.5707	112.254	59.3594	145.106	75.8315	37.0031	27.1459	141.346	78.7262
K00134	GAPDH, gapA; glyceraldehyde 3-phosphate dehydrogenase [EC:1.2.1.12]	1168.42	1279.72	794.161	490.675	271.222	742.241	351.587	757.586	591.313	514.46	3808.52	513.093	982.377	459.941	312.195	271.52	1040.46	867.283
K00145	argC; N-acetyl-gamma-glutamyl-phosphate reductase [EC:1.2.1.38]	37.3434	17.2125	48.1216	59.6496	5.07612	18.2317	11.8149	52.2827	29.8272	12.8013	23.5602	22.0452	54.3134	36.3018	12.4734	4.94023	35.4049	32.0275
K00147	proA; glutamate-5-semialdehyde dehydrogenase [EC:1.2.1.41]	42.1454	15.2844	53.3595	23.0827	11.0012	20.3999	16.2074	22.6915	30.4732	25.8947	24.9897	11.6513	51.6686	22.2948	15.5769	5.60833	25.3856	37.7789
K00150	gap2; glyceraldehyde-3-phosphate dehydrogenase (NAD(P)) [EC:1.2.1.59]	0.359741	0.871445	2.04748	1.74421	0	0.335494	0	0	0	0.74765	0.949482	0	5.38502	1.47157	0.409108	3.69218	2.18013	0
K00156	poxB; pyruvate dehydrogenase (quinone) [EC:1.2.5.1]	216.921	102.317	157.89	236.559	36.9098	109.916	77.0674	153.242	271.087	92.8992	204.068	60.6313	354.885	134.96	35.9849	45.0017	208.492	128.92
K00161	PDHA, pdhA; pyruvate dehydrogenase E1 component alpha subunit [EC:1.2.4.1]	14.5539	3.8142	14.3338	15.9336	2.45769	8.85145	2.51314	24.4175	41.4188	14.7072	4.88257	10.4661	33.2621	12.2669	6.64389	5.36674	24.1298	15.9556
K00162	PDHB, pdhB; pyruvate dehydrogenase E1 component beta subunit [EC:1.2.4.1]	253.808	115.952	146.979	139.088	43.7316	98.345	55.206	416.376	181.409	101.069	201.724	74.3787	281.375	135.161	67.9075	55.0633	203.566	158.581
K00163	aceE; pyruvate dehydrogenase E1 component [EC:1.2.4.1]	0.099691	0	0	0	0	0	0	1.27596	0.825117	0	0	0	0.261978	0	0	0	2.82003	2.29844
K00164	OGDH, sucA; 2-oxoglutarate dehydrogenase E1 component [EC:1.2.4.2]	0.558204	0	2.13869	5.04971	0.48823	0	0	9.60915	0.613601	0	0	0	0.527161	3.0709	0.943525	2.81374	1.92169	0
K00169	porA; pyruvate ferredoxin oxidoreductase alpha subunit [EC:1.2.7.1]	217.875	70.473	287.957	213.071	100.525	151.368	66.7597	224.864	213.384	187.952	52.5431	67.7398	283.214	119.104	45.0412	48.499	127.56	174.44
K00170	porB; pyruvate ferredoxin oxidoreductase beta subunit [EC:1.2.7.1]	233.555	92.3655	225.91	225.003	68.9567	164.316	114.79	151.347	151.016	171.348	94.9503	132.492	268.218	153.006	51.478	23.9925	254.877	184.346
K00171	porD; pyruvate ferredoxin oxidoreductase delta subunit [EC:1.2.7.1]	1.52665	0.625105	0.526824	0	0	0.477325	0	0	4.55853	0.337481	0	0	0.487167	3.5599	0	1.83121	0	0
K00172	porG; pyruvate ferredoxin oxidoreductase gamma subunit [EC:1.2.7.1]	112.512	53.2109	113.849	39.7347	36.1083	79.798	78.6716	117.299	103.942	76.1422	70.0763	23.0582	108.389	56.836	45.7213	22.1123	77.7977	75.9601
K00174	korA, oorA, oforA; 2-oxoglutarate/2-oxoacid ferredoxin oxidoreductase subunit alpha [EC:1.2.7.3 1.2.7.11]	16.9374	1.89242	24.1378	3.8683	4.76455	8.42715	1.39941	1.15123	0.958204	0	0.408259	0.379413	1.76086	6.98542	1.35132	6.37084	4.85917	9.39692
K00175	korB, oorB, oforB; 2-oxoglutarate/2-oxoacid ferredoxin oxidoreductase subunit beta [EC:1.2.7.3 1.2.7.11]	3.53105	0.387485	6.77172	7.18698	1.4361	0.885384	1.48984	0	0	0	0	0	1.1617	0.638334	0	0	2.14481	0
K00180	iorB; indolepyruvate ferredoxin oxidoreductase, beta subunit [EC:1.2.7.8]	1.10909	0.943928	3.1939	0	0.869049	0.733893	0	1.39841	0	0	0	0	0.269815	0	0	0	1.6802	0.95376
K00183	K00183; prokaryotic molybdopterin-containing oxidoreductase family, molybdopterin binding subunit	38.3599	9.66489	74.6114	39.0615	35.5829	46.4934	12.3815	67.8015	52.1381	24.1953	11.6098	12.1483	60.4218	17.6488	13.9253	24.5955	32.5446	24.9711
K00184	K00184; prokaryotic molybdopterin-containing oxidoreductase family, iron-sulfur binding subunit	0	0	0	0	0	0	0	0.298751	0	0	0	0	0.230414	0	0	0	0	0.603051
K00185	K00185; prokaryotic molybdopterin-containing oxidoreductase family, membrane subunit	13.5428	1.65457	22.1435	9.96015	14.846	12.2493	7.63856	40.7438	35.7199	14.7116	10.3001	6.54847	35.9959	10.0275	8.18183	12.1885	24.4901	24.951
K00194	cdhD, acsD; acetyl-CoA decarbonylase/synthase complex subunit delta [EC:2.1.1.245]	127.898	40.5891	92.5612	156.401	42.3673	56.3363	112.35	120.932	142.175	293.742	21.2264	72.7728	290.197	172.849	204.061	59.2176	131.906	104.041
K00197	cdhE, acsC; acetyl-CoA decarbonylase/synthase complex subunit gamma [EC:2.1.1.245]	133.1	40.7206	115.151	187.94	43.4063	63.3832	34.9049	65.357	137.974	172.157	44.4992	119.211	189.32	117.129	7.84676	54.4073	146.509	92.8953
K00198	cooS, acsA; anaerobic carbon-monoxide dehydrogenase catalytic subunit [EC:1.2.7.4]	189.288	56.3187	142.248	223.128	90.5282	81.8154	76.8604	150.731	199.944	492.291	75.529	389.914	285.598	194.098	133.273	58.9998	114.161	144.664
K00200	fwdA, fmdA; formylmethanofuran dehydrogenase subunit A [EC:1.2.7.12]	0	0	0	0	0	0	0.379639	0	0	0	2.18397	0	2.23854	0	0	0	0	2.57267
K00202	fwdC, fmdC; formylmethanofuran dehydrogenase subunit C [EC:1.2.7.12]	0	0.466322	0.241553	0	0	0	0	2.03576	0	0	0	1.72203	0	0	0	0	0	0
K00208	fabI; enoyl-[acyl-carrier protein] reductase I [EC:1.3.1.9 1.3.1.10]	0	0	0.943753	0	0	0	0	1.39638	0	0	0	0.598796	0.327203	0	0	0	0	0
K00209	fabV, ter; enoyl-[acyl-carrier protein] reductase / trans-2-enoyl-CoA reductase (NAD+) [EC:1.3.1.9 1.3.1.44]	11.8495	4.74603	4.36702	23.9569	4.0172	16.6708	22.8492	2.88548	0	4.96158	0.455827	3.01562	10.5771	14.7307	3.75006	0	39.0499	9.01274
K00210	E1.3.1.12; prephenate dehydrogenase [EC:1.3.1.12]	2.00639	2.04051	8.34745	9.44703	2.02109	5.76622	8.81014	10.3924	3.57753	0.571624	2.67728	2.84267	8.78297	1.9993	1.31687	0	24.6377	5.88486
K00213	DHCR7; 7-dehydrocholesterol reductase [EC:1.3.1.21]	0	0	0	0	0	0	0	0	0	0	0	0	0	0	0	0	0	1.35323
K00215	dapB; 4-hydroxy-tetrahydrodipicolinate reductase [EC:1.17.1.8]	81.6164	31.6636	65.4426	110.334	25.3337	84.4306	105.366	120.466	105.052	38.3719	44.6798	58.6063	152.477	67.4841	20.1587	35.0344	132.127	80.2122
K00219	fadH; 2,4-dienoyl-CoA reductase (NADPH2) [EC:1.3.1.34]	17.8793	5.46756	47.8918	9.51067	8.2283	23.4774	12.2191	27.9678	37.7219	23.7291	1.69717	8.72496	41.2325	6.21656	6.84838	2.06415	4.82023	17.2857
K00226	pyrD; dihydroorotate dehydrogenase (fumarate) [EC:1.3.98.1]	15.0311	6.20821	13.533	17.3122	6.90716	17.5513	4.10243	19.4838	13.3725	5.96959	13.684	3.78454	33.2344	11.9066	2.60673	4.61887	10.6508	9.238
K00228	CPOX, hemF; coproporphyrinogen III oxidase [EC:1.3.3.3]	0	0	0	0	0	0	0	0	0	0	0	0	0	0	0	0	0	0
K00230	hemG; menaquinone-dependent protoporphyrinogen oxidase [EC:1.3.5.3]	0.106885	0	0	0	0	0	0	0	0.232315	0	0	0	0	0	0	0	0	0
K00231	PPOX, hemY; protoporphyrinogen/coproporphyrinogen III oxidase [EC:1.3.3.4 1.3.3.15]	3.0951	1.8958	8.81369	3.10411	3.2492	5.48654	0.864126	3.34114	9.0962	2.90359	1.86871	1.2372	4.78749	1.02559	1.30432	0.6147	8.68939	5.38861
K00232	E1.3.3.6, ACOX1, ACOX3; acyl-CoA oxidase [EC:1.3.3.6]	444.221	225.326	315.712	325.571	103.992	200.637	314.938	1431.37	449.66	174.271	573.347	228.11	864.812	259.055	167.666	75.6541	463.164	434.85
K00239	sdhA, frdA; succinate dehydrogenase / fumarate reductase, flavoprotein subunit [EC:1.3.5.1 1.3.5.4]	182.875	38.6562	196.948	90.0726	55.7447	100.33	28.2989	59.6729	84.9453	27.9964	17.7884	24.1318	95.0885	29.1765	8.44476	16.7177	127.297	71.0375
K00240	sdhB, frdB; succinate dehydrogenase / fumarate reductase, iron-sulfur subunit [EC:1.3.5.1 1.3.5.4]	31.112	2.18098	38.9689	16.4108	4.63139	15.809	0.835096	14.8001	1.30581	0	0.779466	0	4.01997	7.48401	0.933997	2.60373	3.68396	9.04189
K00241	sdhC, frdC; succinate dehydrogenase / fumarate reductase, cytochrome b subunit	12.9755	1.39618	18.697	14.4655	5.03538	4.91329	0	0.999149	0.328538	0	0	0	0	2.68488	0.496609	5.45693	0	5.99673
K00243	K00243; uncharacterized protein	20.4514	7.18946	18.1037	65.5873	8.13617	28.9072	16.3935	28.8656	31.4799	19.8577	3.4505	11.5598	50.7416	19.0187	7.55224	7.82444	46.3198	20.6104
K00244	frdA; fumarate reductase flavoprotein subunit [EC:1.3.5.4]	7.41328	2.83848	13.8691	24.1578	2.27504	15.8042	0	1.31172	0.313198	20.9531	0.40472	0.438569	13.6063	0	4.18802	20.4457	14.5649	2.2547
K00247	frdD; fumarate reductase subunit D	0	0	0	0	0	0	0	0	0	0	0	0	0	0	0	0	0	0
K00248	ACADS, bcd; butyryl-CoA dehydrogenase [EC:1.3.8.1]	162.849	75.5032	148.159	192.616	62.3393	103.351	34.0831	437.561	62.7706	61.3835	95.0844	98.4792	48.3661	73.6728	80.6591	46.6676	99.432	66.5864
K00252	GCDH, gcdH; glutaryl-CoA dehydrogenase [EC:1.3.8.6]	0	0	0	0	0	0	0	0	0	0	0	0	1.30937	0	0	0	0	0
K00254	DHODH, pyrD; dihydroorotate dehydrogenase [EC:1.3.5.2]	0	0	0	0	0	0	0	0.384165	0	0	0	0	0	0	0	0	0	0
K00256	E1.3.99.16; isoquinoline 1-oxidoreductase [EC:1.3.99.16]	0	0	1.32969	0	0	0	0	0	0	0	0	0	0	0	0	0	0	0
K00259	ald; alanine dehydrogenase [EC:1.4.1.1]	33.521	3.43494	38.8144	12.046	13.3859	37.3718	1.15638	3.36386	27.0951	0.448888	0.993681	11.3414	10.9274	6.47677	17.3887	0	23.1773	27.6203
K00260	gudB, rocG; glutamate dehydrogenase [EC:1.4.1.2]	179.993	58.0218	223.671	161.856	66.6041	97.9725	47.8696	42.0813	53.4292	70.2131	32.1417	159.571	171.099	74.0693	41.2099	30.2041	112.726	207.59
K00262	E1.4.1.4, gdhA; glutamate dehydrogenase (NADP+) [EC:1.4.1.4]	108.755	47.65	66.6163	31.064	30.1769	56.3379	13.4917	15.7787	208.78	33.6819	78.3951	1.5712	39.4491	14.757	10.8099	9.99076	18.493	26.7472
K00265	gltB; glutamate synthase (NADPH) large chain [EC:1.4.1.13]	113.659	51.8859	93.6351	130.343	18.5552	50.7447	29.4704	67.2175	187.134	53.5435	62.3149	129.888	130.833	37.0306	16.9215	22.7525	108.166	83.8769
K00266	gltD; glutamate synthase (NADPH) small chain [EC:1.4.1.13]	104.347	46.0423	115.798	69.6865	42.0238	79.693	53.9788	110.469	110.989	61.2815	28.673	68.1442	98.2471	58.1759	47.6926	17.4269	134.677	111.966
K00274	MAO, aofH; monoamine oxidase [EC:1.4.3.4]	1.42659	0	1.56199	3.94731	1.33731	0.363164	1.10058	4.01683	0.232315	0	0.337911	0.649578	0.195647	3.36152	0.664964	0	3.12641	4.02707
K00275	pdxH, PNPO; pyridoxamine 5'-phosphate oxidase [EC:1.4.3.5]	0.306433	0	0	0	0	0	0	0	0	0	0	0	0	0.462789	0.311223	0	1.06946	1.9961
K00281	GLDC, gcvP; glycine dehydrogenase [EC:1.4.4.2]	91.8655	14.6824	76.5375	84.1383	29.8751	36.3064	2.1928	4.07512	36.4151	3.42777	3.8842	2.05384	22.5502	3.61819	1.00421	9.76934	7.5685	2.14185
K00282	gcvPA; glycine dehydrogenase subunit 1 [EC:1.4.4.2]	8.42139	3.10033	7.18949	15.2678	1.66392	7.75113	0.335749	0	0	0	0	0.948487	5.83063	0.779388	0.179926	0	0	0.535173
K00283	gcvPB; glycine dehydrogenase subunit 2 [EC:1.4.4.2]	3.5381	4.42869	3.64606	0	1.6601	1.68877	0	0	0	0	0	0	0	0	0	0	0	0
K00285	dadA; D-amino-acid dehydrogenase [EC:1.4.5.1]	0	0	0	4.89174	0	0	0	0	0	0	0	0	0	0	0	0	0	0
K00286	proC; pyrroline-5-carboxylate reductase [EC:1.5.1.2]	24.4946	6.1002	25.8155	9.87993	4.88802	15.4353	10.6555	25.307	13.4965	27.8215	13.4089	6.0587	39.4431	20.2817	12.5625	0.976288	16.5296	34.9767
K00287	DHFR, folA; dihydrofolate reductase [EC:1.5.1.3]	8.93442	6.99055	15.438	31.1446	11.5964	15.1813	13.9279	22.5031	24.1314	7.8932	6.46251	5.46574	46.6223	11.7416	3.93402	13.5364	29.5218	11.1243
K00288	MTHFD; methylenetetrahydrofolate dehydrogenase (NADP+) / methenyltetrahydrofolate cyclohydrolase / formyltetrahydrofolate synthetase [EC:1.5.1.5 3.5.4.9 6.3.4.3]	236.68	86.9126	235.102	215.108	120.867	168.058	172.32	186.257	296.93	229.709	132.235	157.134	334.394	145.495	102.154	48.6845	298.242	271.782
K00290	LYS1; saccharopine dehydrogenase (NAD+, L-lysine forming) [EC:1.5.1.7]	27.2815	7.30185	50.9845	55.4221	19.8614	37.743	3.2632	26.3898	20.6644	5.70174	1.77476	8.23388	30.5405	6.39978	2.96255	4.34662	17.2657	14.279
K00297	metF, MTHFR; methylenetetrahydrofolate reductase (NADPH) [EC:1.5.1.20]	115.262	40.7434	96.3974	71.3569	74.675	70.0004	36.3346	82.0947	173.22	117.899	39.2313	115.578	170.308	133.138	51.3909	45.4171	120.608	68.2122
K00299	ssuE; FMN reductase [EC:1.5.1.38]	0.302305	0.880026	0.422158	0.906065	0	0.669425	1.01062	1.56055	0.636009	1.9502	3.17804	0.622163	5.13103	1.48656	0.71921	1.78665	2.53994	1.8032
K00302	soxA; sarcosine oxidase, subunit alpha [EC:1.5.3.1]	20.875	1.59147	30.5015	13.3226	13.135	15.4409	0	4.96209	9.87671	0	0	0	14.8646	1.52197	0.0758537	0	0.334735	5.84141
K00303	soxB; sarcosine oxidase, subunit beta [EC:1.5.3.1]	0	0	0	0	0	0	0	0	0	0	0	0	0	0	0	0	0	0.797254
K00311	ETFDH; electron-transferring-flavoprotein dehydrogenase [EC:1.5.5.1]	0	0	1.17071	8.28575	0	0	0	0.342927	0	0	0	0	0.214652	0	0	0	0	0
K00316	spdH; spermidine dehydrogenase [EC:1.5.99.6]	0	0	0.668805	0	0	0	0	0	0	0	0	0	0.227741	0	0	0	0.991238	0.548201
K00317	dmd-tmd; dimethylamine/trimethylamine dehydrogenase [EC:1.5.8.1 1.5.8.2]	0	0	0	0	0	0	0	0	0	0	0	0	0	0	0	0	0	0.652471
K00322	sthA, udhA; NAD(P) transhydrogenase [EC:1.6.1.1]	0.236789	0	2.06643	0	0	0.367938	0.737823	1.24387	6.32954	0	0	0	3.02858	0.55905	0	0	3.24293	0
K00324	pntA; H+-translocating NAD(P) transhydrogenase subunit alpha [EC:1.6.1.2 7.1.1.1]	0	0	0	4.84308	0	0	0	0	0	0	0	0	0	0	0	0	0	0
K00325	pntB; H+-translocating NAD(P) transhydrogenase subunit beta [EC:1.6.1.2 7.1.1.1]	0	0	0.98994	0	0	0	0	0.618887	0	0	0	0	0	0.430773	0	0	0	0.603645
K00329	E7.1.1.2; NADH dehydrogenase [EC:7.1.1.2]	11.0069	1.78847	17.9094	8.38174	2.38128	4.22507	1.18736	6.57082	8.57688	0.566071	1.01676	1.08653	2.46684	0.819323	0.824921	0.873253	4.50719	3.70616
K00330	nuoA; NADH-quinone oxidoreductase subunit A [EC:7.1.1.2]	17.7213	2.83349	32.8231	23.1144	5.09075	9.66943	0	0.978643	0	0	0.283455	0	1.46595	0.353592	0	1.32783	0.837071	1.36577
K00332	nuoC; NADH-quinone oxidoreductase subunit C [EC:7.1.1.2]	6.47469	0	9.02363	12.1461	1.17492	4.7892	0	0.578926	0	0	0	0	1.39676	0	0.229204	2.58135	2.98387	0.9972
K00333	nuoD; NADH-quinone oxidoreductase subunit D [EC:7.1.1.2]	2.30843	0	9.26516	0	1.50431	1.22959	0	0.830546	0	0	0	0	0	0	0	0	0	2.39889
K00334	nuoE; NADH-quinone oxidoreductase subunit E [EC:7.1.1.2]	11.3489	3.63149	20.1279	28.9848	6.33148	6.14812	2.23232	4.67128	13.3178	11.67	5.67493	0.84988	12.6868	11.6892	4.2228	0	16.8789	15.0975
K00335	nuoF; NADH-quinone oxidoreductase subunit F [EC:7.1.1.2]	16.9102	4.11216	17.1129	24.4292	3.5776	11.5128	16.64	14.4889	3.80552	37.4343	3.59804	17.6164	24.7178	23.1809	47.1816	0	12.1928	7.0456
K00336	nuoG; NADH-quinone oxidoreductase subunit G [EC:7.1.1.2]	49.2898	17.3606	58.4683	29.4148	42.8785	40.9104	25.2564	52.8174	66.729	75.682	15.2636	35.124	92.3739	34.454	31.8446	11.5327	58.6871	79.0948
K00337	nuoH; NADH-quinone oxidoreductase subunit H [EC:7.1.1.2]	12.2292	0.90768	20.6835	2.20195	0.674978	5.08314	0.436584	1.10413	7.1262	0	0	0	1.54007	0.874157	0	0	1.60607	0.723662
K00339	nuoJ; NADH-quinone oxidoreductase subunit J [EC:7.1.1.2]	6.34695	0.658946	10.1276	1.31757	0.312608	2.38726	0	0.259393	0	0	0	0	0	0	0	0	0	0
K00340	nuoK; NADH-quinone oxidoreductase subunit K [EC:7.1.1.2]	6.49105	0.699998	19.4786	6.49421	5.95725	8.23017	0	2.26649	0	0	0	0	1.49022	0.653205	0	1.16178	0.189126	0.602916
K00341	nuoL; NADH-quinone oxidoreductase subunit L [EC:7.1.1.2]	29.7472	7.49024	24.746	13.1744	3.95369	6.88475	7.47935	7.00875	16.6861	3.41792	9.80261	6.39969	20.3539	2.27395	4.97071	1.28454	13.7179	8.27185
K00342	nuoM; NADH-quinone oxidoreductase subunit M [EC:7.1.1.2]	1.39968	0.944496	3.25094	4.0317	0	0	0	0.528167	0	0	0	0	0.382238	0	0	0	1.60902	0.959351
K00343	nuoN; NADH-quinone oxidoreductase subunit N [EC:7.1.1.2]	0	0	2.62474	0	0	0	0	0	0	0	0	0	0	0	0	0	0	0
K00346	nqrA; Na+-transporting NADH:ubiquinone oxidoreductase subunit A [EC:7.2.1.1]	20.978	1.98139	33.3581	8.26061	6.53159	7.9853	0	0	0	0	0	0	1.14286	2.3256	0.305874	1.38096	1.06428	4.91335
K00347	nqrB; Na+-transporting NADH:ubiquinone oxidoreductase subunit B [EC:7.2.1.1]	106.813	33.25	101.918	72.7567	19.8691	55.6381	44.3426	130.115	67.0946	49.9925	52.8399	68.4637	132.102	76.4713	27.3824	14.4822	116.166	51.4823
K00348	nqrC; Na+-transporting NADH:ubiquinone oxidoreductase subunit C [EC:7.2.1.1]	54.1123	19.5265	36.5689	31.2667	12.6347	24.5269	4.47047	128.895	11.5801	12.6021	35.8502	13.9971	30.2777	9.20851	13.7904	4.08374	44.0723	15.1223
K00349	nqrD; Na+-transporting NADH:ubiquinone oxidoreductase subunit D [EC:7.2.1.1]	88.6703	38.163	55.3347	68.2233	22.365	44.5268	38.8239	189.767	46.243	48.4647	79.62	63.5261	192.572	44.8874	26.3531	18.3473	84.4571	93.563
K00350	nqrE; Na+-transporting NADH:ubiquinone oxidoreductase subunit E [EC:7.2.1.1]	17.4469	1.44107	20.2405	25.8509	3.00461	10.1852	0.466289	5.24522	22.0074	5.14496	3.8123	1.45752	17.6878	0	6.7568	3.85149	20.6919	4.23674
K00351	nqrF; Na+-transporting NADH:ubiquinone oxidoreductase subunit F [EC:7.2.1.1]	51.1871	5.66557	45.1585	27.8637	12.6087	31.9887	3.09108	13.3191	13.1117	4.76137	2.1229	2.83359	19.1083	7.0542	1.55543	6.09666	10.7796	17.5709
K00353	NA	0	0	0.236047	0	0	0.770676	0	2.71934	0	0	0	0	0	0.343155	0	0	0	0
K00355	NQO1; NAD(P)H dehydrogenase (quinone) [EC:1.6.5.2]	0	0	0	0	0	0	0	0	0	0	0	0	0	0	0	0	0	0.548201
K00360	nasB; assimilatory nitrate reductase electron transfer subunit [EC:1.7.99.-]	5.2881	0	0.412306	0	0	0	0	5.59868	0	0	0.565127	0	0	0	0	0	0	0
K00362	nirB; nitrite reductase (NADH) large subunit [EC:1.7.1.15]	5.60701	2.86219	3.10015	4.19362	1.33328	2.1733	0	16.4488	4.79892	4.1182	2.26283	0	3.15342	0	0.0984322	0	0.376624	2.03578
K00366	nirA; ferredoxin-nitrite reductase [EC:1.7.7.1]	1.84795	0.84105	3.75901	0	0.600553	2.9527	1.30561	4.30905	7.72461	0.315531	0.787373	0	6.50169	3.1996	0.979573	0	4.73467	1.10147
K00367	narB; ferredoxin-nitrate reductase [EC:1.7.7.2]	1.70536	0.44949	6.10745	0	2.84145	2.99566	0.371561	14.2994	1.25933	1.20288	0.632134	7.4106	1.2524	0	0.201554	1.13107	9.25204	0
K00370	narG, narZ, nxrA; nitrate reductase / nitrite oxidoreductase, alpha subunit [EC:1.7.5.1 1.7.99.-]	0.706563	0	6.32315	2.72566	0	0.42442	0	1.18888	1.73849	1.44943	0.35997	0.375161	0	0.403457	0	1.43087	0.948651	2.71503
K00371	narH, narY, nxrB; nitrate reductase / nitrite oxidoreductase, beta subunit [EC:1.7.5.1 1.7.99.-]	0	0.530297	2.58185	25.0413	0	0	0	1.03524	0.741775	0	0	0	0	0	0.231669	0	0	0.535173
K00373	narJ, narW; nitrate reductase molybdenum cofactor assembly chaperone NarJ/NarW	0	0	0	2.46247	0	0	0	0	0	0	0	0	0	0	0	0	0	0
K00374	narI, narV; nitrate reductase gamma subunit [EC:1.7.5.1 1.7.99.-]	1.34655	0	0.44627	0	2.27297	0.687354	0.869705	3.26872	1.093	0.189319	0.809513	0.307361	1.28584	0.149194	0.419086	0.576474	1.48692	1.14822
K00375	K00375; GntR family transcriptional regulator / MocR family aminotransferase	141.199	113.092	171.391	109.26	125.827	115.499	32.1476	244.353	64.1524	59.6774	156.401	43.9712	126.064	112.813	64.394	9.37769	190.375	308.391
K00376	nosZ; nitrous-oxide reductase [EC:1.7.2.4]	0	0	0.287687	0	0	0	0	0	0	0	0	0	0	0	0	0	0	0
K00380	cysJ; sulfite reductase (NADPH) flavoprotein alpha-component [EC:1.8.1.2]	0.275864	0	0.582644	0	0	0	0	3.126	0.348784	0.50312	0	0	0.847853	1.69031	0	0	0	0
K00384	trxB, TRR; thioredoxin reductase (NADPH) [EC:1.8.1.9]	85.0618	26.3364	99.822	46.6089	48.3968	77.186	32.6614	190.833	93.8363	35.1411	30.8572	22.5061	123.508	95.8587	38.4641	27.2438	139.705	87.8298
K00385	asrC; anaerobic sulfite reductase subunit C	2.2881	0	0.925601	0	0	0.501969	0	0	3.36057	0	0	0	0	0	2.91531	0	0	1.40174
K00387	SUOX; sulfite oxidase [EC:1.8.3.1]	0	0	0	0	0	0	0	0	0	0	0	0	0.241414	0.411557	0	0	0	0
K00390	cysH; phosphoadenosine phosphosulfate reductase [EC:1.8.4.8 1.8.4.10]	15.5876	7.65496	13.9404	5.2747	3.16242	27.938	6.93606	31.2092	18.0348	3.43122	18.1277	5.91856	28.544	12.1755	1.13087	2.14732	16.6891	11.0641
K00404	ccoN; cytochrome c oxidase cbb3-type subunit I [EC:1.9.3.1]	23.7336	4.58214	28.6359	18.153	16.4312	25.4037	17.7232	30.6138	117.346	36.011	23.2656	11.7292	69.1519	24.8305	24.6823	28.885	39.1757	43.6133
K00405	ccoO; cytochrome c oxidase cbb3-type subunit II	18.8085	6.00192	57.952	50.6641	29.2332	36.0026	23.4031	67.5919	120.549	50.9307	26.8914	12.7249	71.9228	34.2111	28.2397	35.9613	62.9279	68.7983
K00406	ccoP; cytochrome c oxidase cbb3-type subunit III	0	0	0	0	0	0	0	0.547633	0	0	0	0	0	0	0	0	0	0
K00410	fbcH; ubiquinol-cytochrome c reductase cytochrome b/c1 subunit	0.595683	0	3.63707	3.69371	2.50624	0.641283	0.659024	0.844267	0	0	0	0	0.624936	1.74123	0	0	1.41535	1.74456
K00411	UQCRFS1, RIP1, petA; ubiquinol-cytochrome c reductase iron-sulfur subunit [EC:7.1.1.8]	0	0	0.303489	0	0	0	0	0	0	0	0	0	0.267293	0	0	0	0	0.67085
K00425	cydA; cytochrome bd ubiquinol oxidase subunit I [EC:7.1.1.7]	14.8744	6.35908	31.0975	24.2078	5.28444	6.50932	4.88337	17.7134	6.96568	16.1289	13.9298	3.00915	27.9837	12.8637	2.79103	12.4557	9.27506	19.699
K00426	cydB; cytochrome bd ubiquinol oxidase subunit II [EC:7.1.1.7]	9.38534	1.62543	11.8855	5.93992	3.6779	3.4088	3.24166	4.54841	3.51865	8.56521	5.35456	0.722006	10.6723	3.3869	1.77726	2.1302	5.83178	5.38845
K00427	lldP, lctP; L-lactate permease	36.9982	11.747	14.6084	27.4483	11.9771	14.2245	82.7174	6.14554	3.34948	4.20682	5.07113	6.89619	40.0053	19.4548	0.789694	0	11.1621	3.64208
K00428	E1.11.1.5; cytochrome c peroxidase [EC:1.11.1.5]	1.09814	1.25228	1.88469	0	0	0.73633	0.36765	5.71746	1.41194	0.3972	0.337312	0.365581	0.943177	1.01845	0.479261	0	0.798455	2.00047
K00433	cpo; non-heme chloroperoxidase [EC:1.11.1.10]	7.78285	2.71079	4.93206	0	0.783381	7.75138	0.405509	18.4554	23.5765	4.37836	12.482	0.760168	13.7304	4.36957	1.02674	8.48014	7.99421	74.4505
K00437	hydB; [NiFe] hydrogenase large subunit [EC:1.12.2.1]	0.163588	0	1.81387	0	0	0	0	4.3308	0.436567	0	0.437032	0.200893	0	0.305531	0	0	0	0
K00441	frhB; coenzyme F420 hydrogenase subunit beta [EC:1.12.98.1]	0.121136	0	0	0	0	0	0	2.08723	0	0	0	0.362167	0	0	0	0	0	0
K00442	frhD; coenzyme F420 hydrogenase subunit delta	0	0.237969	0	0	0	0	0	0	0	0	0	0	0	0	0	0	0	0
K00446	dmpB, xylE; catechol 2,3-dioxygenase [EC:1.13.11.2]	0	0	0	0	0	0	0	0	0	0	0	0	0	0	0	0	0	1.39303
K00448	pcaG; protocatechuate 3,4-dioxygenase, alpha subunit [EC:1.13.11.3]	0	0	0	0	0	0	0	0	0	0	0	0	0.287542	0	0	0	0	0
K00450	E1.13.11.4; gentisate 1,2-dioxygenase [EC:1.13.11.4]	0	0	0	10.6637	0	0	0	0	0	0	0	0	0	0	0	0	0	2.14705
K00451	HGD, hmgA; homogentisate 1,2-dioxygenase [EC:1.13.11.5]	0	0	0	0	0	0	0	0	0	0	0	0	0	0	0	0	0	1.9441
K00453	TDO2, kynA; tryptophan 2,3-dioxygenase [EC:1.13.11.11]	0	0	0	0	0.63588	0	0	0.303145	0	0	0	0	0	0	0	0	0	0
K00455	hpaD, hpcB; 3,4-dihydroxyphenylacetate 2,3-dioxygenase [EC:1.13.11.15]	0	0	0	0	0.232274	0	0	0	0	0	0.363435	0	4.70842	0	0.234518	0	0	0
K00457	HPD, hppD; 4-hydroxyphenylpyruvate dioxygenase [EC:1.13.11.27]	0	0	0	15.3296	0	0	1.67094	0	0	0	0	0	0.345051	0	0	0	0	2.58935
K00459	ncd2, npd; nitronate monooxygenase [EC:1.13.12.16]	52.1956	13.8157	30.4237	14.1447	10.3137	8.35867	4.2903	31.4158	42.6447	13.3423	12.7197	5.49216	24.692	16.1356	5.93138	7.78949	16.0507	25.0168
K00470	NA	0	0	0	0	0	0	0	0	0	0	0	0	0.265905	0	0	0	0	0
K00477	PHYH; phytanoyl-CoA hydroxylase [EC:1.14.11.18]	0	0	0	0	0	0	0	0.276542	0	0	0	0	0	0	0	0	0	0
K00480	E1.14.13.1; salicylate hydroxylase [EC:1.14.13.1]	0	0	0	0	0	0	0	0	0	0	0	0	0	0	0	0	0	1.3982
K00481	pobA; p-hydroxybenzoate 3-monooxygenase [EC:1.14.13.2]	0	0	0	0	0	0	0	0	0	0	0	0	0	0	0	0	0.471515	1.18654
K00483	hpaB; 4-hydroxyphenylacetate 3-monooxygenase [EC:1.14.14.9]	9.25448	2.39213	10.5698	0	4.29789	3.54932	2.77849	14.776	10.1696	0.145228	2.80233	1.51358	3.17276	2.74028	1.5976	0	2.45382	5.75744
K00484	hpaC; flavin reductase (NADH) [EC:1.5.1.36]	11.973	6.70313	26.8726	18.9329	5.12911	2.2805	41.4405	28.4887	19.5465	3.94039	36.5607	8.36632	43.0927	2.95161	3.92363	1.40839	3.31139	6.16854
K00493	E1.14.14.1; unspecific monooxygenase [EC:1.14.14.1]	0	0	0	10.293	0	0	0.443263	0	0	0	0	0	0	0	0	0	0	0.568504
K00507	SCD, desC; stearoyl-CoA desaturase (Delta-9 desaturase) [EC:1.14.19.1]	0	0	0.977159	4.67836	0	0	0	0	0	0	0	0	0.273205	0	0	0	0	0
K00523	ascD, ddhD, rfbI; CDP-4-dehydro-6-deoxyglucose reductase, E3 [EC:1.17.1.1]	0.290822	0	0	0	0	0	0	0.85319	0	0	0.464961	0	0	0	0	0	0	0
K00525	E1.17.4.1A, nrdA, nrdE; ribonucleoside-diphosphate reductase alpha chain [EC:1.17.4.1]	46.766	14.7963	41.2001	40.7117	9.23156	26.5944	45.1802	33.519	41.8849	22.5577	27.6061	8.59178	53.0342	40.2723	17.8196	22.0726	84.4067	18.3097
K00526	E1.17.4.1B, nrdB, nrdF; ribonucleoside-diphosphate reductase beta chain [EC:1.17.4.1]	0.111379	1.24078	6.96158	3.50295	0.46226	0	0	0	0.194264	0	0	0	0	0	0.185734	0	0	0
K00527	rtpR; ribonucleoside-triphosphate reductase (thioredoxin) [EC:1.17.4.2]	176.539	72.6403	172.217	148.956	66.6746	124.911	167.484	245.664	268.906	117.187	112.032	74.1844	342.999	195.169	61.897	56.1912	321.06	174.268
K00528	fpr; ferredoxin/flavodoxin---NADP+ reductase [EC:1.18.1.2 1.19.1.1]	0	0	0.142433	0	0	0	7.45985	7.68215	0.126969	0	0.192948	0	0	0	0	0	0	0
K00529	hcaD; 3-phenylpropionate/trans-cinnamate dioxygenase ferredoxin reductase component [EC:1.18.1.3]	0	0	0	10.7189	0	0	0	0	0	0	0	0	0	0	0	0	0.504335	0
K00532	E1.12.7.2; ferredoxin hydrogenase [EC:1.12.7.2]	89.667	20.1659	85.7343	67.7928	38.3661	41.9355	35.1965	82.3421	79.4733	86.7461	31.5321	40.3116	108.304	58.5274	51.6655	16.2272	139.685	90.7436
K00534	E1.12.7.2S; ferredoxin hydrogenase small subunit [EC:1.12.7.2]	2.09256	0.371625	5.42761	0	1.6996	1.94342	0.562415	11.766	3.32668	0.632034	0.790412	0.834798	2.23552	3.38613	0.680247	1.91055	4.40184	3.344
K00539	NA	0.338937	0	1.29466	0	1.74838	2.57544	46.349	13.4651	5.74785	1.90516	12.8294	8.24568	34.3992	6.22569	1.7637	0	58.6733	8.91019
K00540	fqr; F420H(2)-dependent quinone reductase [EC:1.1.98.-]	0	0	0.927256	0	0	0	0	0	0	0	0	0	0	0	0	0	0	0
K00543	ASMT; acetylserotonin O-methyltransferase [EC:2.1.1.4]	1.40159	0.453508	0	0	0	0	0	0	0	0	0	0	0	0	0	0	0	0
K00544	BHMT; betaine-homocysteine S-methyltransferase [EC:2.1.1.5]	0.0438059	0.652453	0	0.867974	0	0	1.34933	0.0958895	15.1447	2.96224	0.317148	0	10.9708	1.96322	0.100299	1.55391	0	0
K00547	mmuM, BHMT2; homocysteine S-methyltransferase [EC:2.1.1.10]	0.932047	0	1.16159	5.26021	1.12643	0	4.41508	3.24028	2.38737	0	0.817087	0	3.65342	0.446834	0.33467	0	1.70232	1.39906
K00548	metH, MTR; 5-methyltetrahydrofolate--homocysteine methyltransferase [EC:2.1.1.13]	133.158	42.4937	82.4975	134.093	33.0044	48.6847	45.249	140.447	108.474	150.44	42.3373	92.5238	179.154	167.152	45.1228	31.9668	122.437	79.0786
K00549	metE; 5-methyltetrahydropteroyltriglutamate--homocysteine methyltransferase [EC:2.1.1.14]	0.135969	0	1.52577	0	0	0.443298	0.153526	0	0	0	0	0	0	0	0	0	0	0
K00554	trmD; tRNA (guanine37-N1)-methyltransferase [EC:2.1.1.228]	74.2088	42.3654	87.8232	68.3638	17.3765	56.6576	33.5819	43.0887	88.5222	20.6399	23.0954	44.4658	77.6641	24.7761	12.056	8.13327	92.7328	46.9508
K00556	trmH; tRNA (guanosine-2'-O-)-methyltransferase [EC:2.1.1.34]	86.7277	51.1316	30.3017	28.9539	10.0474	27.2043	35.4619	80.2283	84.6479	37.9809	96.2886	10.5546	114.56	41.6223	8.64603	23.2363	46.6175	56.106
K00557	trmA; tRNA (uracil-5-)-methyltransferase [EC:2.1.1.35]	57.8946	30.0701	27.6089	15.5513	3.95393	14.1823	16.7791	49.8589	56.8162	18.7449	62.5061	28.703	69.0979	28.8664	13.5764	20.1346	50.522	26.5887
K00558	DNMT1, dcm; DNA (cytosine-5)-methyltransferase 1 [EC:2.1.1.37]	35.0489	9.10877	19.889	19.4468	7.508	5.50431	11.0202	71.4029	33.8269	16.9226	7.11301	12.8568	52.8276	6.28952	6.18269	8.60983	39.4096	58.2152
K00560	thyA, TYMS; thymidylate synthase [EC:2.1.1.45]	21.87	14.7059	38.5002	65.6976	16.3826	27.706	13.5462	25.1463	14.8656	20.0129	5.70322	15.7997	35.2564	15.869	10.4531	5.79485	40.4424	16.293
K00561	ermC, ermA; 23S rRNA (adenine-N6)-dimethyltransferase [EC:2.1.1.184]	3.25471	0.724004	3.87418	0	0.924812	2.39088	2.11226	2.93339	5.58602	0.790042	3.10734	0.379865	11.2081	0.900307	0.347319	1.23238	5.42186	1.49668
K00563	rlmA1; 23S rRNA (guanine745-N1)-methyltransferase [EC:2.1.1.187]	2.6204	3.94427	15.5336	26.4022	2.64441	2.73097	0	0.252038	1.00237	0	0	0	1.29282	0.140894	0	0	2.7489	10.0111
K00564	rsmC; 16S rRNA (guanine1207-N2)-methyltransferase [EC:2.1.1.172]	1.61885	1.16534	2.18345	3.45574	1.55187	0	0	0.254302	0.278205	0.47914	1.64097	0.318626	3.19188	0.386153	0	0	1.41305	0
K00566	mnmA, trmU; tRNA-uridine 2-sulfurtransferase [EC:2.8.1.13]	53.6111	30.2151	47.8409	68.0974	20.4535	33.9101	35.3376	112.943	68.4458	21.0377	40.9173	26.0169	74.6099	39.8413	13.0044	11.2967	86.7325	92.3332
K00568	ubiG; 2-polyprenyl-6-hydroxyphenyl methylase / 3-demethylubiquinone-9 3-methyltransferase [EC:2.1.1.222 2.1.1.64]	0	0	0.300595	7.59294	0	0	0	0	4.76782	0	0	0	0	0	0.132179	0	0	0
K00571	E2.1.1.72; site-specific DNA-methyltransferase (adenine-specific) [EC:2.1.1.72]	0.278362	0	0.240181	5.80826	0	0.110991	0	7.02241	0	0	0.330698	0.305278	0.195147	2.60119	0.828819	0	0	0
K00573	E2.1.1.77, pcm; protein-L-isoaspartate(D-aspartate) O-methyltransferase [EC:2.1.1.77]	0	0	0	0	0.903045	0	0	0.414812	0.46435	0	0	0	0	0	0	0	0	0
K00574	cfa; cyclopropane-fatty-acyl-phospholipid synthase [EC:2.1.1.79]	0	0	0	0	0	0	0	0.949562	0	0	0	0	1.15209	0.922732	0	0	0.885262	0.598037
K00575	cheR; chemotaxis protein methyltransferase CheR [EC:2.1.1.80]	153.077	66.6973	157.829	193.622	60.4592	100.961	119.458	239.811	173.737	90.2736	102.159	83.9164	306.243	123.349	64.5288	23.2166	241.174	123.437
K00588	E2.1.1.104; caffeoyl-CoA O-methyltransferase [EC:2.1.1.104]	2.92476	1.62559	3.07814	3.95259	1.78395	2.17469	0.485475	2.461	0.802534	1.04035	2.02676	0.516945	1.02127	6.56332	0.399305	0	0.930519	3.29239
K00590	E2.1.1.113; site-specific DNA-methyltransferase (cytosine-N4-specific) [EC:2.1.1.113]	0.247866	0.496408	2.96199	9.54573	1.86031	0.70498	0	3.5001	2.00973	5.11836	0.425475	0.489157	7.00902	1.54352	0.714844	0	2.34977	8.83167
K00595	cobL; precorrin-6Y C5,15-methyltransferase (decarboxylating) [EC:2.1.1.132]	3.47336	0.502802	0.661493	5.86316	2.181	3.98652	3.05383	13.748	15.3809	3.1152	2.5578	3.0338	12.6449	3.41352	1.92159	1.37933	15.5711	3.22923
K00596	E4.1.1.64; 2,2-dialkylglycine decarboxylase (pyruvate) [EC:4.1.1.64]	69.5013	30.6423	92.9775	79.0185	28.4688	40.2528	14.9309	88.8322	34.3677	34.0672	30.6555	17.9159	60.3327	20.7393	12.9281	12.3544	52.4765	27.2684
K00598	tam; trans-aconitate 2-methyltransferase [EC:2.1.1.144]	0	0	0.310568	0	0.832805	0	0	0	0	0	0	0	0	0	0	0	0	1.8154
K00600	glyA, SHMT; glycine hydroxymethyltransferase [EC:2.1.2.1]	178.043	53.8173	258.461	253.833	89.9884	144.567	71.7544	195.536	259.676	60.171	34.2376	126.871	235.297	95.5898	48.3163	72.1075	278.099	188.316
K00602	purH; phosphoribosylaminoimidazolecarboxamide formyltransferase / IMP cyclohydrolase [EC:2.1.2.3 3.5.4.10]	132.555	46.881	156.852	171.401	45.7877	82.1609	72.7547	101.202	65.1576	28.0162	67.4283	39.1047	133.581	58.6577	29.427	13.3406	144.318	102.722
K00603	fctD; glutamate formiminotransferase / 5-formyltetrahydrofolate cyclo-ligase [EC:2.1.2.5 6.3.3.2]	15.1922	2.5582	33.8077	3.96388	4.55773	5.68642	2.35593	1.23615	0.278205	1.88241	2.17517	0.38165	14.351	2.65335	2.21185	0	5.095	4.22873
K00604	MTFMT, fmt; methionyl-tRNA formyltransferase [EC:2.1.2.9]	27.1615	15.4799	26.3113	61.1475	8.58375	28.8732	22.0165	38.3053	54.9869	32.4174	17.9587	14.2377	82.617	17.6717	5.74267	13.6951	37.3922	30.835
K00606	panB; 3-methyl-2-oxobutanoate hydroxymethyltransferase [EC:2.1.2.11]	35.7272	11.9389	43.1176	23.7644	8.5716	15.8185	9.23183	29.5166	14.0052	0.211989	10.6809	4.02384	29.1266	1.96679	3.11463	3.34339	17.5163	15.5171
K00608	pyrBI; aspartate carbamoyltransferase [EC:2.1.3.2]	33.4687	20.3172	17.3846	9.81651	5.11262	10.161	3.54234	8.61054	3.2016	0.999786	13.5276	2.30914	4.7107	1.0888	0.280233	0	2.95139	2.5585
K00609	pyrB, PYR2; aspartate carbamoyltransferase catalytic subunit [EC:2.1.3.2]	23.9073	11.6052	34.8132	60.2764	11.1359	17.6681	5.85741	41.2213	21.361	6.25298	10.7542	9.32148	24.5825	15.8985	3.37896	4.61015	29.1771	15.2364
K00610	pyrI; aspartate carbamoyltransferase regulatory subunit	2.70447	1.7512	3.76351	0	0.904385	3.00208	0.523343	1.94055	6.10164	2.60401	1.25208	0	3.57303	0.551499	0	0	11.1208	1.44422
K00611	OTC, argF, argI; ornithine carbamoyltransferase [EC:2.1.3.3]	23.3565	7.18115	29.649	28.2725	12.4747	20.7501	9.54636	15.587	24.3893	14.6787	13.5234	6.15116	13.2819	22.2276	8.62197	5.93034	29.0109	21.8849
K00612	E2.1.3.-; carbamoyltransferase [EC:2.1.3.-]	5.65775	2.32418	11.423	10.35	0.902378	1.71198	11.1077	75.5967	0.349071	1.59978	29.6284	0	23.8034	1.76134	0.504315	1.47722	4.16969	20.6086
K00613	GATM; glycine amidinotransferase [EC:2.1.4.1]	11.162	2.16546	10.5457	11.4036	3.10241	8.96024	0	0	0	0	0	0	0	0	0	0	0	0
K00615	E2.2.1.1, tktA, tktB; transketolase [EC:2.2.1.1]	94.3509	23.6677	91.5471	30.7122	22.5944	31.2639	17.7792	134.035	33.1988	17.2864	67.9418	5.36743	40.4964	26.3167	13.1007	7.72403	78.9698	53.7307
K00616	E2.2.1.2, talA, talB; transaldolase [EC:2.2.1.2]	205.451	96.4088	201.888	133.751	67.6645	129.674	114.926	529.084	57.4197	95.3264	130.672	156.894	386.467	78.7508	65.7373	7.31768	244.119	267.013
K00619	argA; amino-acid N-acetyltransferase [EC:2.3.1.1]	0.558911	0	1.09614	0	1.58937	0	2.31858	1.56993	5.37609	1.46642	1.25132	0.442648	2.33117	0.382311	0.558473	0	0.94849	1.15122
K00620	argJ; glutamate N-acetyltransferase / amino-acid N-acetyltransferase [EC:2.3.1.35 2.3.1.1]	82.4111	41.7112	102.173	82.0695	24.2318	52.1768	46.7719	99.1636	70.4127	24.2049	47.6583	37.463	114.893	55.8045	21.2517	16.0546	101.127	41.3514
K00622	nat; arylamine N-acetyltransferase [EC:2.3.1.5]	0.0643967	0	0	0	0	0	4.62314	0	0	12.763	0	0	7.68908	1.94498	14.9368	0	0	6.13097
K00625	E2.3.1.8, pta; phosphate acetyltransferase [EC:2.3.1.8]	13.9398	0.471081	10.4683	4.35062	3.96441	9.87787	26.6962	1.30442	9.04137	0	0	2.32139	6.93453	8.81906	2.86838	0.906584	17.482	11.7783
K00626	E2.3.1.9, atoB; acetyl-CoA C-acetyltransferase [EC:2.3.1.9]	532.391	221.556	600.789	490.092	228.945	362.88	293.573	2260.52	590.658	232.196	636.889	358.983	1218.57	328.216	277.116	151.305	666.487	630.236
K00627	DLAT, aceF, pdhC; pyruvate dehydrogenase E2 component (dihydrolipoamide acetyltransferase) [EC:2.3.1.12]	2.39251	0.348737	2.28438	4.57445	1.65001	2.35462	0	4.77843	0.738957	1.36525	1.17131	0.40859	2.11084	4.06759	0.88266	0	0.454159	2.91345
K00631	plsB; glycerol-3-phosphate O-acyltransferase [EC:2.3.1.15]	0	0	0	0	0	0	0	0	0	0	0	0	0	0	0	0	0	0
K00633	lacA; galactoside O-acetyltransferase [EC:2.3.1.18]	113.856	59.4861	79.0386	63.998	27.8908	69.0165	113.893	98.5397	71.2611	40.3373	127.875	44.447	117.44	40.0488	18.5014	7.69357	134.645	67.4331
K00638	catB; chloramphenicol O-acetyltransferase type B [EC:2.3.1.28]	0.308602	0	2.11576	1.93651	0	0	0	1.70952	0.46049	1.27515	0	0.337186	2.10031	0.675482	0.819716	0	2.24094	1.90836
K00639	kbl, GCAT; glycine C-acetyltransferase [EC:2.3.1.29]	85.5501	18.2506	101.403	86.2082	31.4195	53.3558	11.7887	11.9707	19.3445	23.8748	1.99405	3.98049	39.4308	25.1937	9.00291	4.45347	36.9339	66.0014
K00640	cysE; serine O-acetyltransferase [EC:2.3.1.30]	8.23698	7.40107	12.3498	25.217	4.56662	8.57623	2.49412	3.34608	8.68083	1.98146	10.9199	3.50938	7.63281	1.40779	1.97681	0	23.3402	2.21635
K00641	metX; homoserine O-acetyltransferase/O-succinyltransferase [EC:2.3.1.31 2.3.1.46]	1.45884	0	6.34375	8.33962	1.36188	2.99238	1.88914	2.52853	8.35118	4.27117	1.4599	2.41564	3.02085	1.02862	1.16243	1.49964	5.34861	2.62956
K00645	fabD; [acyl-carrier-protein] S-malonyltransferase [EC:2.3.1.39]	137.226	42.1195	80.9559	66.258	21.2388	69.4278	39.9694	80.4433	77.1911	19.2746	42.4403	20.5498	65.9893	37.9644	13.4642	8.76087	120.979	51.4643
K00646	pksF; malonyl-ACP decarboxylase	43.5004	11.4735	41.9289	17.6283	14.7779	22.3189	28.2023	11.2052	32.1479	11.014	1.916	7.16574	23.0581	16.1013	3.551	7.08278	27.0145	18.7098
K00648	fabH; 3-oxoacyl-[acyl-carrier-protein] synthase III [EC:2.3.1.180]	79.5111	34.2101	50.6166	53.8552	18.0786	27.6442	28.3465	35.9718	21.6802	6.16104	43.9185	24.0299	36.9157	50.0439	27.1824	2.28564	111.51	19.9613
K00651	metA; homoserine O-succinyltransferase/O-acetyltransferase [EC:2.3.1.46 2.3.1.31]	52.3242	26.1777	57.2252	44.8139	9.032	25.3446	34.1676	62.5659	64.7511	27.2353	37.8928	28.1626	99.8255	32.4619	13.1483	18.5983	92.399	36.4486
K00655	plsC; 1-acyl-sn-glycerol-3-phosphate acyltransferase [EC:2.3.1.51]	2.81762	0.793957	1.64634	0	0	2.00267	8.39095	11.8288	0.865245	0	3.55394	0.340492	4.91572	0.42268	0.417959	0	0.514714	7.29788
K00656	E2.3.1.54, pflD; formate C-acetyltransferase [EC:2.3.1.54]	1257.39	680.412	971.186	624.722	363.535	646.747	737.073	1371.36	2775.1	481.074	1492.99	414.859	1657.22	828.723	561.059	469.688	1690.03	883.628
K00657	speG, SAT; diamine N-acetyltransferase [EC:2.3.1.57]	20.2143	13.6701	0.599548	0	0.490236	4.72599	0.206346	19.2748	21.4647	6.03957	20.9256	0.98098	16.1502	6.5715	2.43143	2.69889	7.67852	3.24307
K00662	aacC; aminoglycoside 3-N-acetyltransferase [EC:2.3.1.81]	10.6726	3.6538	1.80124	0	2.44453	4.52037	2.7501	10.6489	3.5899	0.229542	9.89999	1.72663	11.9744	6.05538	1.02404	0	10.745	6.98228
K00663	aacA; aminoglycoside 6'-N-acetyltransferase [EC:2.3.1.82]	0.326917	0	0.193535	4.16184	0	0	0	0	0	0	0	0	6.42644	0	0.192393	0	0	0
K00666	ACSF2; fatty-acyl-CoA synthase [EC:6.2.1.-]	199.994	66.7328	119.396	103.3	40.4222	88.8951	99.1843	120.108	185.958	67.9779	98.9851	62.025	179.713	90.5385	40.1942	29.7028	147.733	99.5569
K00674	dapD; 2,3,4,5-tetrahydropyridine-2,6-dicarboxylate N-succinyltransferase [EC:2.3.1.117]	0.304507	0	0.662937	0	0	0	0	0	0	0	0	0	0.265905	0	0	0	0	0
K00677	lpxA; UDP-N-acetylglucosamine acyltransferase [EC:2.3.1.129]	0.201338	0	2.9195	0	0	0	0	0	0	0	0	0	0	0	0	0	0	0
K00681	ggt; gamma-glutamyltranspeptidase / glutathione hydrolase [EC:2.3.2.2 3.4.19.13]	22.0782	7.15802	14.4113	24.9161	4.64481	4.19148	0.872104	5.33831	3.75631	0.510662	1.97245	1.21403	7.97735	0.552099	0.262746	0	1.3776	1.04196
K00683	QPCT; glutaminyl-peptide cyclotransferase [EC:2.3.2.5]	5.76861	0.608986	3.40535	6.10475	1.15026	1.493	0	0	0	0	0	0	0	0.523457	0	2.01292	0	1.61459
K00684	aat; leucyl/phenylalanyl-tRNA---protein transferase [EC:2.3.2.6]	7.19003	7.10264	8.07108	9.85594	1.00854	6.39151	7.57766	12.8652	18.3279	16.6225	5.48353	10.3265	22.4683	13.0049	17.8373	16.5159	17.1718	7.59993
K00685	ATE1; arginyl-tRNA---protein transferase [EC:2.3.2.8]	0	0	0.241918	5.17375	0	0	0	0.938159	0	0.428796	0	0.362167	0.212213	0	0	0	0.438972	0.541254
K00687	pbp2B, penA; penicillin-binding protein 2B	26.6433	21.4665	9.75468	8.14207	1.50322	10.7223	30.5323	50.3588	80.0172	13.1136	52.2968	9.63992	61.896	26.4134	8.14337	8.87869	38.2607	32.345
K00688	PYG, glgP; glycogen phosphorylase [EC:2.4.1.1]	505.334	190.942	591.297	477.495	144.874	414.374	304.125	608.182	556.15	217.291	277.112	277.217	802.519	369.803	246.005	89.4007	742.736	458.79
K00689	E2.4.1.5; dextransucrase [EC:2.4.1.5]	5.5783	3.46598	34.698	43.8614	4.83776	11.1803	0.963998	11.4581	17.4313	4.94902	0.0977715	0	8.61695	6.92264	0.948632	4.16812	10.1826	0.136342
K00690	E2.4.1.7; sucrose phosphorylase [EC:2.4.1.7]	46.1029	33.0415	43.984	53.8135	11.5546	10.4602	10.2204	42.5011	43.9804	19.3494	40.9491	4.71453	75.463	24.4426	22.242	13.5641	30.6885	38.7225
K00691	mapA; maltose phosphorylase [EC:2.4.1.8]	5.56144	0.781793	4.3609	13.1407	2.12175	2.08329	1.39092	0.903606	1.82781	2.66256	2.12116	0.2866	6.05035	0.882246	0.955784	1.3448	0.396905	6.04398
K00693	GYS; glycogen synthase [EC:2.4.1.11]	23.8116	5.33895	31.2446	12.2442	11.3556	17.8976	0	0	0	0	0	0	0	0	0	0	0	0.690295
K00694	bcsA; cellulose synthase (UDP-forming) [EC:2.4.1.12]	0.145034	0	1.49762	0	2.89957	0.875156	0	0	0.301859	0	0	0.642971	1.70896	6.49219	1.33116	0	2.3483	7.90964
K00695	E2.4.1.13; sucrose synthase [EC:2.4.1.13]	0	0	0	0	0	0	0	0	0	0	0	0	0	0	0	0	0	19.2491
K00696	E2.4.1.14; sucrose-phosphate synthase [EC:2.4.1.14]	11.0023	11.0216	0	0	0	0	0	0	0	0.292923	8.4242	0	0	0	0.637438	0	0	0.694678
K00697	otsA; trehalose 6-phosphate synthase [EC:2.4.1.15 2.4.1.347]	0	0	0	5.73092	0	0	0	0.912615	0	0	0	0	0	0	0	0	0.53985	2.63337
K00700	GBE1, glgB; 1,4-alpha-glucan branching enzyme [EC:2.4.1.18]	358.147	170.529	455.463	448.515	282.679	357.374	262.991	531.355	437.056	360.256	160.099	211.964	682.102	332.066	206.292	131.452	644.293	499.603
K00701	cgt; cyclomaltodextrin glucanotransferase [EC:2.4.1.19]	2.85578	0.957172	3.09774	3.94462	0	1.78778	0.722622	1.20521	3.99298	1.06533	0.463506	0	4.60408	0	0	0.80123	0	1.61575
K00702	E2.4.1.20; cellobiose phosphorylase [EC:2.4.1.20]	295.785	126.972	293.095	93.7837	76.8568	137.81	121.67	220.595	109.78	15.2793	166.579	167.571	171.388	134.97	86.7063	28.2339	242.478	176.89
K00703	glgA; starch synthase [EC:2.4.1.21]	279.791	111.387	444.444	301.044	168.676	258.73	172.06	446.692	391.757	264.21	122.903	209.338	509.778	265.83	236.929	92.0592	478.706	380.722
K00705	malQ; 4-alpha-glucanotransferase [EC:2.4.1.25]	179.403	60.8125	175.702	122.372	45.3746	118.397	61.5096	163.334	174.898	68.0206	110.249	66.5155	258.675	141.236	54.8684	32.7853	206.513	128.595
K00712	tagE; poly(glycerol-phosphate) alpha-glucosyltransferase [EC:2.4.1.52]	7.75055	2.72831	14.8984	0	0	2.19257	0.521989	6.81412	0	1.327	5.22997	1.75855	9.06099	3.38083	0.471467	0	7.93169	2.68873
K00720	UGCG; ceramide glucosyltransferase [EC:2.4.1.80]	0	0	0	0	0	0	0	11.9033	0	0	0	0	0.638621	0.214079	0	0	0	0.47863
K00721	DPM1; dolichol-phosphate mannosyltransferase [EC:2.4.1.83]	72.4669	30.9942	85.1687	74.0881	23.8695	76.6493	67.3791	172.328	196.575	57.9371	76.5042	32.6795	293.597	66.9463	37.5249	41.0813	191.662	96.825
K00737	MGAT3; beta-1,4-mannosyl-glycoprotein beta-1,4-N-acetylglucosaminyltransferase [EC:2.4.1.144]	12.5615	7.67818	5.17025	1.01184	0.438914	3.91391	1.60311	2.05242	16.0747	4.87967	10.8747	2.56908	17.1702	9.20597	4.61222	1.03272	0.49525	0.882044
K00745	E2.4.1.166; raffinose-raffinose alpha-galactotransferase [EC:2.4.1.166]	1.58578	0.646526	2.42943	2.66321	0	1.66645	0	0	0	0	0	0	0	0	0	0	0	0
K00748	lpxB; lipid-A-disaccharide synthase [EC:2.4.1.182]	6.71184	0.566697	8.82488	7.5359	2.05216	4.61048	0	6.92233	0.458307	0	0	0.468697	0.909864	0.854643	0.22514	0	0	0.540667
K00756	pdp; pyrimidine-nucleoside phosphorylase [EC:2.4.2.2]	17.383	12.9591	19.5329	43.0435	11.9503	25.0344	29.6417	36.8245	95.8277	69.3451	19.9983	27.8136	82.0832	32.7277	22.9486	48.1474	47.2944	26.5534
K00757	udp, UPP; uridine phosphorylase [EC:2.4.2.3]	51.7078	23.8583	35.0296	61.5676	20.3753	32.6206	40.2513	141.618	104.266	26.8734	66.0977	43.1915	144.587	65.0538	24.6212	32.2465	74.8967	92.181
K00759	APRT, apt; adenine phosphoribosyltransferase [EC:2.4.2.7]	44.2143	26.2505	44.7661	35.9775	10.9984	60.3667	35.3525	61.24	59.8467	45.4726	41.2056	29.4484	110.736	32.2445	20.8226	14.7683	62.5775	37.8975
K00760	hprT, hpt, HPRT1; hypoxanthine phosphoribosyltransferase [EC:2.4.2.8]	102.556	48.6226	53.0912	37.6915	15.7859	38.4704	37.5737	46.2346	40.2346	20.1992	149.059	23.3034	40.9016	14.5189	17.0919	7.31787	44.6446	45.2146
K00761	upp, UPRT; uracil phosphoribosyltransferase [EC:2.4.2.9]	40.6354	11.283	55.1474	46.2928	15.2642	18.915	19.2628	24.7882	46.3508	10.3995	11.0611	23.1238	48.498	28.1105	13.3235	14.8105	36.5731	25.5198
K00762	pyrE; orotate phosphoribosyltransferase [EC:2.4.2.10]	8.35355	3.07842	13.026	15.7253	7.04211	12.8378	6.61169	24.6653	12.8251	7.09358	3.46505	1.98112	74.7447	6.33984	8.41856	4.20849	20.7806	18.7235
K00763	pncB, NAPRT1; nicotinate phosphoribosyltransferase [EC:6.3.4.21]	53.7139	16.762	39.0387	20.6603	13.9279	22.8158	32.4933	76.7342	62.2969	25.9914	39.263	8.35883	77.2556	40.2833	16.9128	6.53668	78.6959	31.6572
K00764	purF, PPAT; amidophosphoribosyltransferase [EC:2.4.2.14]	138.046	44.3479	152.266	184.137	48.4241	88.5056	150.584	107.924	124.559	42.5569	67.3376	51.5911	158.47	81.0223	31.3888	19.4695	147.414	82.0819
K00765	hisG; ATP phosphoribosyltransferase [EC:2.4.2.17]	54.7095	27.3298	71.8685	101.2	34.044	46.2692	38.9915	48.5852	83.0321	37.0977	37.3326	40.363	94.3757	41.5177	16.3876	31.0717	102.565	36.0353
K00766	trpD; anthranilate phosphoribosyltransferase [EC:2.4.2.18]	7.60238	0.637789	2.62954	0	0	2.84595	0	1.87434	2.61834	1.05233	2.24883	0	5.38201	7.25889	2.03629	0	6.02078	4.49685
K00767	nadC, QPRT; nicotinate-nucleotide pyrophosphorylase (carboxylating) [EC:2.4.2.19]	36.3197	17.9207	30.9868	24.4628	21.3029	31.6343	11.2618	7.95699	4.98932	14.3175	38.4643	25.4076	39.2915	6.91733	2.88457	3.23907	36.7617	28.8409
K00768	E2.4.2.21, cobU, cobT; nicotinate-nucleotide--dimethylbenzimidazole phosphoribosyltransferase [EC:2.4.2.21]	10.2266	0.833626	3.86725	26.5586	0.619222	1.81007	1.98409	24.2301	11.0538	4.02469	6.53583	6.72732	5.76311	8.21072	1.17969	5.12608	10.7574	1.45448
K00769	gpt; xanthine phosphoribosyltransferase [EC:2.4.2.22]	0	0	0	0	0	0	0	0	0	0	0	0	0	0	0	0	0	0
K00772	mtaP, MTAP; 5'-methylthioadenosine phosphorylase [EC:2.4.2.28]	28.8974	6.5613	18.4411	10.6201	5.32667	9.81384	9.14689	65.7525	25.7608	8.68565	24.2797	7.37473	41.3666	2.47115	3.55321	15.1881	18.3645	14.1484
K00773	tgt, QTRT1; queuine tRNA-ribosyltransferase [EC:2.4.2.29]	96.5489	37.3009	105.039	83.2642	45.6956	88.687	59.4925	100.503	130.623	34.7204	41.4731	40.6207	159.646	63.2747	27.2506	16.2095	153.577	95.339
K00782	lldG; L-lactate dehydrogenase complex protein LldG	3.49812	1.13725	1.03075	11.8132	5.77041	4.45768	1.44624	3.52999	2.52396	7.97306	5.5909	1.64736	17.7553	6.47463	0.796712	6.84884	3.43593	8.66979
K00783	rlmH; 23S rRNA (pseudouridine1915-N3)-methyltransferase [EC:2.1.1.177]	21.0353	9.05044	27.1846	58.9995	9.76036	12.9263	8.72363	42.8546	61.4238	17.4815	17.2249	4.51539	41.3255	10.5375	7.01436	3.05582	27.441	17.6604
K00784	rnz; ribonuclease Z [EC:3.1.26.11]	101.387	65.3171	33.2146	46.5233	18.439	34.2315	43.251	122.987	90.8569	46.6005	140.274	19.4971	138.82	70.3188	33.3184	35.5607	99.9446	60.7099
K00788	thiE; thiamine-phosphate pyrophosphorylase [EC:2.5.1.3]	3.84158	0.931491	6.42374	2.27672	0	0.438346	2.83278	4.10934	2.96835	0.911242	0.801764	2.50779	1.53714	0.367666	0.734454	0	4.18068	2.81835
K00789	metK; S-adenosylmethionine synthetase [EC:2.5.1.6]	219.604	74.3636	237.474	248.713	68.6364	141.646	93.849	175.129	228.903	96.8195	111.503	82.8071	320.56	135.199	64.1944	31.7767	319.441	197.36
K00790	murA; UDP-N-acetylglucosamine 1-carboxyvinyltransferase [EC:2.5.1.7]	223.334	115.051	222.566	210.125	82.9155	182.1	216.778	265.469	324.872	127.45	157.493	96.1326	327.532	199.647	74.6962	74.1491	356.247	235.469
K00791	miaA, TRIT1; tRNA dimethylallyltransferase [EC:2.5.1.75]	46.1865	26.5846	46.6565	42.8852	16.4886	34.7329	35.2016	61.0609	60.828	20.6372	33.5621	39.0748	97.2241	29.4193	14.8106	4.68177	82.0808	48.5372
K00793	ribE, RIB5; riboflavin synthase [EC:2.5.1.9]	12.3124	2.11636	11.745	5.09316	1.59006	8.96098	4.56742	4.21372	7.45231	2.39298	3.18728	1.93412	13.3973	3.42002	1.89587	0.813441	9.49701	5.28944
K00794	ribH, RIB4; 6,7-dimethyl-8-ribityllumazine synthase [EC:2.5.1.78]	21.4857	2.96252	20.541	17.2883	5.97798	25.0847	8.64831	14.8227	6.20908	5.04714	6.31864	5.51058	12.8711	6.91773	3.99447	1.28454	23.3976	4.316
K00795	ispA; farnesyl diphosphate synthase [EC:2.5.1.1 2.5.1.10]	66.1347	31.0826	78.7286	56.906	32.1738	63.4227	38.25	80.2028	97.4025	54.1593	42.0905	33.2532	79.9018	72.5686	18.5351	26.4097	125.136	79.6651
K00796	folP; dihydropteroate synthase [EC:2.5.1.15]	14.9133	4.71951	22.4626	18.8281	6.71426	14.7171	7.56229	20.7312	7.26379	9.29571	3.15205	6.47189	21.4008	10.8566	1.45388	3.25241	23.9916	35.2382
K00797	speE, SRM; spermidine synthase [EC:2.5.1.16]	2.5724	1.51201	3.02873	12.6546	2.37039	5.37612	2.66702	9.12138	16.4841	1.86033	0.79719	9.46571	12.1319	5.65589	0.755371	0.656375	10.3347	5.25057
K00798	MMAB, pduO; cob(I)alamin adenosyltransferase [EC:2.5.1.17]	42.3955	21.5988	31.9183	76.7668	14.1175	58.1188	27.9158	105.411	139.239	47.2415	53.4418	73.911	112.449	105.545	54.3169	36.8648	148.388	91.6792
K00799	GST, gst; glutathione S-transferase [EC:2.5.1.18]	1.20222	0	4.32312	1.67614	0.36336	1.46169	0	3.66923	0.74577	0	0	1.17804	1.58023	1.57113	0	0	2.14982	2.08772
K00800	aroA; 3-phosphoshikimate 1-carboxyvinyltransferase [EC:2.5.1.19]	15.6867	2.88181	3.7274	13.4929	3.95819	10.4278	18.8919	11.0061	5.94549	2.36844	2.22735	8.22626	13.4963	5.92849	3.7945	1.44119	11.0763	14.9812
K00801	FDFT1; farnesyl-diphosphate farnesyltransferase [EC:2.5.1.21]	0.118973	0	0.278392	0	0	0	0	0.694758	0	0	0	0	0	0.355436	0	0	0	0
K00803	AGPS, agpS; alkyldihydroxyacetonephosphate synthase [EC:2.5.1.26]	0	0	0	0	0	0	0.348895	2.21218	0	0	0	0.64577	0	0	0	0	0	0
K00805	hepST; heptaprenyl diphosphate synthase [EC:2.5.1.30]	0	0	0	0	0	0	0	0.123344	13.5699	1.38598	0	0	6.1656	2.32634	0.126726	1.4153	0	0
K00806	uppS; undecaprenyl diphosphate synthase [EC:2.5.1.31]	82.8206	36.552	82.4796	58.2254	36.4682	65.6876	45.7612	98.776	77.4611	34.2748	31.4807	39.4656	123.745	50.3191	30.9046	25.7579	107.246	104.178
K00808	hss; homospermidine synthase [EC:2.5.1.44]	0	0	0	2.19187	0	0	0	0	0	0	0	0	0.403241	0	0	0	0	0
K00809	DHPS, dys; deoxyhypusine synthase [EC:2.5.1.46]	8.65163	1.08797	8.08158	4.39325	3.6212	3.54315	0	0	0	0	0	0	0	0	0	0	0	0
K00812	aspB; aspartate aminotransferase [EC:2.6.1.1]	83.677	23.1955	100.227	54.3236	42.8145	52.2342	16.4072	64.3573	44.208	22.8463	27.8731	26.9868	88.9817	45.1343	12.6061	15.9756	90.4605	43.4227
K00813	aspC; aspartate aminotransferase [EC:2.6.1.1]	0.836164	0	3.00146	0	0.499454	0.797251	0	0.934431	0	0	0	0	1.05461	0	0	0	0	0
K00817	hisC; histidinol-phosphate aminotransferase [EC:2.6.1.9]	12.5406	6.39232	10.0344	9.96031	2.28506	15.7863	0.912049	5.0011	9.01837	6.76183	5.68787	2.77978	5.52191	5.5076	1.48641	2.43529	15.6434	5.01001
K00818	E2.6.1.11, argD; acetylornithine aminotransferase [EC:2.6.1.11]	23.2688	11.7011	32.0171	18.1778	13.1237	9.40009	6.52338	4.96493	1.44453	1.16822	5.37287	3.19266	7.23512	3.46543	6.54464	0	5.64661	3.75251
K00820	glmS, GFPT; glucosamine---fructose-6-phosphate aminotransferase (isomerizing) [EC:2.6.1.16]	111.77	49.2601	79.9679	71.1322	28.7163	72.9744	61.832	159.484	105.5	46.5573	42.0596	43.0236	166.424	63.7182	27.7409	20.9084	129.941	87.5512
K00824	dat; D-alanine transaminase [EC:2.6.1.21]	39.476	11.3551	63.8781	75.4108	19.6965	34.1191	19.6764	41.9359	27.6693	39.6056	6.56573	7.47472	86.7117	30.2274	20.2668	7.83434	51.2258	31.3692
K00826	E2.6.1.42, ilvE; branched-chain amino acid aminotransferase [EC:2.6.1.42]	4.02842	0.338327	6.57891	0	1.57327	0	4.95743	6.42501	2.38347	1.41155	1.04047	0.849906	7.30131	2.22645	1.98863	2.34879	15.8195	20.7306
K00830	AGXT; alanine-glyoxylate transaminase / serine-glyoxylate transaminase / serine-pyruvate transaminase [EC:2.6.1.44 2.6.1.45 2.6.1.51]	17.8538	4.73304	26.17	10.9313	2.40064	10.8571	1.02154	230.374	11.4043	2.71283	0.761609	7.23254	9.06253	10.4944	4.24831	2.22215	17.1428	15.4909
K00831	serC, PSAT1; phosphoserine aminotransferase [EC:2.6.1.52]	251.228	98.245	229.612	219.492	80.7674	183.925	124.349	147.524	259.054	87.0798	130.211	117.375	259.854	137.945	54.7491	43.459	270.093	151.025
K00835	avtA; valine--pyruvate aminotransferase [EC:2.6.1.66]	0.119171	0	0.274871	0	0	0	0	0.228862	0	0	0	0	0	0	0	0	0	0
K00836	ectB, dat; diaminobutyrate-2-oxoglutarate transaminase [EC:2.6.1.76]	0.780629	0	0.442848	0	0	0.63211	0	0	0	0	0	0	4.90188	0	0	0	0	0
K00842	E2.6.1.-E, patB; aminotransferase [EC:2.6.1.-]	10.5655	1.10018	12.1699	2.8093	1.95767	5.50642	0.983852	0.983744	0	0.477646	0.84188	3.75469	5.71854	1.34756	0.247646	0	3.73206	0
K00844	HK; hexokinase [EC:2.7.1.1]	0.316278	0	0.351673	0	0.639007	1.03888	0.528312	2.03694	0	0	0	0	0	0	0	0	1.59332	0.70087
K00845	glk; glucokinase [EC:2.7.1.2]	224.863	109.166	112.522	63.0217	163.385	172.458	99.678	156.425	146.819	150.451	271.808	117.197	171.738	125.077	66.751	150.671	225.621	119.987
K00846	KHK; ketohexokinase [EC:2.7.1.3]	1.23665	1.99935	1.64376	1.93581	15.8863	10.7227	9.26878	78.3014	55.3344	39.5281	5.17111	4.30198	79.1363	38.8044	9.21046	25.6539	30.2039	39.0233
K00847	E2.7.1.4, scrK; fructokinase [EC:2.7.1.4]	6.55842	0.804483	3.55063	1.28974	0.2483	1.27541	2.42007	8.78835	2.88612	0.341319	6.59509	0.0748495	15.3289	1.03102	0.243282	0	0.455724	4.07932
K00848	rhaB; rhamnulokinase [EC:2.7.1.5]	200.575	91.7765	126.919	80.638	50.1505	101.666	79.0585	265.013	148.379	65.9562	104.3	80.1515	262.429	72.1182	38.9588	23.4722	145.953	90.3531
K00849	galK; galactokinase [EC:2.7.1.6]	140.719	64.2801	143.793	138.484	53.0991	84.2228	55.591	105.34	79.7925	49.4976	103.763	36.4174	190.879	76.7329	43.8889	21.9543	150.941	83.358
K00850	pfkA, PFK; 6-phosphofructokinase 1 [EC:2.7.1.11]	608.952	271.098	638.666	652.623	242.942	452.613	237.454	651.208	660.604	407.51	498.829	232.421	927.131	477.925	220.323	162.861	679.5	556.822
K00851	E2.7.1.12, gntK, idnK; gluconokinase [EC:2.7.1.12]	0	0	0	0	0	0	0	0	0	0	0	0	0	0	0	0	0	0
K00852	rbsK, RBKS; ribokinase [EC:2.7.1.15]	2.39469	0.543128	7.61259	10.954	2.98935	4.38065	0	11.8057	3.67116	0.459327	0	0	6.47918	0.556985	0	2.82148	2.55668	0
K00853	araB; L-ribulokinase [EC:2.7.1.16]	55.9443	19.2868	79.8634	57.2249	13.5597	41.335	4.62878	68.675	73.525	41.2133	4.58494	21.5315	149.75	75.4665	36.785	23.5049	119.682	46.6586
K00854	xylB, XYLB; xylulokinase [EC:2.7.1.17]	21.9166	10.5816	16.671	19.3519	7.36319	13.827	3.7855	12.2189	10.8809	5.59438	2.40066	10.7966	18.1945	2.26652	3.5585	5.12073	19.3733	14.5435
K00855	PRK, prkB; phosphoribulokinase [EC:2.7.1.19]	3.73126	1.46644	2.17532	0.725546	2.27636	4.90044	2.46194	4.49375	20.1752	5.59559	1.58459	4.833	18.1667	8.12298	1.23901	1.80691	6.88207	3.75477
K00856	E2.7.1.20, ADK; adenosine kinase [EC:2.7.1.20]	0.107934	0	1.12907	0	0.438207	0	0	0.845809	1.1524	0	0.345126	0.683409	0.378298	0.324429	0.224263	0	0	0
K00857	tdk, TK; thymidine kinase [EC:2.7.1.21]	11.0111	5.41187	5.70242	3.73114	3.77832	1.84194	1.65152	4.74178	1.75231	1.10176	3.45297	0	5.206	0.651946	1.49493	0.922	0.368809	4.14737
K00858	ppnK, NADK; NAD+ kinase [EC:2.7.1.23]	22.5044	8.92009	7.59981	17.7302	3.67042	18.3018	17.9517	30.1823	37.6919	9.78319	13.5026	7.68036	46.9968	22.2924	5.4612	8.77484	62.556	36.4409
K00859	coaE; dephospho-CoA kinase [EC:2.7.1.24]	39.4257	24.2765	16.6642	27.7676	10.9614	34.1285	21.8572	34.7441	48.5796	20.0242	34.1131	9.36994	68.4843	25.7274	6.51828	8.96363	35.5982	17.5522
K00860	cysC; adenylylsulfate kinase [EC:2.7.1.25]	22.4052	6.57986	13.9779	17.2126	10.8984	21.4513	9.15389	18.6043	37.8785	13.2061	1.48568	9.30066	27.0314	22.5076	5.08239	10.1046	32.9587	22.2767
K00863	DAK, TKFC; triose/dihydroxyacetone kinase / FAD-AMP lyase (cyclizing) [EC:2.7.1.28 2.7.1.29 4.6.1.15]	33.9503	16.8064	56.4951	72.5676	22.8644	38.657	11.5724	30.0678	12.6899	41.2716	4.01186	59.6978	5.412	4.49286	1.44675	3.08209	9.43279	20.6289
K00864	glpK, GK; glycerol kinase [EC:2.7.1.30]	9.52564	1.50641	15.1769	7.77996	9.45395	9.68851	7.59612	1.85245	18.4208	8.40772	1.26329	1.22144	20.68	4.60721	0.188957	3.50174	13.4589	2.5548
K00865	glxK, garK; glycerate 2-kinase [EC:2.7.1.165]	12.8687	6.22939	10.5702	14.0367	2.92773	4.9139	0.498954	31.6593	14.0754	3.56931	10.554	11.0705	19.2767	9.1692	4.61177	1.48947	24.9513	4.79472
K00867	coaA; type I pantothenate kinase [EC:2.7.1.33]	0.874081	0.347032	0.180136	0	0.927966	0.250985	0.792313	0	0.491284	0	0	0.255369	0.14062	0.462789	0.159952	0	0	0
K00868	pdxK, pdxY; pyridoxine kinase [EC:2.7.1.35]	12.9908	5.3143	16.9942	13.0663	2.68392	6.82614	4.38203	24.0197	19.2981	12.2353	6.9672	1.44204	32.2609	8.43373	5.51856	2.08645	59.4879	13.6435
K00869	E2.7.1.36, MVK, mvaK1; mevalonate kinase [EC:2.7.1.36]	0	0	0	0	0	0	0	0	0	0.339946	0.303885	0	0.344583	0	0	0	0	0
K00870	E2.7.1.37; protein kinase [EC:2.7.1.37]	79.4471	37.0122	73.8272	109.78	26.1703	61.8604	86.6287	106.491	122.142	47.9223	29.8491	33.6229	179.985	62.0115	34.6411	20.3907	101.334	78.8101
K00872	thrB1; homoserine kinase [EC:2.7.1.39]	3.1768	0	2.06567	8.78042	1.80609	0.463512	1.16861	2.08029	4.30771	0.572494	0	0	2.31034	0	0.446066	0	3.03018	6.8838
K00873	PK, pyk; pyruvate kinase [EC:2.7.1.40]	173.552	67.3943	158.422	176.834	64.7324	165.977	106.092	217.124	193.29	92.6247	87.9277	82.4232	255.135	106.128	74.8746	29.866	207.959	135.622
K00874	kdgK; 2-dehydro-3-deoxygluconokinase [EC:2.7.1.45]	1.14776	0	1.92267	0	3.12045	3.47556	0	0	11.2602	6.27359	0.467423	0	2.51384	0	0.545667	3.2353	0	0
K00876	udk, UCK; uridine kinase [EC:2.7.1.48]	7.51169	1.04165	7.30013	5.12149	3.02523	5.02648	8.82557	25.8222	7.77001	13.3732	3.74888	2.16346	15.8557	7.44896	6.37634	2.93748	10.6009	5.22654
K00878	thiM; hydroxyethylthiazole kinase [EC:2.7.1.50]	0.682725	0.352212	0.352425	0	0	0.254731	0	4.29103	2.75317	0.556368	0.360191	0.22084	0.565953	0.343718	0	0	0.528364	4.5297
K00879	fucK; L-fuculokinase [EC:2.7.1.51]	0	0	0	0	0	0	0	0.278358	0	0	0	0	0	0	0	0	0	0
K00880	lyxK; L-xylulokinase [EC:2.7.1.53]	0	0	0	0	0	0	0	0	0	0	0	0	0	0	0	0	0.504335	0
K00881	alsK; allose kinase [EC:2.7.1.55]	0.152469	0	0	0	0	0	0	0.469324	0	0	0	0	0	0	0	0	0.87849	0
K00882	fruK; 1-phosphofructokinase [EC:2.7.1.56]	4.89732	0.938647	5.66	8.94219	2.70564	3.33263	9.80027	5.49204	2.85717	24.7746	0	5.54613	11.3974	1.13184	0.840075	0	3.56374	8.4277
K00883	dgoK; 2-dehydro-3-deoxygalactonokinase [EC:2.7.1.58]	0	0	0	0	0	0	0	0	0	0	0	0	0	0	0	0	0	0
K00887	dgkA; undecaprenol kinase [EC:2.7.1.66]	26.7735	11.4458	16.7475	20.8176	5.55896	14.1747	21.8624	23.6627	26.8013	10.3226	21.7611	13.7383	29.1021	19.372	3.85019	3.51799	51.7082	20.0436
K00891	E2.7.1.71, aroK, aroL; shikimate kinase [EC:2.7.1.71]	12.0079	6.25072	11.0967	9.2531	4.5949	12.8158	1.00007	12.369	8.92316	5.09819	2.10003	9.49014	10.3335	7.56024	4.46814	1.65969	12.9609	21.4249
K00895	pfp, PFP; diphosphate-dependent phosphofructokinase [EC:2.7.1.90]	15.4612	1.01564	22.6885	0	2.83324	5.70903	0	0	1.56732	0	0.212737	0.838233	1.00027	0	0	1.59577	0	0
K00897	aphA; kanamycin kinase [EC:2.7.1.95]	3.38068	5.86189	8.59873	0	3.18638	5.224	3.80992	13.2313	3.7672	1.75573	2.64108	2.41359	16.3504	7.49933	3.25637	0	6.17296	4.64104
K00899	mtnK; 5-methylthioribose kinase [EC:2.7.1.100]	1.17114	0.985561	0	0	0.850122	0	0	0	0	0	0	0	0.233434	0	0	0	0	0
K00901	dgkA, DGK; diacylglycerol kinase (ATP) [EC:2.7.1.107]	4.48117	0	6.01026	4.88448	2.16669	0.812712	0.25494	0.543074	0.209987	0.847054	1.06389	0	4.2674	0	0.523858	0	0.658868	4.71186
K00903	epsB; protein-tyrosine kinase [EC:2.7.10.2]	0.399294	1.04272	1.91613	0	2.56719	2.61199	0.530181	0	0	0	0	0	0	0	0	0	0	1.3998
K00906	aceK; isocitrate dehydrogenase kinase/phosphatase [EC:2.7.11.5 3.1.3.-]	0.151733	0	0	0	0	0	0	0.528491	0	0	0	0	0	0	0	0	0	0
K00912	lpxK; tetraacyldisaccharide 4'-kinase [EC:2.7.1.130]	8.19076	2.08401	9.94919	9.29694	3.49731	6.24314	2.93955	5.17927	7.69145	0.498442	3.22211	0	3.09218	1.60968	2.45811	2.10966	2.87126	4.11801
K00918	pfkC; ADP-dependent phosphofructokinase/glucokinase [EC:2.7.1.146 2.7.1.147]	1.71453	0.557323	0	0	1.53728	0.364519	0	1.71961	13.6048	0	0	0.331259	2.61963	0.900903	0.681156	0	0.532748	1.48868
K00919	ispE; 4-diphosphocytidyl-2-C-methyl-D-erythritol kinase [EC:2.7.1.148]	7.63107	0.929081	14.836	2.42779	6.29424	3.47218	18.1541	7.44986	3.4743	4.46566	12.1259	0.937373	13.6221	3.75741	1.3153	0	5.86236	1.86462
K00925	ackA; acetate kinase [EC:2.7.2.1]	271.034	101.984	327.678	303.067	136.91	220.152	146.097	350.552	412.231	287.264	119.452	195.986	470.63	316.132	129.424	92.5225	401.554	364.125
K00926	arcC; carbamate kinase [EC:2.7.2.2]	75.7402	26.9351	67.2791	63.726	32.0685	48.923	27.1157	42.7116	82.5299	32.7314	17.5545	31.5079	89.618	48.0829	17.1594	15.5014	44.7701	54.2887
K00927	PGK, pgk; phosphoglycerate kinase [EC:2.7.2.3]	720.523	336.213	807.939	642.72	222.111	549.71	239.026	869.269	540.434	382.583	542.127	314.978	728.521	433.879	197.486	153.184	609.834	484.337
K00928	lysC; aspartate kinase [EC:2.7.2.4]	225.408	82.3029	142.676	103.363	115.558	186.724	132.043	165.597	152.565	48.9235	76.4582	78.6054	150.968	77.6279	23.5841	20.4173	176.722	83.9991
K00929	buk; butyrate kinase [EC:2.7.2.7]	23.3788	4.2394	31.846	38.2404	1.84818	13.1981	32.3771	19.4459	85.1212	19.3037	0	22.6784	65.9598	37.6073	14.6097	12.845	30.2499	6.9086
K00930	argB; acetylglutamate kinase [EC:2.7.2.8]	38.2991	18.7467	48.7256	38.3332	11.4381	39.4482	38.69	23.8398	29.7055	14.8066	14.3794	16.9529	56.7237	27.6339	15.3909	2.93281	63.1127	31.4714
K00931	proB; glutamate 5-kinase [EC:2.7.2.11]	23.424	11.3118	22.1363	30.0892	3.42512	14.368	26.1049	23.0172	19.5709	12.2691	14.5765	11.9642	36.6228	14.5734	7.13279	4.92429	21.7497	16.4561
K00933	E2.7.3.2; creatine kinase [EC:2.7.3.2]	5.56838	1.27224	3.42943	2.13229	6.22517	3.88301	0.781477	22.328	1.97015	0.531648	0.630902	6.43999	15.6777	7.09136	1.58576	0.876549	12.3233	6.66045
K00934	E2.7.3.3; arginine kinase [EC:2.7.3.3]	0.330689	0.449105	0.133144	0	0	0.735166	9.56719	8.27633	0	0	0.87484	3.1351	3.10627	4.42671	0.531135	0	4.23154	2.12893
K00936	pdtaS; two-component system, sensor histidine kinase PdtaS [EC:2.7.13.3]	327.972	171.412	290.356	388.482	141.891	202.794	333.381	890.292	614.991	233.569	348.642	283.245	877.563	372.388	172.994	132.584	660.358	373.916
K00937	ppk; polyphosphate kinase [EC:2.7.4.1]	102.639	35.4794	121.223	124.325	47.1937	83.075	76.476	216.326	139.064	106.488	68.0331	67.6388	291.434	151.559	74.2665	55.4331	204.509	131.25
K00939	adk, AK; adenylate kinase [EC:2.7.4.3]	79.1535	23.912	129.393	130.155	29.6204	84.0454	32.3318	52.9641	94.0894	56.0166	37.2486	40.7934	99.7448	50.0832	15.4549	18.4475	94.0692	46.5266
K00940	ndk, NME; nucleoside-diphosphate kinase [EC:2.7.4.6]	16.5237	2.53072	51.5135	4.0198	7.71588	8.76934	0	1.28339	0	0	0.46837	0	1.42675	1.36741	0	6.56167	2.02696	6.18315
K00942	E2.7.4.8, gmk; guanylate kinase [EC:2.7.4.8]	45.4573	24.2677	47.5895	29.7146	24.9449	41.0263	14.5261	48.486	25.5822	27.7696	20.1877	26.5932	50.2467	37.6762	16.4572	19.5684	57.6586	52.0756
K00943	tmk, DTYMK; dTMP kinase [EC:2.7.4.9]	1.47068	2.28652	2.85595	10.7751	0.720304	2.14879	1.39721	5.30714	2.78026	1.89385	11.4706	3.32364	10.8703	2.14617	1.8629	0	17.7599	15.4231
K00945	cmk; CMP/dCMP kinase [EC:2.7.4.25]	35.4196	17.7233	38.7391	45.6505	17.4398	60.7391	19.0361	27.0041	35.5406	25.1145	7.15608	16.3607	60.4761	25.1609	13.6033	16.8688	46.3718	42.7305
K00946	thiL; thiamine-monophosphate kinase [EC:2.7.4.16]	50.5391	27.7408	24.0387	3.82067	6.71972	23.5941	22.5867	55.7706	9.53835	8.89865	69.5675	13.5361	29.5864	16.2702	12.7442	1.08276	45.318	33.5363
K00947	mosAB; molybdenum storage protein	46.5804	36.506	47.4223	26.4658	46.3715	62.5992	33.5665	18.1769	334.692	199.312	60.5936	22.998	105.925	54.7356	15.072	194.676	62.2295	68.4807
K00948	PRPS, prsA; ribose-phosphate pyrophosphokinase [EC:2.7.6.1]	39.169	10.1383	47.6849	30.7406	13.7922	17.5437	18.5394	28.6424	34.6323	10.8218	14.6415	10.3975	63.3577	13.6812	4.46059	8.00308	20.6485	31.3552
K00949	thiN, TPK1, THI80; thiamine pyrophosphokinase [EC:2.7.6.2]	8.61995	4.75303	6.43921	3.21234	3.53907	3.51466	4.80872	19.2952	12.2485	10.2193	6.60609	4.73359	28.2548	9.71278	8.37284	4.16068	17.9642	12.4051
K00950	folK; 2-amino-4-hydroxy-6-hydroxymethyldihydropteridine diphosphokinase [EC:2.7.6.3]	10.9025	5.35061	5.58414	2.05629	4.59312	14.3904	3.42257	10.8941	5.87888	5.94252	1.17941	5.52583	20.4509	9.32468	4.47915	3.74769	11.8453	6.98937
K00951	relA; GTP pyrophosphokinase [EC:2.7.6.5]	276.281	104.182	276.872	254.891	96.5462	199.209	216.407	350.45	358.95	213.052	136.422	141.312	495.988	236.12	123.134	71.4258	434.918	255.126
K00952	nadM; nicotinamide-nucleotide adenylyltransferase [EC:2.7.7.1]	0.696742	0.669071	2.05232	0	0	2.42521	0	0.530275	0	0	0	0	0	0	0	0	0	0
K00954	E2.7.7.3A, coaD, kdtB; pantetheine-phosphate adenylyltransferase [EC:2.7.7.3]	58.6208	19.3387	57.8453	82.0732	23.2666	56.6884	39.2128	52.2793	82.1573	28.1784	11.5907	22.3964	82.3601	30.4216	12.1607	23.1891	84.1302	45.296
K00955	cysNC; bifunctional enzyme CysN/CysC [EC:2.7.7.4 2.7.1.25]	1941.77	826.765	1949.58	1783.17	481.952	1230.11	4190.89	1637.76	1648.16	692.805	852.503	832.905	2687.57	816.08	420.889	348.159	2077.93	1121.23
K00957	cysD; sulfate adenylyltransferase subunit 2 [EC:2.7.7.4]	2.66132	0	6.01344	9.72582	3.00838	2.02573	5.94942	6.19859	4.83486	0.524464	7.35114	0	8.29893	1.62864	0.576036	3.252	3.50763	2.269
K00958	sat, met3; sulfate adenylyltransferase [EC:2.7.7.4]	0	0	0	0	0	0	0	0	0	0	0	0	0.691657	0	0	0	1.33121	0
K00962	pnp, PNPT1; polyribonucleotide nucleotidyltransferase [EC:2.7.7.8]	666.824	231.74	749.943	666.113	182.235	467.392	340.331	455.019	506.066	187.548	193.731	258.551	756.514	276.947	160.33	65.798	781.486	448.786
K00963	UGP2, galU, galF; UTP--glucose-1-phosphate uridylyltransferase [EC:2.7.7.9]	17.7573	10.1663	25.7794	12.4313	14.6989	13.1189	21.7351	17.7875	30.4	25.9234	7.83197	17.4572	57.628	16.7325	37.1703	3.9327	35.6597	23.858
K00965	galT, GALT; UDPglucose--hexose-1-phosphate uridylyltransferase [EC:2.7.7.12]	46.6283	21.0044	44.7616	58.638	21.0616	23.7302	22.7404	82.1199	43.9276	17.3266	38.5611	14.2086	83.5527	12.9312	13.3361	8.1792	65.6921	56.9961
K00966	GMPP; mannose-1-phosphate guanylyltransferase [EC:2.7.7.13]	242.853	137.143	158.869	179.57	110.095	132.48	128.622	325.712	409.191	333.665	395.335	132.724	688.059	352.039	257.422	122.779	322.972	308.468
K00968	PCYT1; choline-phosphate cytidylyltransferase [EC:2.7.7.15]	10.1464	3.28755	12.6157	9.63257	2.75667	9.18216	46.8718	9.68522	13.2863	7.93995	8.18411	9.97254	18.9081	27.8808	14.9511	0	38.3001	8.42826
K00969	nadD; nicotinate-nucleotide adenylyltransferase [EC:2.7.7.18]	8.8862	3.71698	18.5894	34.1347	1.76187	9.09966	9.85606	16.7719	5.16325	1.86438	3.82616	11.5214	27.527	11.3758	5.01706	2.71475	21.0399	18.2089
K00970	pcnB; poly(A) polymerase [EC:2.7.7.19]	49.7914	21.3032	23.4358	18.1896	8.33218	31.5867	22.4499	83.7711	47.6588	13.3471	42.2341	21.0329	55.4156	14.8743	5.98336	11.2087	49.0142	31.1634
K00971	manC, cpsB; mannose-1-phosphate guanylyltransferase [EC:2.7.7.13]	124.996	21.8722	90.1844	30.8148	17.2809	25.1858	12.7662	43.3632	8.22753	35.2005	45.8698	7.3365	41.6061	23.2607	5.65139	7.65255	46.2872	33.8391
K00972	UAP1; UDP-N-acetylglucosamine/UDP-N-acetylgalactosamine diphosphorylase [EC:2.7.7.23 2.7.7.83]	30.8969	5.80064	22.9457	29.0279	4.47464	29.0121	7.79705	40.3217	46.4571	24.9944	27.0555	12.0115	54.9347	36.3	16.3229	12.3883	71.8984	35.952
K00973	E2.7.7.24, rfbA, rffH; glucose-1-phosphate thymidylyltransferase [EC:2.7.7.24]	27.8559	2.34349	22.3877	30.0436	9.46419	11.2507	13.0557	33.5233	29.3272	19.3528	6.21311	8.30183	43.5235	9.19534	6.98544	2.66451	43.083	26.5661
K00975	glgC; glucose-1-phosphate adenylyltransferase [EC:2.7.7.27]	54.1281	13.4231	49.1903	46.0915	40.7961	47.8817	26.3317	19.3664	31.8939	109.862	22.8776	39.6816	42.4555	45.2526	34.0112	20.7736	79.5369	32.0122
K00978	rfbF; glucose-1-phosphate cytidylyltransferase [EC:2.7.7.33]	3.61331	4.37708	7.74711	9.3192	2.07961	4.9266	1.08525	5.18753	19.4146	19.5125	10.6024	6.11456	10.1376	11.5042	9.90601	5.84223	8.02556	20.8555
K00979	kdsB; 3-deoxy-manno-octulosonate cytidylyltransferase (CMP-KDO synthetase) [EC:2.7.7.38]	33.2865	13.2706	11.4543	26.8948	3.38068	17.7987	5.61172	53.591	29.1748	23.6185	25.1517	3.05971	41.2543	23.5187	7.43009	6.63263	45.6638	2.3411
K00981	E2.7.7.41, CDS1, CDS2, cdsA; phosphatidate cytidylyltransferase [EC:2.7.7.41]	16.0643	5.20642	20.0562	9.12456	7.35185	11.8228	15.3957	20.0203	20.4291	7.37852	9.74114	6.69874	33.544	13.7368	3.57721	4.69079	28.3361	22.0204
K00982	glnE; [glutamine synthetase] adenylyltransferase / [glutamine synthetase]-adenylyl-L-tyrosine phosphorylase [EC:2.7.7.42 2.7.7.89]	0.829661	0	3.42211	2.55719	0	0	0	0	0.319151	0	0	0.502176	1.03606	0	0	1.77814	0.540359	1.69663
K00983	neuA; N-acylneuraminate cytidylyltransferase [EC:2.7.7.43]	8.00014	2.55778	3.6601	5.01133	0.47229	8.37245	0.36382	5.98978	7.948	0	0	0.186721	16.6193	7.44668	3.86651	0	23.8473	4.76278
K00984	aadA; streptomycin 3"-adenylyltransferase [EC:2.7.7.47]	4.73137	3.1168	1.9935	15.6714	0	0	1.18777	5.70096	7.63343	1.32793	6.85983	0.261235	9.04843	1.69911	0.815606	0	7.36899	0.89923
K00986	ltrA; RNA-directed DNA polymerase [EC:2.7.7.49]	83.6083	26.7502	159.518	137.778	58.5794	99.1959	68.4722	134.752	66.658	46.2506	36.5482	66.1254	334.579	37.1169	40.8653	23.2566	135.966	55.8009
K00989	rph; ribonuclease PH [EC:2.7.7.56]	5.0097	2.43423	3.78715	12.0479	1.00878	2.11865	1.30821	3.13085	0.275809	1.01233	2.79276	0	2.58263	3.15607	0.385018	1.51793	3.53834	0.421508
K00990	glnD; [protein-PII] uridylyltransferase [EC:2.7.7.59]	0	0	0	0	0	0	1.04131	0	0	0	0	0	0.515613	0	0	0	0	0.690295
K00991	ispD; 2-C-methyl-D-erythritol 4-phosphate cytidylyltransferase [EC:2.7.7.60]	32.5984	8.30353	16.8887	17.2813	4.03103	23.419	18.9838	42.4275	38.9927	20.9304	21.1886	6.65277	55.4139	22.7557	6.31465	17.9495	62.2243	30.8195
K00992	murU; N-acetyl-alpha-D-muramate 1-phosphate uridylyltransferase [EC:2.7.7.99]	9.66442	5.74532	0.306098	0	0	0	0.0952368	0.107452	0.0597735	0.111194	1.95358	0.189867	0.301917	0.0819203	0.0616247	0	0	0.126341
K00995	pgsA, PGS1; CDP-diacylglycerol---glycerol-3-phosphate 3-phosphatidyltransferase [EC:2.7.8.5]	21.906	6.8276	15.2246	22.6097	2.61447	6.97657	8.53321	38.1034	17.9717	9.49311	9.47479	6.29409	55.3422	10.428	5.92501	0.915221	32.5076	15.9489
K00996	rfbP; undecaprenyl-phosphate galactose phosphotransferase [EC:2.7.8.6]	183.674	98.6546	146.623	166.554	39.0301	119.913	101.49	157.254	240.508	85.6333	133.175	87.0816	309.616	133.645	47.1498	39.4848	185.94	132.534
K00997	acpS; holo-[acyl-carrier protein] synthase [EC:2.7.8.7]	4.81304	1.77906	4.44049	3.44721	3.91007	7.09244	2.66216	21.2965	12.4183	3.47647	2.2129	2.47296	10.5045	6.18632	3.46604	1.09184	12.7169	7.63254
K00998	pssA; CDP-diacylglycerol---serine O-phosphatidyltransferase [EC:2.7.8.8]	0	0	0	0	0	0	0	0.25611	0	0	0	0	0	0	0	0	0	0
K01000	mraY; phospho-N-acetylmuramoyl-pentapeptide-transferase [EC:2.7.8.13]	41.9065	19.7838	53.2715	27.3994	11.5083	39.7298	16.3501	103.166	46.6077	19.1895	29.9415	11.6189	69.5956	28.9484	11.3688	6.93531	61.0173	25.0734
K01002	mdoB; phosphoglycerol transferase [EC:2.7.8.20]	5.67579	4.28474	6.78128	14.1826	5.36082	6.54675	3.1378	6.43953	19.0007	5.46199	11.1604	4.06627	21.6116	11.1231	2.6984	2.72717	26.8754	19.4494
K01003	bcpA; oxaloacetate decarboxylase [EC:4.1.1.112]	1.50038	0.319266	0.299214	2.22785	0.603844	0.78601	0	1.91409	0	3.01521	0	0	11.175	0.958877	1.38767	3.37737	5.73723	0.568504
K01005	NA	1.89723	0.440388	0.583197	0	0.302376	0.257825	0	1.57591	14.7135	2.5345	0.629542	0.713425	11.3336	4.38881	0.465237	1.85867	0.782029	2.46284
K01006	ppdK; pyruvate, orthophosphate dikinase [EC:2.7.9.1]	1956.86	777.406	2040.23	2000.58	842.608	1658.36	927.402	1863.64	2815.83	1453.79	1005.71	980.297	3519.03	1425.42	814.295	555.925	1963.04	1504.12
K01007	pps, ppsA; pyruvate, water dikinase [EC:2.7.9.2]	2.16541	0	3.64876	8.89383	0.714509	0.214679	0	2.42023	1.43105	2.87866	0.344196	0	2.30541	2.91315	0.403018	0	1.34821	0.289615
K01011	TST, MPST, sseA; thiosulfate/3-mercaptopyruvate sulfurtransferase [EC:2.8.1.1 2.8.1.2]	1.67376	0.650224	7.2059	0	0	0.497494	0	1.08487	0	0	0	0	0.229343	0	0	0	7.41514	2.38581
K01012	bioB; biotin synthase [EC:2.8.1.6]	18.7021	7.11692	9.86309	8.95482	2.64157	6.24662	8.73489	57.9791	10.4631	20.274	13.2282	0.834647	23.753	2.89895	10.2288	5.01244	9.93755	21.098
K01014	SULT1A; aryl sulfotransferase [EC:2.8.2.1]	0.872628	0	1.84127	3.75101	0.20514	1.87606	0.701103	2.48684	0.659865	1.15259	0	0	1.28994	1.97178	1.04602	0	0.934972	0.233482
K01023	assT; arylsulfate sulfotransferase [EC:2.8.2.22]	26.0553	11.0235	11.8309	2.73107	7.54761	6.92018	0	53.3547	0	60.6284	32.663	1.58438	0	47.1158	9.8961	0	12.806	178.378
K01026	pct; propionate CoA-transferase [EC:2.8.3.1]	76.246	58.5451	164.165	241.21	181.651	62.8111	58.2975	174.606	271.539	94.6321	49.5338	40.4216	139.128	98.7278	74.3537	45.5628	106.497	155.682
K01027	OXCT; 3-oxoacid CoA-transferase [EC:2.8.3.5]	0	0	2.37888	0	0	0	0	0	1.2766	0	0	0.612898	0.759111	4.29578	0.406984	0	0	0
K01040	gctB; glutaconate CoA-transferase, subunit B [EC:2.8.3.12]	1.71419	0.521101	1.7616	0	0.687668	0.282577	0	2.23086	0	0.929899	0.796489	0	7.14802	1.49256	0.174028	0	1.53874	2.1474
K01041	NA	0	0	0	0	0	0	0	0.981063	0	0	0	0	1.07276	0	0	0	0	0
K01042	selA; L-seryl-tRNA(Ser) seleniumtransferase [EC:2.9.1.1]	7.60526	1.68318	5.69703	11.0676	2.30093	2.8078	2.30173	1.96403	0.915819	3.46848	1.32829	0.957471	10.3956	4.38759	1.23209	0	6.22585	8.88118
K01048	pldB; lysophospholipase [EC:3.1.1.5]	0.216938	0	0.851552	0	0	0	0	0.280437	2.53063	0	0	0	0	0	0	0	0	0
K01051	E3.1.1.11; pectinesterase [EC:3.1.1.11]	11.2895	9.23297	6.81725	9.51301	6.7564	16.8409	27.2897	17.5354	36.3485	13.7159	27.7362	24.2325	47.55	5.21438	6.15357	5.17884	38.924	11.3206
K01053	E3.1.1.17, gnl, RGN; gluconolactonase [EC:3.1.1.17]	0	0	0	5.69539	0	0	0	0	0	0	0	0	0	0	0	0	0	0
K01056	PTH1, pth, spoVC; peptidyl-tRNA hydrolase, PTH1 family [EC:3.1.1.29]	45.5251	28.9869	43.5883	35.6513	19.7845	32.4989	13.2991	101.315	55.0761	11.1998	26.8218	10.1345	35.059	13.8399	2.55553	6.32074	46.1258	32.9157
K01057	PGLS, pgl, devB; 6-phosphogluconolactonase [EC:3.1.1.31]	91.859	25.5504	99.0975	103.314	30.7629	28.6505	14.9917	26.9628	198.161	28.738	110.893	8.37085	98.905	14.6284	16.8178	41.8494	46.8365	46.3858
K01058	pldA; phospholipase A1/A2 [EC:3.1.1.32 3.1.1.4]	0.136419	0	0.839761	0	0	0	0	0	0	0	0	0	0	0	0	0	0	0
K01060	cah; cephalosporin-C deacetylase [EC:3.1.1.41]	2.88866	0	4.61789	0	0.655149	3.1508	0.422403	3.40465	0.300461	0.456592	0.385616	0.366334	1.42907	0	0.287269	0	0.438231	0.9929
K01061	E3.1.1.45; carboxymethylenebutenolidase [EC:3.1.1.45]	0	0	0	2.34798	0	0	0	0	0	0	0	0	0.434645	0	0	0	0	0
K01066	aes; acetyl esterase [EC:3.1.1.-]	16.0877	0.909524	4.39691	0	3.41961	6.55194	1.35921	9.70246	9.16577	9.69992	0	1.45077	21.651	1.0665	3.79119	5.18381	6.2956	0
K01067	E3.1.2.1, ACH1; acetyl-CoA hydrolase [EC:3.1.2.1]	26.6218	8.42202	41.641	42.3634	18.3715	17.5372	23.3114	56.6819	51.7056	9.5158	24.9824	4.68665	26.9106	8.73803	11.363	2.93985	16.5607	53.327
K01069	gloB, gloC, HAGH; hydroxyacylglutathione hydrolase [EC:3.1.2.6]	14.2922	1.73251	10.704	20.3786	8.60335	12.9653	10.7038	16.48	9.54389	5.83051	2.09462	4.70427	50.7208	17.6649	13.5428	5.06066	67.3743	18.7021
K01070	frmB, ESD, fghA; S-formylglutathione hydrolase [EC:3.1.2.12]	0	0	1.26716	0	0	0	0	0	0.545967	0	0	0	0	0	0	2.70587	0	0
K01071	MCH; medium-chain acyl-[acyl-carrier-protein] hydrolase [EC:3.1.2.21]	21.9324	7.41555	13.9533	17.2524	4.64145	9.53234	3.22227	38.1808	15.8681	4.56168	13.8715	3.65676	28.7715	6.30619	4.18925	8.39512	26.6082	4.63863
K01073	E3.1.2.20; acyl-CoA hydrolase [EC:3.1.2.20]	0.593645	0	0.360271	0	0	0.654347	0	0	0	0	0	0	9.70861	0	0.199653	0	0	0
K01075	E3.1.2.23; 4-hydroxybenzoyl-CoA thioesterase [EC:3.1.2.23]	0	0	0	0	0	0.349724	0	1.08025	0	0	0	0.463069	2.96129	0	0.211992	0	4.28556	0
K01077	E3.1.3.1, phoA, phoB; alkaline phosphatase [EC:3.1.3.1]	7.65115	0.552875	9.79364	4.46852	1.99571	6.94027	0	0.903603	0	0.50403	0	0	0.246465	0.454176	0	0	0	0
K01079	serB, PSPH; phosphoserine phosphatase [EC:3.1.3.3]	3.57595	2.24751	10.5103	3.08587	0.959256	6.19481	0.212575	7.86856	0.694925	0.496856	0	21.4335	11.957	6.1997	0.905437	2.13995	2.73177	9.42216
K01081	E3.1.3.5; 5'-nucleotidase [EC:3.1.3.5]	33.2146	24.3341	56.103	24.8276	32.8503	17.9694	88.5251	188.484	32.6043	53.7813	62.2021	26.4269	103.751	49.5749	47.923	54.1888	29.979	42.1238
K01082	cysQ, MET22, BPNT1; 3'(2'), 5'-bisphosphate nucleotidase [EC:3.1.3.7]	17.7129	3.1996	14.4154	15.5189	6.3276	22.5809	2.91693	23.7626	11.2129	4.22007	2.07053	2.34039	10.8444	5.81712	1.76892	0.771185	17.6811	13.6117
K01085	agp; glucose-1-phosphatase [EC:3.1.3.10]	0.658345	0.358587	1.30415	1.46797	1.81571	0.815335	0.554198	5.76758	1.38837	0	0.770865	0.78638	1.01874	1.44716	0.499705	0.920639	1.46924	3.43029
K01086	fbp-SEBP; fructose-1,6-bisphosphatase I / sedoheptulose-1,7-bisphosphatase [EC:3.1.3.11 3.1.3.37]	1.38993	0.524405	1.81319	6.65583	1.94653	0	0.395415	3.53169	0.242652	0	0.811682	0.732659	0.703516	0.273079	0	1.31958	0.965739	3.2427
K01087	otsB; trehalose 6-phosphate phosphatase [EC:3.1.3.12]	0	0	0	0	0	0	0	0.17905	0	0	0	0	0.241414	0	0	0	0	1.24564
K01089	hisB; imidazoleglycerol-phosphate dehydratase / histidinol-phosphatase [EC:4.2.1.19 3.1.3.15]	56.3889	27.0234	49.6519	49.9806	18.3222	31.5631	21.9266	52.8329	74.7852	37.5416	40.0967	25.3483	74.8232	47.8176	14.8512	15.4206	77.738	46.3663
K01090	E3.1.3.16; protein phosphatase [EC:3.1.3.16]	68.0411	62.1501	48.5835	44.442	50.3818	96.4318	81.1188	249.061	113.048	43.5215	31.3377	45.5172	133.792	185.968	43.7105	26.0048	263.627	201.984
K01091	gph; phosphoglycolate phosphatase [EC:3.1.3.18]	24.3493	8.97419	26.206	60.3625	11.5857	23.7195	14.7075	70.1294	95.3735	15.6597	8.62722	11.9056	62.6747	16.308	11.9963	10.9297	19.347	16.1852
K01092	E3.1.3.25, IMPA, suhB; myo-inositol-1(or 4)-monophosphatase [EC:3.1.3.25]	0	0	0	2.10509	0	0	0	0	0	0	0	0	0	0	0	0	0	0
K01095	pgpA; phosphatidylglycerophosphatase A [EC:3.1.3.27]	1.0094	0	2.32812	13.4478	0.965899	0.52595	1.34772	0.69178	2.84165	1.17763	0.249527	1.24082	1.415	1.59276	0.320108	0	0.284399	2.80449
K01096	pgpB; phosphatidylglycerophosphatase B [EC:3.1.3.27 3.1.3.81 3.1.3.4 3.6.1.27]	0	0	0	0	0	0	0	0	0	0	0	0	1.19902	0	0	0	0	1.89358
K01101	E3.1.3.41; 4-nitrophenyl phosphatase [EC:3.1.3.41]	5.40361	3.53	14.1811	13.2798	4.01959	7.29622	0.544321	2.97391	7.78655	4.66679	0.322204	1.40991	3.65173	0.764622	1.26137	0.726114	11.374	6.70923
K01103	PFKFB3; 6-phosphofructo-2-kinase / fructose-2,6-biphosphatase 3 [EC:2.7.1.105 3.1.3.46]	7.29931	4.3786	26.1966	70.7295	2.84656	2.37527	0.757177	4.86283	0	71.9204	0.640777	0	36.9852	0.968349	18.0838	59.7998	2.02079	0
K01104	E3.1.3.48; protein-tyrosine phosphatase [EC:3.1.3.48]	20.2874	8.03875	27.7694	44.923	13.7049	51.6965	14.1995	20.1393	4.01488	9.83642	10.8301	7.51758	26.0654	12.4914	3.48854	0.53019	38.0302	32.1949
K01119	cpdB; 2',3'-cyclic-nucleotide 2'-phosphodiesterase / 3'-nucleotidase [EC:3.1.4.16 3.1.3.6]	3.8855	1.17627	1.86527	5.32157	1.71969	1.29915	0.37794	6.44502	28.2114	0	0	5.20518	9.92288	0	0.313261	0	7.88556	13.4896
K01126	E3.1.4.46, glpQ, ugpQ; glycerophosphoryl diester phosphodiesterase [EC:3.1.4.46]	2.23256	10.8592	6.31001	13.8582	8.5601	4.16266	6.42341	10.6662	19.6888	17.2493	6.566	3.85025	13.1764	10.6534	19.2036	12.8956	6.24667	25.5343
K01128	SMPDL3; sphingomyelin phosphodiesterase acid-like 3 [EC:3.1.4.-]	42.7069	8.95136	38.1233	17.1494	14.0958	28.3951	7.58157	32.0018	27.2586	10.399	6.38722	4.87883	31.0667	12.0264	14.8887	4.41771	35.0038	16.7742
K01129	dgt; dGTPase [EC:3.1.5.1]	61.7783	30.322	27.7596	35.1521	22.5599	31.8022	61.6637	172.185	108.869	38.4492	74.221	47.4646	122.373	42.695	19.3672	22.7015	72.0288	59.6661
K01130	E3.1.6.1, aslA; arylsulfatase [EC:3.1.6.1]	7.29645	1.3824	12.1712	4.90883	5.98845	2.33134	1.10395	13.0312	3.76276	1.26278	0	0.686607	10.9022	0.623748	0.293304	0	9.01219	0.547476
K01133	betC; choline-sulfatase [EC:3.1.6.6]	0	0	0	0	0	0	0	0	0	0	0	0	0.262106	0	0	0	0	0
K01141	sbcB, exoI; exodeoxyribonuclease I [EC:3.1.11.1]	0	0	0.181575	0	0	0	0	0	0	0	0	0	0.313632	0	0	0	0	0
K01142	E3.1.11.2, xthA; exodeoxyribonuclease III [EC:3.1.11.2]	25.2165	6.01015	27.9833	46.9539	11.4627	23.6181	43.8797	31.8576	34.1588	10.8673	8.25858	19.0503	38.0633	17.8871	8.00093	3.03433	29.9053	25.889
K01143	E3.1.11.3; exodeoxyribonuclease (lambda-induced) [EC:3.1.11.3]	0	0	0.988005	3.02377	0	0	0	0	0.453818	0	0	0	0	0	0	0	0	0
K01144	E3.1.11.5; exodeoxyribonuclease V [EC:3.1.11.5]	15.3353	5.94681	9.28648	9.19409	5.15892	8.68624	27.4426	44.1539	19.6674	3.80351	8.2198	5.60095	45.4217	38.456	21.5628	1.57622	56.8919	20.145
K01146	xni; protein Xni	31.6776	12.7432	15.3578	34.0892	9.79025	18.7783	10.6739	44.8587	9.67456	7.91056	26.0218	10.3101	57.5491	8.99431	4.03582	0	23.7965	6.34013
K01147	rnb; exoribonuclease II [EC:3.1.13.1]	45.1779	12.2983	45.1142	71.3953	15.188	42.9221	26.0613	74.5503	50.8346	11.3601	15.2121	18.4202	63.6237	20.3969	12.8116	6.13141	62.5501	28.1148
K01150	endA; deoxyribonuclease I [EC:3.1.21.1]	0.333054	1.4863	0.769425	0	0.459998	0.374754	3.77552	1.73424	0.939984	0	0.356141	2.14938	3.39415	0	0.459199	0	5.68523	0.489881
K01151	nfo; deoxyribonuclease IV [EC:3.1.21.2]	26.6187	7.98768	41.6184	25.6423	18.9162	29.4425	17.7932	41.0171	56.8234	22.0874	19.8757	14.146	51.7945	26.4595	10.4007	6.63813	50.5982	28.3774
K01153	hsdR; type I restriction enzyme, R subunit [EC:3.1.21.3]	135.477	50.9309	113.465	37.8135	48.2656	83.4093	50.5032	167.151	41.0712	43.6811	99.6686	67.1582	167.161	69.575	27.8809	27.6293	158.522	114.34
K01154	hsdS; type I restriction enzyme, S subunit [EC:3.1.21.3]	0.883537	0	3.33142	0	1.0899	0.587856	0.239975	11.1861	0.148904	0	0.0697206	0	2.34961	0.234111	0	0.38986	0	0.851571
K01155	E3.1.21.4; type II restriction enzyme [EC:3.1.21.4]	6.65315	5.11345	0	0	0	0.19515	0	2.33363	0	0.426719	5.5311	0	0	0	0.120185	0	0	1.54459
K01156	res; type III restriction enzyme [EC:3.1.21.5]	10.4697	5.15177	12.4054	10.903	6.70122	9.00511	7.17802	3.58532	5.14835	9.56209	3.20035	9.10713	9.90872	2.03038	1.50778	0	8.40754	8.46527
K01159	ruvC; crossover junction endodeoxyribonuclease RuvC [EC:3.1.22.4]	7.78439	1.75936	9.3399	4.49266	8.15438	3.71897	1.67977	7.54253	5.12884	1.09873	1.33729	0.849906	4.31146	1.82301	1.60225	0	9.81998	10.8185
K01163	K01163; uncharacterized protein	42.9126	32.4282	25.7977	19.5285	15.8283	28.8561	19.731	35.0463	78.5213	23.2356	54.7559	6.67178	60.7901	16.3855	6.39432	10.0863	24.4018	18.0297
K01167	E3.1.27.3; ribonuclease T1 [EC:3.1.27.3]	1.02616	0	1.10542	0	0	0	0	0	0	0.472911	1.14378	0	0.873539	4.0035	0	0	0	0.554512
K01173	ENDOG; endonuclease G, mitochondrial	4.4627	0	3.76109	0	1.7177	0	0	0	0	0	0	0	0	0	0	0	0	0
K01174	nuc; micrococcal nuclease [EC:3.1.31.1]	0	0	0	0	0	0	3.45062	11.2744	0.0488727	0	1.10081	0.948145	0.0417094	0.34046	0	0	0.337775	2.948
K01176	AMY, amyA, malS; alpha-amylase [EC:3.2.1.1]	4.33933	0.889152	9.80609	0	0.280778	0.688093	0	0	0	0	0	0	0	0	0	0	0	0
K01178	SGA1; glucoamylase [EC:3.2.1.3]	0	0	0	2.45932	0	0	0	0	0	0	0	0	0	0	0	0	0	0
K01179	E3.2.1.4; endoglucanase [EC:3.2.1.4]	144.594	61.9613	63.2351	58.3979	102.927	97.3269	11.5156	77.6068	3.13687	56.5606	17.3682	4.24814	32.1752	16.0255	9.61055	10.1726	79.0821	64.1618
K01181	E3.2.1.8, xynA; endo-1,4-beta-xylanase [EC:3.2.1.8]	305.554	124.134	224.786	127.225	55.7648	284.998	299.226	300.807	73.3158	161.495	122.043	169.249	280.282	245.358	100.922	29.364	420.973	279.166
K01182	IMA, malL; oligo-1,6-glucosidase [EC:3.2.1.10]	19.7197	7.63638	19.5534	33.5679	9.24172	13.8861	8.07264	24.563	27.1147	21.7321	13.1391	9.78768	30.1365	14.1132	15.1079	9.07483	21.4129	27.8551
K01183	E3.2.1.14; chitinase [EC:3.2.1.14]	26.942	14.647	9.5381	8.47442	7.68517	11.1336	6.18764	35.9188	68.3041	11.2645	27.1566	3.70575	28.786	8.82733	7.74543	3.98998	14.1864	7.34222
K01184	E3.2.1.15; polygalacturonase [EC:3.2.1.15]	5.88698	1.58712	3.62014	0	2.82203	7.6644	6.33143	0.200134	5.21497	0	10.9475	7.78815	5.0954	1.04089	1.66107	0	7.38341	0.540667
K01185	E3.2.1.17; lysozyme [EC:3.2.1.17]	0.285535	0	0.33106	0	0.565522	0.476039	0	2.51488	0	0.608613	0	0	0	0	0	0	0.622638	0
K01186	NEU1; sialidase-1 [EC:3.2.1.18]	23.0477	3.29462	33.6692	30.729	11.758	24.2569	32.5714	17.847	32.5392	3.43754	31.9281	9.64609	107.954	2.28068	5.75505	4.86257	9.42639	35.7124
K01187	malZ; alpha-glucosidase [EC:3.2.1.20]	124.214	50.429	84.3404	73.0637	24.341	58.5853	104.803	198.38	149.646	45.8407	102.079	40.1933	211.729	77.159	26.6345	33.3634	97.611	85.4715
K01190	lacZ; beta-galactosidase [EC:3.2.1.23]	214.724	80.2848	262.388	134.734	103.624	158.588	113.956	182.384	355.692	161.984	344.11	40.0742	348.685	273.345	78.5458	82.4565	186.055	156.294
K01191	MAN2C1; alpha-mannosidase [EC:3.2.1.24]	91.7892	32.4867	138.199	99.8229	35.1766	49.6966	36.2143	125.702	77.007	89.8236	89.9597	19.4188	261.403	55.6069	18.8131	37.8269	54.7684	94.0151
K01192	E3.2.1.25, MANBA, manB; beta-mannosidase [EC:3.2.1.25]	14.6267	3.72164	12.7388	12.7352	5.98097	7.80159	8.45335	36.242	40.742	10.6011	13.9376	7.32927	31.31	18.3723	10.4794	3.17491	15.2021	12.271
K01193	INV, sacA; beta-fructofuranosidase [EC:3.2.1.26]	90.5208	46.1488	128.359	160.386	18.3071	92.3487	65.2452	99.7616	143.804	50.8714	76.0919	14.8595	167.54	58.8841	21.335	9.72864	75.0586	87.9266
K01194	TREH, treA, treF; alpha,alpha-trehalase [EC:3.2.1.28]	3.89285	1.54211	0.508252	0	1.42587	3.47403	0.395415	0	0	0	0	0	0	0	0	0	0	0
K01195	uidA, GUSB; beta-glucuronidase [EC:3.2.1.31]	3.31114	1.21569	2.39866	6.28853	1.97695	10.5646	0.422403	6.58299	1.47152	0.467594	0.787699	2.44091	5.12201	2.99963	0.290047	0	4.43123	1.78404
K01197	hya; hyaluronoglucosaminidase [EC:3.2.1.35]	21.6821	4.13327	26.3326	37.7188	8.77977	7.71917	27.4488	9.46284	87.2426	14.8585	55.465	18.8861	45.9738	6.84517	59.6491	27.2589	37.0324	37.4609
K01198	xynB; xylan 1,4-beta-xylosidase [EC:3.2.1.37]	159.819	85.1372	91.1925	45.4942	17.4966	65.8145	85.3892	133.066	65.4704	59.6403	119.99	53.9171	169.065	56.4315	36.8746	18.62	145.585	118.426
K01199	EGLC; glucan endo-1,3-beta-D-glucosidase [EC:3.2.1.39]	138.449	60.722	62.1575	63.7246	2.70977	58.4033	47.4275	70.9634	103.895	33.4937	144.783	42.1159	139.224	53.8227	44.5993	30.0395	288.012	115.978
K01200	pulA; pullulanase [EC:3.2.1.41]	3.29978	3.89626	6.20417	20.087	10.7986	5.59419	3.05518	6.35005	10.0521	7.26467	0.306647	3.2539	5.19045	7.36818	0.499017	1.72119	35.2169	4.64861
K01201	GBA, srfJ; glucosylceramidase [EC:3.2.1.45]	5.14363	1.13415	8.51824	16.0709	4.37537	3.30004	5.52957	49.188	18.9511	0.927575	1.02225	4.38843	22.1186	4.04287	2.89883	3.75893	23.5533	22.6056
K01205	NAGLU; alpha-N-acetylglucosaminidase [EC:3.2.1.50]	16.1709	3.34792	26.2932	40.3737	8.30256	12.3617	7.04138	17.0148	30.4093	3.63234	9.80819	4.52276	18.6253	1.58856	0.686742	11.0487	20.0499	8.98544
K01206	FUCA; alpha-L-fucosidase [EC:3.2.1.51]	58.6385	25.8455	52.9452	18.8278	23.9864	42.5474	39.7357	65.1935	26.9664	26.8724	76.2453	14.3321	108.291	34.1143	23.4782	1.09184	36.5863	23.0697
K01207	nagZ; beta-N-acetylhexosaminidase [EC:3.2.1.52]	274.305	156.917	105.703	78.4244	31.5905	88.4961	48.978	200.121	260.16	146.454	439.548	83.2552	313.577	227.217	61.1314	76.3534	166.109	129.993
K01209	abfA; alpha-N-arabinofuranosidase [EC:3.2.1.55]	176.882	101.76	107.464	152.695	51.7318	81.1817	60.7545	149.221	106.323	56.9986	76.5614	61.158	167.875	106.21	64.9969	25.4453	180.679	88.1658
K01210	E3.2.1.58; glucan 1,3-beta-glucosidase [EC:3.2.1.58]	1.45515	4.09204	0.410527	0	1.08248	0.64222	1.6056	1.15123	0	0.725765	5.18083	0.0864955	37.1009	0.902417	1.88144	0	0	10.7591
K01212	sacC, levB; levanase [EC:3.2.1.65]	1.23071	0	0	0	0	0	3.61555	0	0	2.68804	0	0	1.87928	0.852647	0	0	0	0.437505
K01218	gmuG; mannan endo-1,4-beta-mannosidase [EC:3.2.1.78]	24.0768	13.4503	20.9519	13.7087	14.5797	26.0856	21.4316	42.1147	10.616	2.10132	3.13599	15.1083	28.0689	6.02265	8.02269	4.34258	29.6878	32.0823
K01220	E3.2.1.85, lacG; 6-phospho-beta-galactosidase [EC:3.2.1.85]	43.6381	21.3567	65.8148	66.0689	12.4355	49.4945	9.21806	33.1866	26.2027	47.102	21.4544	9.49912	141.359	11.6008	10.2356	39.1054	97.0687	18.5758
K01222	E3.2.1.86A, celF; 6-phospho-beta-glucosidase [EC:3.2.1.86]	31.3652	16.0437	31.6038	3.38324	2.16757	33.0336	14.9955	6.3725	7.83901	9.63919	2.1426	2.06567	32.1928	3.98106	6.00929	16.5136	54.0494	8.6697
K01223	E3.2.1.86B, bglA; 6-phospho-beta-glucosidase [EC:3.2.1.86]	9.15841	2.53747	7.14668	6.61202	0	1.46911	2.94718	6.62425	4.80893	0	0	7.37293	3.72881	2.42569	0	0	12.7685	0.667375
K01224	E3.2.1.89; arabinogalactan endo-1,4-beta-galactosidase [EC:3.2.1.89]	52.5346	22.3633	53.6446	15.9661	14.2395	61.782	32.2046	123.595	67.5289	33.3478	83.226	51.0833	74.0897	21.7582	17.2658	23.2096	100.137	56.0871
K01225	CBH1; cellulose 1,4-beta-cellobiosidase [EC:3.2.1.91]	57.2375	9.3915	28.5773	31.3786	15.5937	22.0123	0.790936	6.20135	7.05161	3.23778	9.12252	1.67576	19.8004	23.2998	2.97255	0	18.9224	2.97325
K01227	E3.2.1.96; mannosyl-glycoprotein endo-beta-N-acetylglucosaminidase [EC:3.2.1.96]	20.4892	4.04292	15.4431	25.6957	6.00062	2.54611	0.435148	11.0464	15.2387	30.1489	25.0621	3.49428	3.55639	18.8267	3.56251	7.84402	4.74088	6.81646
K01233	csn; chitosanase [EC:3.2.1.132]	0	0	1.75629	12.482	0	0	0	0	0	0	0	0	0	0	0	0	0	0
K01235	aguA; alpha-glucuronidase [EC:3.2.1.139]	27.917	5.80063	28.7568	23.3359	6.3557	17.6344	77.3328	33.7159	19.0362	11.968	25.7977	19.5453	61.3713	27.787	5.13162	0	47.0747	9.77819
K01239	iunH; purine nucleosidase [EC:3.2.2.1]	22.6481	2.31933	15.8411	36.0958	19.7205	12.7459	2.61004	23.135	7.3264	7.35552	5.77327	1.91134	16.2512	1.64984	2.1746	4.65015	6.27638	4.51278
K01241	amn; AMP nucleosidase [EC:3.2.2.4]	0	0	0.675835	0	0	0	0	0	0	0	0	0	0	0	0	0	0	0
K01243	mtnN, mtn, pfs; adenosylhomocysteine nucleosidase [EC:3.2.2.9]	4.73652	2.24597	6.13524	2.12772	1.93723	9.81646	0.882966	3.81518	26.8356	27.0717	2.40261	3.25795	51.2409	17.9928	0.596627	7.97662	9.21051	3.25053
K01246	tag; DNA-3-methyladenine glycosylase I [EC:3.2.2.20]	10.7166	2.50829	11.3076	13.467	2.84002	3.5418	3.3924	14.5663	13.0445	5.34356	11.1853	0.86947	12.7503	12.1397	3.52677	1.16434	21.2158	10.3692
K01247	alkA; DNA-3-methyladenine glycosylase II [EC:3.2.2.21]	0.637217	0.251401	0.129966	8.73177	0.929603	0.373713	0	7.99727	6.59421	2.00711	0	2.74489	10.5739	1.68411	0.87322	2.68217	3.03364	2.29999
K01249	NA	1.46832	0.920549	4.8423	2.62448	0.482027	1.41554	1.23801	5.75844	1.65312	2.59808	1.46961	0.988253	9.94411	3.99229	4.94201	0	1.59144	2.16224
K01251	E3.3.1.1, ahcY; adenosylhomocysteinase [EC:3.3.1.1]	23.4842	5.59532	26.7046	31.4002	11.9899	19.2029	11.5094	28.668	54.5933	37.8749	5.74925	9.42267	29.913	23.7473	14.5049	14.744	86.7739	46.7763
K01252	entB, dhbB, vibB, mxcF; bifunctional isochorismate lyase / aryl carrier protein [EC:3.3.2.1 6.3.2.14]	0	0	0	0	0	0	4.45173	11.5706	0.252121	0	1.20062	1.15629	0	0.704691	0	0	0.869956	2.39395
K01255	CARP, pepA; leucyl aminopeptidase [EC:3.4.11.1]	12.0918	3.79232	14.021	14.0852	4.57683	9.43595	4.97968	7.75867	13.0893	4.39627	10.7857	2.26539	27.7817	11.7252	2.44791	3.21851	8.71085	6.92146
K01256	pepN; aminopeptidase N [EC:3.4.11.2]	1.84707	0	1.66824	2.36002	0.810617	1.5335	0.718506	5.44707	2.22603	0	0.815978	0.63904	3.12301	0.177259	0.315268	0.768333	10.5902	0.610883
K01258	pepT; tripeptide aminopeptidase [EC:3.4.11.4]	141.342	57.6516	108.326	117.537	30.0306	83.5742	49.0755	38.585	61.3733	12.427	42.214	90.2571	93.6685	55.8143	19.3224	7.78693	87.2194	50.3979
K01262	pepP; Xaa-Pro aminopeptidase [EC:3.4.11.9]	375.532	164.115	259.3	216.009	90.1755	257.263	176.468	251.22	317.546	146.874	179.63	128.322	457.957	217.778	69.7	51.7514	514.52	263.629
K01264	APE3; aminopeptidase Y [EC:3.4.11.15]	0.909361	0	2.61118	2.68364	0.199262	0.847269	4.33437	4.12562	0.259018	0	0	2.87568	2.42876	0	0	0	1.31589	1.40889
K01265	map; methionyl aminopeptidase [EC:3.4.11.18]	23.9052	2.68039	30.4552	44.7635	6.34028	18.2113	7.66019	12.3983	12.2681	9.80672	1.5085	10.9881	17.5174	3.4619	2.13511	0	15.4412	6.87624
K01266	dmpA, dap; D-aminopeptidase [EC:3.4.11.19]	0	0	2.38022	13.6969	0.595239	0	0	0	0	0	0.38927	0	0	1.45481	0	0	0	0.561035
K01267	DNPEP; aspartyl aminopeptidase [EC:3.4.11.21]	85.4964	34.7001	102.036	126.873	41.6051	64.4875	54.7571	134.05	85.6582	42.8471	33.9515	43.834	201.85	84.4053	39.2143	26.3978	134.219	80.9757
K01269	E3.4.11.-; aminopeptidase [EC:3.4.11.-]	1.6295	3.68939	1.80723	1.64667	3.84014	7.22292	8.92953	6.26689	10.0954	4.55161	3.99376	15.0513	12.515	4.52289	4.74189	0	19.4135	14.1102
K01270	pepD; dipeptidase D [EC:3.4.13.-]	132.808	43.844	93.3091	74.0343	41.486	57.0565	30.8154	60.3826	101.442	37.1376	33.1881	25.0998	147.541	75.3239	22.2519	25.7541	103.341	59.1925
K01273	DPEP; membrane dipeptidase [EC:3.4.13.19]	19.7982	13.8205	17.8165	28.3288	9.41705	13.8265	38.7542	34.7513	65.7736	45.766	27.5131	17.8302	68.1466	12.7411	10.157	16.3674	22.8198	14.396
K01277	DPP3; dipeptidyl-peptidase III [EC:3.4.14.4]	27.1996	2.69917	38.5667	11.4775	5.2103	9.85974	0	0	0	0	0	0	4.22829	3.48681	0.222115	2.89969	0.397975	5.60757
K01278	DPP4, CD26; dipeptidyl-peptidase 4 [EC:3.4.14.5]	15.2492	1.88438	27.6778	28.1204	9.0667	11.4389	0	0.735843	0.196745	0	0	0.287123	2.68492	2.20535	0.678692	3.17494	0.348128	3.56685
K01281	pepX; X-Pro dipeptidyl-peptidase [EC:3.4.14.11]	0.415051	0	0.114216	0	0	0	0	0	0.121154	0.417315	0	0	0.885311	0	0.339899	0	0.278126	0
K01283	ACE, CD143; peptidyl-dipeptidase A [EC:3.4.15.1]	0	0	0	0	0	0	0	0.229917	0	0	0	0	0	0	0	0	0	1.14058
K01284	dcp; peptidyl-dipeptidase Dcp [EC:3.4.15.5]	47.6288	2.14243	73.4541	20.1295	9.82713	21.7349	0.604091	3.46993	2.01444	0.809574	0.683143	0.377982	3.75498	7.44079	1.07458	2.79436	5.61804	12.3589
K01286	E3.4.16.4; D-alanyl-D-alanine carboxypeptidase [EC:3.4.16.4]	30.4841	9.71583	11.6991	15.403	5.95799	11.9396	13.2448	226.664	93.4194	12.6254	18.521	7.4145	76.0863	27.4732	9.57794	10.696	64.8174	34.5167
K01289	NA	0	0	0	0	0	0	0	0	0	0	0	0	0	0	0	0	1.54971	0
K01295	cpg; glutamate carboxypeptidase [EC:3.4.17.11]	5.05987	0.705094	6.37227	4.14956	1.88123	2.15843	0	1.17901	1.44496	0.410152	0.356276	0.475031	18.2609	7.72783	0.400281	1.6049	3.41557	7.0766
K01297	ldcA; muramoyltetrapeptide carboxypeptidase [EC:3.4.17.13]	11.1861	1.78802	11.3702	10.439	1.57429	3.67494	1.20936	41.0634	20.7039	4.39124	5.59734	6.00558	39.4792	12.321	3.22131	3.20771	29.0471	7.18767
K01299	E3.4.17.19; carboxypeptidase Taq [EC:3.4.17.19]	4.94548	1.49308	7.43929	0	2.34199	7.53516	8.72684	15.9118	2.14273	3.12321	0	7.16173	37.3357	5.12235	3.70327	1.47722	19.8614	4.67439
K01303	APEH; acylaminoacyl-peptidase [EC:3.4.19.1]	7.37453	2.64171	3.90557	4.86931	3.2866	5.71825	0	0	0	0	0	0	11.0036	0.182914	0.665224	0	5.10696	4.16486
K01304	pcp; pyroglutamyl-peptidase [EC:3.4.19.3]	10.5772	4.37813	14.4138	11.9501	6.22966	7.14768	6.77759	8.84396	0.255598	3.30866	7.19163	2.99809	32.4415	1.4444	3.12724	1.47061	10.8611	7.60806
K01305	iadA; beta-aspartyl-dipeptidase (metallo-type) [EC:3.4.19.-]	7.55852	1.86846	5.57296	4.32849	1.72473	6.00804	0.579101	2.84335	15.6134	1.05266	0	0.635937	9.09573	0	0.461958	1.50332	0	20.6376
K01308	yqgT; g-D-glutamyl-meso-diaminopimelate peptidase [EC:3.4.19.11]	22.988	13.0915	8.57285	7.59951	3.85591	6.99266	37.1937	73.5643	60.56	6.4814	42.0403	20.0271	35.8587	21.2544	12.7292	11.5781	30.2427	33.5695
K01318	sspA; glutamyl endopeptidase [EC:3.4.21.19]	1.86966	0	2.44118	13.0295	1.46311	0.393515	6.13302	1.89787	0	0	0.984042	2.05763	67.8696	0.275882	0.255054	0	12.5147	11.6058
K01322	PREP; prolyl oligopeptidase [EC:3.4.21.26]	7.88142	0.496408	11.2012	1.76099	0	2.41648	0	0	0	0	0	0	0	0	0	0	0.497699	0
K01338	lon; ATP-dependent Lon protease [EC:3.4.21.53]	237.282	118.634	184.74	200.37	62.369	203.604	117.043	203.372	194.71	66.2596	96.0775	114.148	283.327	120.868	44.6753	26.7423	326.978	174.128
K01342	aprE; subtilisin [EC:3.4.21.62]	42.1299	33.7612	35.2765	62.8777	28.714	71.886	124.927	148.951	267.09	106.172	49.0519	54.8828	391.869	145.692	25.0429	59.3254	234.343	125.596
K01354	ptrB; oligopeptidase B [EC:3.4.21.83]	0	0	0	0	0	0	0	0	0	0	0	0	0	0	0	0	0	0
K01355	ompT; omptin [EC:3.4.23.49]	0	0	0	0	0	0	0	0	0	0	0	0	0	0	0	0	0	0
K01356	lexA; repressor LexA [EC:3.4.21.88]	44.8484	17.0016	46.2031	54.9956	21.3662	33.7949	31.4314	80.1777	114.992	47.0103	69.3729	19.8931	94.508	40.1084	20.822	25.8778	96.5134	67.9244
K01358	clpP, CLPP; ATP-dependent Clp protease, protease subunit [EC:3.4.21.92]	221.817	76.8413	204.841	176.397	49.9213	151.21	116.679	154.148	164.293	59.863	95.989	93.6204	277.942	103.852	53.4614	29.2169	407.593	127.329
K01361	E3.4.21.96; lactocepin [EC:3.4.21.96]	1.69587	3.76915	5.54901	2.18731	2.81069	2.49104	0.484263	7.35781	1.9934	4.93982	1.79485	1.27393	8.08235	3.45883	0.404903	0	26.3403	21.6359
K01362	OVCH; ovochymase [EC:3.4.21.-]	74.8486	31.5744	31.9757	89.9367	31.2579	53.2172	8.20431	217.921	64.2142	31.0101	15.5108	15.6828	69.488	29.7994	13.3157	10.3142	181.628	40.7098
K01364	speB; streptopain [EC:3.4.22.10]	3.80579	0	9.63992	0	1.01208	2.55843	0	0	0	0	0	0	0	0	0	0	0	0
K01372	BLMH, pepC; bleomycin hydrolase [EC:3.4.22.40]	47.9988	6.91584	82.4734	32.7935	15.6311	28.145	6.36467	15.8249	16.3751	10.9923	14.3867	2.9872	51.2705	22.7408	6.68155	16.5848	45.6475	35.9108
K01389	MME, CD10; neprilysin [EC:3.4.24.11]	49.902	29.5821	35.2797	21.4441	7.01323	20.7065	15.5354	71.1958	57.067	15.5785	64.1196	3.81014	73.0917	32.5707	6.76957	10.81	18.9887	26.3445
K01390	iga; IgA-specific metalloendopeptidase [EC:3.4.24.13]	1.04014	0.806933	0.0849769	8.70569	1.10556	0.434255	0.649826	0.234439	3.89228	1.1066	1.48468	0.486039	2.3512	0.709069	0.318033	4.2335	2.69877	1.19373
K01407	ptrA; protease III [EC:3.4.24.55]	12.8484	0.692555	11.0272	4.22076	4.04791	6.06411	0.43533	2.33845	5.65978	1.6338	2.01048	1.02289	4.45053	2.20576	0.65541	0	4.63211	6.00426
K01408	IDE, ide; insulysin [EC:3.4.24.56]	0.683288	0	1.56292	0	0.54495	0.437614	0	0	0	0	0	0	0	0	0	0	0	0.603051
K01409	KAE1, tsaD, QRI7; N6-L-threonylcarbamoyladenine synthase [EC:2.3.1.234]	28.3825	16.1905	47.4505	61.1555	13.4889	36.7565	22.2256	42.7946	41.6116	16.285	9.42142	26.3684	67.633	36.0726	11.5647	10.8481	66.7685	43.1316
K01417	MEP; extracellular elastinolytic metalloproteinase [EC:3.4.24.-]	7.45468	0	17.0674	6.15719	7.42463	5.17365	3.60041	4.6771	13.436	1.57113	2.04815	0.799202	3.93851	4.25426	0.815645	1.95296	21.9527	6.10522
K01419	hslV, clpQ; ATP-dependent HslUV protease, peptidase subunit HslV [EC:3.4.25.2]	2.49865	1.0599	5.31109	13.4301	0.79924	3.26273	6.64293	15.9821	5.35861	3.21458	2.23306	1.74639	5.35945	3.52346	0.901297	0.582169	7.0421	8.30423
K01420	fnr; CRP/FNR family transcriptional regulator, anaerobic regulatory protein	10.8114	12.06	1.64214	0	0.33735	0.833993	0.744704	3.63338	17.9856	6.77731	12.4187	5.34098	25.4002	5.28998	2.48251	1.19683	0.915546	0.302953
K01421	yhgE; putative membrane protein	7.93132	3.49076	12.5113	13.7869	2.88225	2.72189	0	107.615	0.251017	0	9.11704	5.18224	36.3893	0	4.49605	0	20.7072	21.7888
K01422	AXL1; protease AXL1 [EC:3.4.24.-]	1.54507	0	4.43509	1.70479	3.48473	2.69176	1.5746	6.03861	5.91598	3.18784	1.92569	1.35635	5.36055	1.42442	0.831028	2.76218	2.8978	2.53389
K01424	E3.5.1.1, ansA, ansB; L-asparaginase [EC:3.5.1.1]	30.6884	5.76159	47.3999	30.4704	9.61728	15.5398	20.2117	13.0637	18.0212	5.94272	1.54052	5.96874	23.4707	7.29055	15.396	6.93066	17.92	11.7003
K01425	glsA, GLS; glutaminase [EC:3.5.1.2]	9.13319	3.97791	12.937	17.9692	9.89267	5.03246	1.81325	4.47302	0.694908	1.00583	0.795612	0.787613	29.102	6.33112	1.21151	0	7.59666	15.6195
K01426	E3.5.1.4, amiE; amidase [EC:3.5.1.4]	22.7646	8.51651	24.7835	34.7329	8.3296	15.8446	13.7476	45.0005	23.3787	5.96296	18.7266	9.23741	31.0523	12.1406	3.9679	3.16334	20.3792	16.7865
K01428	ureC; urease subunit alpha [EC:3.5.1.5]	15.6897	4.63507	32.9638	14.6807	27.5183	12.8936	0.653185	2.19005	33.5609	2.57124	0.876928	7.6102	7.16339	0	1.2191	0	0	4.80025
K01429	ureB; urease subunit beta [EC:3.5.1.5]	3.9245	0.381536	6.84486	1.51357	3.14051	1.45802	0.762585	0.51039	21.1468	0.545162	0	0.442648	0.95161	0	0.194228	0	0	0
K01430	ureA; urease subunit gamma [EC:3.5.1.5]	4.17299	1.53708	14.4771	9.83942	12.4422	5.07095	0.811943	1.50021	21.1838	1.9175	1.50812	0	2.22289	0.886518	2.11591	0	1.92959	1.90241
K01433	purU; formyltetrahydrofolate deformylase [EC:3.5.1.10]	5.42937	0.286935	19.5791	1.71161	0.275016	2.42161	0	0	0	0	0	0	0	0	0	0	0	0
K01434	E3.5.1.11; penicillin amidase [EC:3.5.1.11]	0	0	0.653467	0	0	0	0	0	0	0	0	0	0	0	0	0	0	0.541254
K01436	K01436; amidohydrolase [EC:3.5.1.-]	16.6309	3.51639	18.802	10.1772	4.30932	7.52758	0.494268	1.38298	1.306	0.545162	0	0.181037	23.78	0.386153	0	0	0	17.7862
K01438	argE; acetylornithine deacetylase [EC:3.5.1.16]	0.304571	0	0.95823	0	0	0	0	0	0	0	0	0	0	0	0	0	0	0
K01442	E3.5.1.24; choloylglycine hydrolase [EC:3.5.1.24]	34.8324	11.9045	26.0788	18.7113	9.82866	11.3443	9.45649	81.0293	39.1474	10.8665	19.3618	8.27284	37.3332	21.7194	6.66776	10.6703	35.3441	22.3466
K01443	nagA, AMDHD2; N-acetylglucosamine-6-phosphate deacetylase [EC:3.5.1.25]	18.5807	4.3512	24.5814	15.2342	13.083	13.5199	13.857	27.5876	44.5632	14.2392	4.2894	8.8683	33.6465	8.33648	12.5155	13.7756	55.8281	32.8359
K01444	AGA, aspG; N4-(beta-N-acetylglucosaminyl)-L-asparaginase [EC:3.5.1.26]	4.22152	1.52781	7.88136	5.45808	6.86386	2.31706	22.4328	7.91169	1.27047	6.799	0	0.544902	9.49925	3.47421	4.58201	10.753	1.33346	3.69756
K01447	xlyAB; N-acetylmuramoyl-L-alanine amidase [EC:3.5.1.28]	27.7697	14.7864	10.0249	1.10136	3.12137	6.57316	9.20985	52.2518	58.9709	33.8776	30.5513	8.39119	37.5892	15.0618	7.89821	13.6493	13.8972	21.8051
K01448	amiABC; N-acetylmuramoyl-L-alanine amidase [EC:3.5.1.28]	24.2841	10.5467	26.1079	14.1506	5.21907	13.0034	51.1083	33.7588	4.31247	4.84279	15.4942	4.1123	59.2008	8.98272	33.6736	4.75956	45.9047	46.5417
K01449	cwlJ, sleB; N-acetylmuramoyl-L-alanine amidase [EC:3.5.1.28]	37.0635	16.4824	34.7004	38.8387	7.30279	29.3673	91.2315	52.9426	73.5776	32.0432	21.2062	63.7807	106.72	52.8422	10.2876	28.577	80.4051	38.2011
K01452	E3.5.1.41; chitin deacetylase [EC:3.5.1.41]	55.5428	32.4422	50.3754	40.601	36.3942	41.1056	26.3146	279.09	320.253	62.2308	45.8031	23.8988	164.513	35.3853	20.3071	51.3245	66.8502	65.6466
K01453	nylB; 6-aminohexanoate-oligomer exohydrolase [EC:3.5.1.46]	0	0	0.280116	2.54634	0	0	0	2.32654	1.45384	1.02132	0.431281	0	3.908	0	0	1.55496	1.66886	0
K01455	E3.5.1.49; formamidase [EC:3.5.1.49]	2.94291	0.312552	1.84318	0	0.282761	0.233982	0	0.257673	0	0	0	0	0	0	0	0	0	0
K01457	atzF; allophanate hydrolase [EC:3.5.1.54]	0	0	0	0	0	0	0	0	0	0	0	0	0	0	0	0	0	1.11995
K01459	E3.5.1.77; N-carbamoyl-D-amino-acid hydrolase [EC:3.5.1.77]	8.99891	5.55302	1.2192	14.9499	2.13148	2.0331	1.12317	4.49668	32.8501	6.05029	44.8494	0.217064	8.37014	13.0019	0.535404	8.91469	0	2.60261
K01460	gsp; glutathionylspermidine amidase/synthetase [EC:3.5.1.78 6.3.1.8]	0	0	0	0	0	0	0	0	0.701245	0	0.260138	0	0	0	0	0	0	0
K01461	E3.5.1.82; N-acyl-D-glutamate deacylase [EC:3.5.1.82]	1.97118	0.52716	1.69342	0	1.58388	0	0	0	0	0	0	0	1.99807	0	0	0	0	1.72806
K01462	PDF, def; peptide deformylase [EC:3.5.1.88]	47.5716	30.9934	42.3372	40.9882	20.076	42.9054	24.9395	60.2087	65.6751	21.0453	28.5245	36.2417	65.5477	35.7025	14.8811	6.83608	98.0182	38.1214
K01464	DPYS, dht, hydA; dihydropyrimidinase [EC:3.5.2.2]	20.4375	3.21932	27.6502	22.1693	10.4881	22.7482	15.2406	18.528	17.5807	6.28963	1.15012	4.52715	18.4091	31.8005	6.87744	1.20122	33.5969	13.0167
K01465	URA4, pyrC; dihydroorotase [EC:3.5.2.3]	4.27031	1.01564	3.69753	0	1.38416	6.84345	0.433992	6.54944	2.92674	4.71005	2.41212	0.978315	2.93695	8.39613	3.32351	1.82711	3.04443	2.69914
K01466	allB; allantoinase [EC:3.5.2.5]	0	0	0	0	0	0	0	0.470528	0	0	0	0	0	0	0	0	0	0
K01468	hutI, AMDHD1; imidazolonepropionase [EC:3.5.2.7]	8.9558	1.35757	7.52739	4.97258	3.18039	3.48769	0.422649	0	0	0.464731	0.782453	0	2.73644	0.738212	0	0	0.93678	1.12139
K01469	OPLAH, OXP1, oplAH; 5-oxoprolinase (ATP-hydrolysing) [EC:3.5.2.9]	0.475742	0	2.5622	5.31989	0.506025	0	0	0.518031	3.80111	0	0	2.03323	0.24572	0	0.251943	0	0	7.16067
K01470	E3.5.2.10; creatinine amidohydrolase [EC:3.5.2.10]	9.87449	4.90001	10.6806	28.9978	1.46998	2.48467	0	0.600638	22.1523	0.6289	0.639513	0	7.23788	5.75984	2.07292	0	5.73275	7.40774
K01476	E3.5.3.1, rocF, arg; arginase [EC:3.5.3.1]	0.286686	0.711658	5.29431	4.86035	0.543156	6.38996	2.41865	2.97741	25.8056	6.05562	0.469989	2.13489	8.12907	3.06471	0.670614	0.826414	9.56139	4.74082
K01478	arcA; arginine deiminase [EC:3.5.3.6]	20.6941	2.54524	22.1753	0	6.88609	11.0312	0.748006	2.73574	13.311	0	42.7331	4.79835	0.236389	0	0	0	2.23655	3.56998
K01480	speB; agmatinase [EC:3.5.3.11]	0	0	0.586467	0	0	0	0	1.59597	4.57323	0.410152	0	1.31196	1.97754	1.35343	0	0	2.45881	0
K01482	DDAH, ddaH; dimethylargininase [EC:3.5.3.18]	0.241113	0	0	0	0	0	0	0	0	0	0	0	0.466868	0	0.990101	0	4.45318	0.746635
K01483	allA; ureidoglycolate lyase [EC:4.3.2.3]	0	0	0	0	0	0	0	0.332234	0	0	0	0	0	0	0	0	0.813253	0
K01484	astB; succinylarginine dihydrolase [EC:3.5.3.23]	0	0	0	0	0	0	0	0	0	0	0	0	0.283251	0	0	0	0	0
K01485	codA; cytosine/creatinine deaminase [EC:3.5.4.1 3.5.4.21]	0.921351	0	2.67127	2.97714	1.29083	0.91871	0.403419	0.769611	1.01383	1.30885	0.368285	0	1.55497	0.585417	0.402408	0	0.559472	1.61254
K01486	ade; adenine deaminase [EC:3.5.4.2]	7.32966	2.02784	16.5046	29.4766	5.67145	2.27405	2.97185	2.62157	56.5874	6.11256	3.98258	0.716599	10.2375	4.12599	0.835991	17.0949	42.4758	12.2233
K01487	E3.5.4.3, guaD; guanine deaminase [EC:3.5.4.3]	3.75067	1.08122	4.89286	0	0.332614	0.376405	0.505988	8.87608	0.23973	0	1.39853	1.0313	4.88652	0.527325	0.755051	2.04763	5.68504	8.80149
K01488	add, ADA; adenosine deaminase [EC:3.5.4.4]	3.87199	1.79808	2.33447	0	2.89339	1.25318	1.49806	8.83909	6.10697	3.26899	0	0	4.13183	0	3.65203	0	3.97881	2.39386
K01489	cdd, CDA; cytidine deaminase [EC:3.5.4.5]	23.7203	9.44238	21.232	34.1395	7.42271	18.4696	15.3649	78.3664	31.906	24.8455	25.4389	25.8467	78.6351	28.8578	23.42	12.5272	63.1087	22.9505
K01491	folD; methylenetetrahydrofolate dehydrogenase (NADP+) / methenyltetrahydrofolate cyclohydrolase [EC:1.5.1.5 3.5.4.9]	61.2562	18.8891	73.3395	72.8391	23.2139	41.8861	56.8439	46.3892	99.6091	81.8582	22.7282	40.3933	101.088	38.0208	60.3962	16.422	76.0263	84.611
K01492	purNH; phosphoribosylglycinamide/phosphoribosylaminoimidazolecarboxamide formyltransferase [EC:2.1.2.2 2.1.2.3]	8.53838	5.66791	7.69141	5.35906	10.212	15.2388	0.899661	1.57159	7.86963	6.37627	0.688391	2.91288	3.36439	5.489	0.889381	3.68638	3.93957	4.55009
K01493	comEB; dCMP deaminase [EC:3.5.4.12]	50.4567	22.372	18.6622	11.0977	10.0353	15.9485	40.171	15.955	23.8873	12.3796	47.3218	4.10564	40.7959	23.3676	7.04092	3.30314	42.9809	31.9744
K01494	dcd; dCTP deaminase [EC:3.5.4.13]	1.17343	0	4.04476	1.82991	0	0.414434	0	2.14728	3.01428	0	0	0	5.73955	0.431091	0	0	1.38994	2.55032
K01495	GCH1, folE; GTP cyclohydrolase IA [EC:3.5.4.16]	29.9611	11.9005	20.5245	53.3307	2.84765	10.6832	5.87161	26.5249	19.1644	14.1983	9.40993	8.74604	27.9047	12.4136	11.8468	3.55948	35.7687	19.9492
K01496	hisI; phosphoribosyl-AMP cyclohydrolase [EC:3.5.4.19]	23.1572	11.3243	45.7903	75.5878	10.5813	11.5304	11.85	61.3032	11.9435	17.3533	7.23845	10.5039	46.3235	20.7949	10.2387	1.69401	35.7603	29.3217
K01497	ribA, RIB1; GTP cyclohydrolase II [EC:3.5.4.25]	25.6353	8.59779	22.4232	29.354	8.24208	17.7461	7.91457	21.3435	10.4215	7.70853	7.34189	11.4678	23.1411	7.99522	4.23385	5.81773	28.0456	16.0526
K01498	ribD1; diaminohydroxyphosphoribosylaminopyrimidine deaminase [EC:3.5.4.26]	0	0	0.746976	0	0	0	0	0	0	0	0	0	0	0	0	0	0	0
K01501	E3.5.5.1; nitrilase [EC:3.5.5.1]	0	0	0	0	0	0	0	0	0	0	0	0	0	0	0	0	0.450299	0
K01505	E3.5.99.7; 1-aminocyclopropane-1-carboxylate deaminase [EC:3.5.99.7]	1.16636	0.659513	3.63465	0	1.25446	5.44518	2.47977	15.3272	4.50715	0.875484	1.21096	0.716012	2.90002	7.63965	3.37755	1.12135	20.3009	20.307
K01507	ppa; inorganic pyrophosphatase [EC:3.6.1.1]	11.3768	6.68801	15.0468	11.2976	7.41947	10.4903	5.17137	12.3571	2.13581	1.54251	3.77726	6.5626	6.25171	1.23691	0.325971	0	4.55901	5.01895
K01512	acyP; acylphosphatase [EC:3.6.1.7]	12.1072	6.70081	6.83839	0	0.505261	3.65682	2.39227	0.698631	16.3123	4.88435	22.7471	3.59883	8.42424	1.06115	2.02497	5.89235	0	10.2266
K01515	nudF; ADP-ribose pyrophosphatase [EC:3.6.1.13]	62.9311	33.219	47.3507	56.4262	14.9659	41.2095	32.3557	93.8889	205.178	41.9622	63.55	32.8248	114.536	32.3986	35.3119	18.2121	118.66	36.0726
K01520	dut, DUT; dUTP pyrophosphatase [EC:3.6.1.23]	21.2326	9.35996	23.1643	27.4409	10.7633	15.8657	8.67787	70.5173	44.1101	11.0792	14.7715	23.4734	51.8052	19.8888	8.56521	6.45754	30.4112	27.866
K01523	hisE; phosphoribosyl-ATP pyrophosphohydrolase [EC:3.6.1.31]	22.1326	9.36686	87.3376	124.259	12.587	24.7419	22.3	13.936	20.4177	10.0781	7.68113	7.62662	17.3159	8.0142	8.71941	2.92346	24.2321	16.0635
K01524	ppx-gppA; exopolyphosphatase / guanosine-5'-triphosphate,3'-diphosphate pyrophosphatase [EC:3.6.1.11 3.6.1.40]	24.205	14.3533	22.9239	38.2718	12.7805	21.3095	23.87	94.1526	61.9886	31.6216	48.2494	19.5733	87.8608	36.9001	19.5618	19.2272	80.7977	50.7555
K01525	apaH; bis(5'-nucleosyl)-tetraphosphatase (symmetrical) [EC:3.6.1.41]	3.96063	2.1749	0.725755	0	1.37438	1.36877	0	0.234074	0.252694	0.262232	6.77044	0.792852	4.23009	0.916979	0.287665	0	0	1.26193
K01529	NA	1.42103	0.233625	4.27797	1.84562	1.15273	3.34081	0.942811	7.88557	7.7452	0.196012	1.44384	0.40666	18.2899	3.37495	0.575915	0	1.70986	6.66553
K01531	NA	19.1402	7.29293	13.923	20.9204	3.41617	13.8999	22.3629	34.535	51.546	31.1364	3.32052	35.7738	72.9513	36.6013	33.4193	9.45368	38.0103	15.6671
K01533	NA	31.4491	14.1909	21.0333	57.5488	11.2092	12.346	19.9657	29.4926	33.441	10.8562	27.2866	11.839	38.5856	28.0024	8.56241	11.111	38.2367	24.0808
K01537	NA	15.6326	1.89971	10.4193	27.0866	1.98166	7.78737	2.95446	5.17754	0.506076	1.92075	3.58007	4.71142	5.78206	6.77939	6.50252	0	3.61997	7.24275
K01546	kdpA; K+-transporting ATPase ATPase A chain [EC:3.6.3.12]	0	0	0.81726	40.4046	0	0	0	0	0	0	0	0	1.66662	0	0	0	1.25269	0.535452
K01547	kdpB; K+-transporting ATPase ATPase B chain [EC:3.6.3.12]	0	0	0	0	0	0	0	0	0	0	0	0	0	0	0	0	0.957744	3.77556
K01548	kdpC; K+-transporting ATPase ATPase C chain [EC:3.6.3.12]	0	0	0.471124	2.61632	0	0	0	0.321851	0	0	0	0	0.271111	0	0	0	0.620084	0
K01551	arsA, ASNA1, GET3; arsenite/tail-anchored protein-transporting ATPase [EC:3.6.3.16 3.6.3.-]	0.0793152	0	0.283256	0	0	0	0	0	4.22306	1.73651	0	0	7.81972	2.66457	0	1.7379	0	0
K01564	NA	0.835973	0.52716	3.64756	1.74421	0.494257	1.32588	0	0	1.0495	0	0	1.23143	1.61447	3.9968	1.06516	0	3.27498	1.79488
K01569	oxdD; oxalate decarboxylase [EC:4.1.1.2]	0	0	0	0	0	0	0	0	0	0	0	0	0	0	0	0	0	0.529297
K01571	oadA; oxaloacetate decarboxylase (Na+ extruding), alpha subunit [EC:7.2.4.2]	438.03	110.611	515.319	523.287	170.128	324.351	192.998	273.788	377.263	245.468	110.28	201.913	537.855	234.933	152.738	93.8183	477.593	402.882
K01572	oadB; oxaloacetate decarboxylase (Na+ extruding), beta subunit [EC:7.2.4.2]	300.715	75.7038	281.569	302.77	78.7524	144.164	142.519	250.061	235.983	94.6486	91.492	120.088	397.952	151.105	70.6049	56.7809	340.898	204.784
K01575	alsD, budA, aldC; acetolactate decarboxylase [EC:4.1.1.5]	0.0434423	0.195836	0.0881503	0	0	0	0	0	0	0	0.277819	0.132243	0.152261	0.430773	0	0	0	0
K01577	oxc; oxalyl-CoA decarboxylase [EC:4.1.1.8]	1.37337	0	1.08882	0	0	0	0	0	0	0	0	0	0	0	0	0	0	0
K01579	panD; aspartate 1-decarboxylase [EC:4.1.1.11]	16.9024	3.25939	18.8644	4.52781	2.0807	5.76345	5.32783	18.7954	7.76789	1.88697	9.00691	1.52351	10.301	0	1.83089	5.27294	11.797	5.86865
K01580	E4.1.1.15, gadB, gadA, GAD; glutamate decarboxylase [EC:4.1.1.15]	4.19981	0.962498	1.17894	0	0	0.666454	0	8.41637	0.163023	0	0	0	0.136613	0.387042	0	0	0.347521	0.347144
K01581	E4.1.1.17, ODC1, speC, speF; ornithine decarboxylase [EC:4.1.1.17]	15.5686	14.9206	2.0628	0	0.101446	0.352745	0.0833574	2.06936	0.146568	0	45.0047	0	0	0	0	0	0.299453	0.335841
K01582	E4.1.1.18, ldcC, cadA; lysine decarboxylase [EC:4.1.1.18]	15.2438	6.5931	12.524	0	5.16699	9.81078	7.46809	27.2182	32.5781	13.6105	4.83024	9.08031	46.3628	17.1975	6.73059	4.01046	37.3044	14.0561
K01584	adiA; arginine decarboxylase [EC:4.1.1.19]	0	0	0	0	0	0	0	0.248887	0	0	0	0	0	0	0	0	0	0
K01585	speA; arginine decarboxylase [EC:4.1.1.19]	23.2845	2.50179	37.4272	15.0463	7.11832	12.3595	1.33561	7.7673	2.42213	0.778846	1.59044	0.373961	4.24642	2.5997	0.644909	1.26343	3.61519	1.62199
K01586	lysA; diaminopimelate decarboxylase [EC:4.1.1.20]	25.2244	4.12174	21.9064	25.9893	8.80612	13.4331	5.77902	22.0257	30.9955	8.01735	13.5327	8.79365	18.7572	16.0736	6.50311	23.4956	41.7122	20.3886
K01588	purE; 5-(carboxyamino)imidazole ribonucleotide mutase [EC:5.4.99.18]	61.6701	35.0416	34.8617	31.9263	18.5626	40.5874	40.2467	85.4844	54.0148	21.0657	74.1422	25.5865	70.7586	54.0149	15.5546	15.0386	77.1984	40.3973
K01589	purK; 5-(carboxyamino)imidazole ribonucleotide synthase [EC:6.3.4.18]	21.4262	10.2957	25.8825	14.5022	12.6857	14.8079	9.32189	102.712	60.9314	15.5796	21.4288	16.7254	58.1356	12.903	11.6328	10.2868	18.3067	31.4875
K01590	hdc, HDC; histidine decarboxylase [EC:4.1.1.22]	2.27484	0	2.55685	0	0	1.1049	0	0	0	0	0	0	0	0	0	0	0	0
K01591	pyrF; orotidine-5'-phosphate decarboxylase [EC:4.1.1.23]	75.1362	36.2896	61.8965	93.3311	28.6285	48.9819	44.6958	79.9492	91.4544	36.1758	66.2292	37.1846	96.6479	52.67	17.5703	18.4973	100.933	53.2226
K01593	DDC, TDC; aromatic-L-amino-acid/L-tryptophan decarboxylase [EC:4.1.1.28 4.1.1.105]	0	0	0.310568	0	0	0	0	0	0	0	0	0	0	0	0	0	0	0
K01595	ppc; phosphoenolpyruvate carboxylase [EC:4.1.1.31]	0.455842	0	2.00782	2.41902	0	0	0	1.01902	0	0	0	0	0.25997	0	0	0	0	0.567028
K01596	E4.1.1.32, pckA, PCK; phosphoenolpyruvate carboxykinase (GTP) [EC:4.1.1.32]	157.967	107.825	251.498	147.535	133.302	103.975	55.848	67.2419	98.008	35.0792	65.0851	42.4067	89.7327	61.7958	43.2032	6.06025	146.323	242.285
K01597	MVD, mvaD; diphosphomevalonate decarboxylase [EC:4.1.1.33]	0	0	0.31885	0	0	0	0	0	0	0	0	0	0.248996	0.411786	0	1.5835	0	0
K01598	PPCDC, coaC; phosphopantothenoylcysteine decarboxylase [EC:4.1.1.36]	17.6114	3.7686	18.5374	11.6789	7.14389	17.4884	8.13091	17.9522	6.23587	7.46184	4.89288	6.40743	15.8616	7.69394	0	2.91585	17.7481	7.76039
K01599	hemE, UROD; uroporphyrinogen decarboxylase [EC:4.1.1.37]	43.2339	15.863	26.455	24.4039	8.32977	15.5675	31.6855	38.3102	6.26552	69.3365	4.52197	16.5103	64.5576	80.553	55.9745	1.66408	22.3279	40.053
K01601	rbcL; ribulose-bisphosphate carboxylase large chain [EC:4.1.1.39]	0.402263	0	0	0	0	0	0	0	0	0	0	0	0	0	0	0	0	1.16242
K01607	pcaC; 4-carboxymuconolactone decarboxylase [EC:4.1.1.44]	0.79086	0.597423	3.66716	7.05718	0	0	0	1.85768	0.560939	0.568864	0	0.833371	1.18513	2.11904	0	0	2.86066	0
K01608	gcl; tartronate-semialdehyde synthase [EC:4.1.1.47]	0	0	0	0	0	0	0	0	0	0	0	0	0	0	0	0	0	0
K01609	trpC; indole-3-glycerol phosphate synthase [EC:4.1.1.48]	4.3166	1.19856	0.475347	0	0	1.51174	0.817524	4.16317	1.33158	1.69981	2.57282	1.72237	5.65191	5.9488	0.39182	0	14.041	3.65807
K01610	E4.1.1.49, pckA; phosphoenolpyruvate carboxykinase (ATP) [EC:4.1.1.49]	702.83	174.333	607.044	572.487	175.961	397.703	247.989	282.622	449.373	364.973	431.821	141.946	573.592	317.156	123.529	155.388	661.988	355.824
K01611	speD, AMD1; S-adenosylmethionine decarboxylase [EC:4.1.1.50]	1.08463	0.524405	6.09797	4.55604	1.9556	2.51077	2.56124	4.73225	13.5896	1.97263	1.01177	0.36617	11.9408	1.29704	0.440711	1.18762	3.5733	3.45379
K01613	psd, PISD; phosphatidylserine decarboxylase [EC:4.1.1.65]	18.0558	4.5468	19.7823	24.4213	5.40633	8.76846	12.6172	41.5604	16.6692	3.50034	4.43286	14.6033	40.1108	13.6124	9.34919	1.48548	37.7183	15.2048
K01615	gcdA; glutaconyl-CoA decarboxylase [EC:4.1.1.70]	14.0496	0.796957	10.4053	5.4869	2.45538	3.1704	0	7.72692	13.3811	2.41787	8.71661	0.56694	19.1956	2.02584	1.19702	0	2.34733	8.66516
K01617	dmpH, xylI, nahK; 2-oxo-3-hexenedioate decarboxylase [EC:4.1.1.77]	0	0	0	0	0	0	0	0	0	0	0	0	0	0	0	0	0	0.553842
K01619	deoC, DERA; deoxyribose-phosphate aldolase [EC:4.1.2.4]	392.496	46.2216	75.0388	58.1629	138.032	53.7509	33.6377	43.1426	205.074	100.763	98.0965	65.7913	62.4842	75.9988	29.9725	192.792	65.7061	44.4661
K01620	ltaE; threonine aldolase [EC:4.1.2.48]	9.91358	5.20342	24.9953	38.579	1.05144	13.0939	1.34967	7.25237	8.7944	3.97806	1.40098	1.06238	11.1612	2.06994	0.596994	2.64383	4.49341	0.895962
K01621	xfp, xpk; xylulose-5-phosphate/fructose-6-phosphate phosphoketolase [EC:4.1.2.9 4.1.2.22]	94.6537	26.7517	47.4665	18.0526	27.9359	60.8946	3.52876	1.31119	20.9459	18.796	5.45206	20.4162	12.3538	1.42546	4.55236	0	53.1214	53.3255
K01622	K01622; fructose 1,6-bisphosphate aldolase/phosphatase [EC:4.1.2.13 3.1.3.11]	0	0	0.621137	0	0	0	0	0	0	0	0	0	0	0	0	0	0	0
K01623	ALDO; fructose-bisphosphate aldolase, class I [EC:4.1.2.13]	0.515198	0	0	0	0.84784	0	0	0	0	0	0.946494	0	0	1.2341	0	0	0	2.29454
K01624	FBA, fbaA; fructose-bisphosphate aldolase, class II [EC:4.1.2.13]	463.036	139.889	509.011	398.189	206.097	363.79	136.739	281.596	460.067	275.817	114.264	222.034	507.561	314.146	223.609	66.9754	457.082	336.515
K01625	eda; 2-dehydro-3-deoxyphosphogluconate aldolase / (4S)-4-hydroxy-2-oxoglutarate aldolase [EC:4.1.2.14 4.1.3.42]	38.3009	17.3283	28.4977	19.557	7.32669	23.3067	30.3242	20.9583	51.8017	52.2812	44.0599	8.83877	52.2112	29.4586	16.5975	16.1459	18.0571	17.795
K01626	E2.5.1.54, aroF, aroG, aroH; 3-deoxy-7-phosphoheptulonate synthase [EC:2.5.1.54]	24.9914	10.2443	21.6279	22.7487	1.75929	9.73053	10.2808	34.5238	50.8178	6.19346	26.5375	9.51001	62.0309	5.77894	2.29275	5.4431	40.59	19.5489
K01627	kdsA; 2-dehydro-3-deoxyphosphooctonate aldolase (KDO 8-P synthase) [EC:2.5.1.55]	11.7701	0	18.979	23.7706	5.2473	24.9898	1.16489	12.7184	8.14008	4.89179	1.28512	0.440623	11.3021	2.17927	2.62863	3.60117	5.00158	8.04569
K01628	fucA; L-fuculose-phosphate aldolase [EC:4.1.2.17]	148.381	53.1795	99.2904	68.8571	34.012	73.7294	58.0936	210.386	128.187	68.1606	83.4729	71.0984	225.194	77.5039	50.731	32.6814	186.951	74.46
K01629	rhaD; rhamnulose-1-phosphate aldolase [EC:4.1.2.19]	4.37239	0	2.89275	25.3975	0.708435	4.89631	17.151	1.75879	6.20323	1.14173	0.998779	7.99422	2.07095	6.22045	4.34221	14.9296	3.75382	1.97381
K01630	garL; 2-dehydro-3-deoxyglucarate aldolase [EC:4.1.2.20]	1.28628	0.664918	1.8399	10.3663	1.46662	0	0	0.830106	0.322098	0	0	0.224017	0.409593	0.2264	0.155001	6.69759	0	0
K01633	folB; 7,8-dihydroneopterin aldolase/epimerase/oxygenase [EC:4.1.2.25 5.1.99.8 1.13.11.81]	5.73591	4.2777	2.08469	7.57646	1.78257	4.56389	8.00468	3.53301	8.89205	4.27011	1.48121	2.03825	17.2449	7.43899	2.60574	4.84787	9.73316	12.8104
K01635	lacD; tagatose 1,6-diphosphate aldolase [EC:4.1.2.40]	2.81987	0.777422	4.03961	19.815	0	3.74757	0	1.92897	0.355102	2.00444	7.53227	0.423564	3.90541	0.890907	0.116329	1.32288	1.46069	1.26222
K01637	E4.1.3.1, aceA; isocitrate lyase [EC:4.1.3.1]	0	0	2.51382	0	0	0	0	0	0	0	0	0	0	0	0	0	0	0
K01638	aceB, glcB; malate synthase [EC:2.3.3.9]	0	0	0.816615	0	0	0	0	0.264083	0	0	0	0	0.251335	0	0	0	0	0
K01639	E4.1.3.3, nanA, NPL; N-acetylneuraminate lyase [EC:4.1.3.3]	151.475	48.3361	176.443	141.52	100.576	99.6826	65.5395	167.523	100.365	84.8878	124.221	96.376	175.255	68.8286	73.508	34.3024	265.443	140.159
K01643	citF; citrate lyase subunit alpha / citrate CoA-transferase [EC:2.8.3.10]	3.93387	0	3.93872	5.55985	2.48373	4.34685	1.18334	0.173815	30.8339	1.37324	3.4447	0	7.31448	5.40828	1.05197	5.04414	4.26361	7.68886
K01644	citE; citrate lyase subunit beta / citryl-CoA lyase [EC:4.1.3.34]	2.4963	0.581228	2.05639	6.2857	0.648882	0.950116	2.99346	0.200134	13.4397	1.92918	4.07952	0.456523	3.99422	1.917	0.6635	0.893679	0	1.91664
K01646	citD; citrate lyase subunit gamma (acyl carrier protein)	4.30835	1.4202	3.38193	12.667	2.64057	1.9111	2.49079	0	10.8644	4.27969	3.01223	0	3.38419	6.20391	0.508755	4.66712	6.15681	6.12651
K01647	CS, gltA; citrate synthase [EC:2.3.3.1]	132.476	52.0062	96.3309	113.452	71.0902	78.0602	56.852	293.009	109.974	84.0732	108.569	62.5128	249.55	93.1546	41.4423	28.4054	171.47	142.586
K01649	leuA, IMS; 2-isopropylmalate synthase [EC:2.3.3.13]	56.3183	10.6096	76.3099	47.3112	20.6236	39.4482	32.403	67.7404	61.5389	29.1737	34.71	21.6218	91.19	25.8392	18.7114	23.9399	85.7295	73.0593
K01652	E2.2.1.6L, ilvB, ilvG, ilvI; acetolactate synthase I/II/III large subunit [EC:2.2.1.6]	0.265843	0	1.51354	0	0	0	0	0	0	0	0	0	0	0	0	0	0	0
K01653	E2.2.1.6S, ilvH, ilvN; acetolactate synthase I/III small subunit [EC:2.2.1.6]	29.3891	7.26678	40.6422	58.2072	12.6646	34.891	20.0159	35.5571	24.6778	14.6159	8.96223	19.889	69.6622	25.4582	15.1807	1.65969	28.0013	23.0755
K01654	E2.5.1.56, neuB; N-acetylneuraminate synthase [EC:2.5.1.56]	47.4977	25.4943	61.2072	75.9253	15.7056	59.3878	28.3369	137.482	137.316	72.622	59.416	20.7733	273.126	87.4359	41.2981	20.5178	140.658	72.9675
K01657	trpE; anthranilate synthase component I [EC:4.1.3.27]	4.04105	3.20877	3.21361	10.0995	0	0.364145	5.37946	15.1455	6.59969	2.12437	0.374791	1.62128	7.08041	9.84524	0	0	11.855	8.83661
K01658	trpG; anthranilate synthase component II [EC:4.1.3.27]	16.7824	7.11285	15.2411	8.01258	3.18849	5.50134	6.07184	46.7802	24.5767	10.773	10.5099	10.0008	35.1099	11.0555	4.24292	7.9768	11.2452	12.5795
K01661	menB; naphthoate synthase [EC:4.1.3.36]	372.212	188.513	175.539	148.695	85.8648	93.8339	205.811	2437.13	328.153	82.3265	558.891	131.865	516.18	151.131	138.456	55.8827	268.497	252.881
K01662	dxs; 1-deoxy-D-xylulose-5-phosphate synthase [EC:2.2.1.7]	12.1497	3.92734	17.0803	15.3051	2.74718	14.0387	9.75207	17.2071	20.2261	17.9787	5.05572	3.32387	41.0589	18.7394	11.1778	2.5326	21.2122	16.8704
K01663	HIS7; imidazole glycerol-phosphate synthase [EC:4.3.2.10]	10.2277	1.69356	9.20926	0	0.502789	2.37717	0.396895	6.51648	5.598	3.51745	7.78009	3.29296	6.30403	3.47907	1.66223	3.15886	4.77594	4.27226
K01666	mhpE; 4-hydroxy 2-oxovalerate aldolase [EC:4.1.3.39]	12.9404	8.43982	10.0884	22.2097	0.500072	1.82193	1.65471	10.3291	1.93478	8.20079	7.68091	7.18589	6.71175	9.61159	5.44786	0	21.605	6.11283
K01667	tnaA; tryptophanase [EC:4.1.99.1]	50.1822	8.97365	51.7947	50.5155	25.4214	18.0318	10.1955	7.79861	10.7745	65.5279	6.25502	11.3909	15.7735	20.2812	5.7188	8.36043	11.0829	8.74563
K01669	phrB; deoxyribodipyrimidine photo-lyase [EC:4.1.99.3]	0	0	0	0	0	0	0	0	0	0	0	0	0.565901	0	0	0	0	0
K01673	cynT, can; carbonic anhydrase [EC:4.2.1.1]	22.2088	6.18724	17.2269	27.6128	7.55355	18.253	41.5447	50.543	7.22679	18.4181	4.311	16.7554	52.111	50.4221	15.9808	5.54232	52.7473	33.0252
K01674	cah; carbonic anhydrase [EC:4.2.1.1]	8.08826	0.215509	13.5055	7.70646	9.84143	5.3432	5.68677	17.2651	5.18084	3.71704	0.757052	1.96403	5.78582	15.9776	3.19172	0.539622	15.7766	6.6547
K01676	E4.2.1.2A, fumA, fumB; fumarate hydratase, class I [EC:4.2.1.2]	153.085	58.8574	162.34	123.013	89.7175	112.464	47.6096	111.625	176.318	67.2239	58.3483	30.1967	166.921	88.5824	36.8871	48.7701	151.846	123.332
K01679	E4.2.1.2B, fumC, FH; fumarate hydratase, class II [EC:4.2.1.2]	42.1044	8.03353	59.3725	52.0649	21.9479	36.9547	10.4498	22.1183	56.1616	18.9795	9.69705	4.97871	58.9166	24.2734	14.1949	20.7861	31.3793	41.5212
K01681	ACO, acnA; aconitate hydratase [EC:4.2.1.3]	248.573	118.3	200.08	244.268	72.0055	174.379	101.948	250.887	248.906	94.6349	190.554	129.08	427.195	172.963	71.9951	38.7578	247.639	127.234
K01682	acnB; aconitate hydratase 2 / 2-methylisocitrate dehydratase [EC:4.2.1.3 4.2.1.99]	0	0	0	0	0	0	0	0	0	0	0	0	0	0	0	0	0	0
K01684	dgoD; galactonate dehydratase [EC:4.2.1.6]	2.12592	0.646526	2.70644	0	0.552027	0.457492	0.933122	0	1.54288	1.22723	0.50345	0.913046	0.541273	1.25691	0.282513	0	4.59874	1.75738
K01685	uxaA; altronate hydrolase [EC:4.2.1.7]	42.5033	17.4268	19.977	26.828	13.1739	29.2108	16.9064	46.0383	53.9339	31.92	29.7875	15.0577	73.5491	25.5145	12.7437	19.0364	39.6872	32.0181
K01686	uxuA; mannonate dehydratase [EC:4.2.1.8]	82.2599	16.9819	85.7412	124.167	25.5155	52.5946	71.7907	80.0061	227.51	203.023	116.453	31.047	207.207	105.102	34.809	60.8145	64.1359	74.8783
K01687	ilvD; dihydroxy-acid dehydratase [EC:4.2.1.9]	180.095	63.3766	196.648	163.755	64.7722	160.956	102.492	149.792	202.899	67.5596	39.6788	70.3599	276.297	70.4626	32.2465	35.2711	209.175	123.95
K01689	ENO, eno; enolase [EC:4.2.1.11]	185.184	48.5259	185.07	135.487	42.3696	98.412	30.3365	129.492	123.38	28.569	28.6544	18.4858	87.9488	47.1182	26.9776	19.4503	67.8035	72.8691
K01690	edd; phosphogluconate dehydratase [EC:4.2.1.12]	0	0	0	0	0	0	0	0	0	0	0	0	0	0	0	0	0	2.38296
K01695	trpA; tryptophan synthase alpha chain [EC:4.2.1.20]	8.07357	2.42114	6.7288	4.98651	1.04568	2.129	1.89094	9.16538	11.1515	2.12105	4.36995	1.76573	8.04622	13.2232	2.31592	0	23.1582	7.65046
K01696	trpB; tryptophan synthase beta chain [EC:4.2.1.20]	74.7335	38.4525	61.8321	59.1117	15.5681	48.0494	36.7403	76.3845	52.1635	26.0056	83.6113	23.7736	104.063	71.7407	22.3002	18.3408	103.949	64.3066
K01697	CBS; cystathionine beta-synthase [EC:4.2.1.22]	41.7307	21.4573	48.6258	55.5128	11.4968	39.1641	16.1777	46.8697	71.6931	19.3022	47.3076	31.2449	61.2715	32.372	12.2553	17.3417	61.3459	42.4988
K01698	hemB, ALAD; porphobilinogen synthase [EC:4.2.1.24]	15.9477	7.76355	22.4255	24.8593	11.9847	18.0472	4.53394	33.7127	21.7119	16.064	5.27797	10.0091	36.6931	16.1995	11.143	7.94469	42.0931	17.5493
K01699	pduC; propanediol dehydratase large subunit [EC:4.2.1.28]	36.7359	19.9865	68.6634	48.7662	18.8762	33.2022	6.00825	22.4292	0.12766	1.35589	0	1.78236	4.13086	7.79719	2.86783	0	9.13556	5.74249
K01703	leuC, IPMI-L; 3-isopropylmalate/(R)-2-methylmalate dehydratase large subunit [EC:4.2.1.33 4.2.1.35]	22.9046	17.3098	11.6631	2.12956	2.52915	9.97558	2.95932	4.54026	10.8265	5.78137	29.8275	6.82105	12.4583	3.44458	3.75553	1.25013	7.75121	19.3742
K01704	leuD, IPMI-S; 3-isopropylmalate/(R)-2-methylmalate dehydratase small subunit [EC:4.2.1.33 4.2.1.35]	0.524261	0	1.688	0	0	0	0	0	0	0	0	0	0	0	0	0	0	0
K01706	gudD; glucarate dehydratase [EC:4.2.1.40]	1.92573	0.855392	5.30038	0	0	1.36043	1.69463	1.93513	9.81508	1.83299	0	0	5.51442	0	0	0	2.31344	0
K01708	garD; galactarate dehydratase [EC:4.2.1.42]	4.62863	1.73326	5.34634	8.74156	0.384535	6.81528	1.40024	6.14324	9.30507	13.6655	3.73018	2.73489	19.5205	8.23169	3.48088	8.6633	2.96277	0.756038
K01709	rfbG; CDP-glucose 4,6-dehydratase [EC:4.2.1.45]	13.6543	8.2951	16.6962	48.1895	5.11474	10.4931	15.5225	12.5781	16.3924	10.5599	18.151	5.4036	66.6902	12.3102	13.61	0.679405	25.0224	30.652
K01711	gmd, GMDS; GDPmannose 4,6-dehydratase [EC:4.2.1.47]	24.6603	4.33551	34.3954	39.9565	8.98876	20.2116	4.23766	15.3165	4.30992	15.8909	1.46224	6.31551	20.8831	19.138	13.3893	2.14865	13.2633	1.92585
K01712	hutU, UROC1; urocanate hydratase [EC:4.2.1.49]	36.4623	5.2279	32.1198	29.2294	9.79045	12.3795	2.53053	6.10157	0	3.12342	5.47956	0.867319	18.4419	8.31404	2.23945	2.2112	5.34772	12.9738
K01713	pheC; cyclohexadienyl dehydratase [EC:4.2.1.51 4.2.1.91]	24.8647	9.33826	24.9725	26.3885	10.6733	27.6254	24.5667	61.0236	66.6078	17.8466	14.7062	12.3621	90.1647	21.7873	13.4113	9.33588	66.4022	18.9094
K01716	fabA; 3-hydroxyacyl-[acyl-carrier protein] dehydratase / trans-2-decenoyl-[acyl-carrier protein] isomerase [EC:4.2.1.59 5.3.3.14]	0	0	0	0	0	0	0	0	0	0	0.240937	0	0	0	0	0	0	0
K01719	hemD, UROS; uroporphyrinogen-III synthase [EC:4.2.1.75]	8.00976	2.47067	4.67419	0	1.39855	1.50805	0.427432	6.93399	0	3.13474	4.4773	6.96377	16.3862	0.620897	0.754993	0.593812	14.8385	1.75419
K01720	prpD; 2-methylcitrate dehydratase [EC:4.2.1.79]	0	0	0	4.3361	0	0	0	0	0	0	0	0	0.412561	0	0	0	0	0
K01721	nthA; nitrile hydratase subunit alpha [EC:4.2.1.84]	0	0	0	0	0	0	0	0.903378	0	0	0	0	0	0	0	0	0	1.39303
K01724	PCBD, phhB; 4a-hydroxytetrahydrobiopterin dehydratase [EC:4.2.1.96]	0	0	0.310107	0	0	0	0	0	0	0	0	0	0	0	0	0	0	0
K01727	hysA, hylA, hylB; hyaluronate lyase [EC:4.2.2.1]	0.20111	0.874295	0.267503	0	1.47677	2.30464	4.24624	1.40778	1.32774	0	1.25726	1.78541	5.9169	0	0.67738	0	4.08768	0.885014
K01728	pel; pectate lyase [EC:4.2.2.2]	0.321643	1.98867	0	0	1.78458	8.70949	8.21108	9.39429	7.51656	0	7.95297	17.3004	9.41849	2.00559	3.92327	0	19.1667	1.90084
K01730	ogl; oligogalacturonide lyase [EC:4.2.2.6]	0	0.39997	0	0	0	0	0	0	0	0	0	0	0	0	0	0	0	0
K01733	thrC; threonine synthase [EC:4.2.3.1]	52.232	31.5491	51.4038	23.9373	21.1277	36.2167	48.2256	58.1208	65.4152	25.9716	50.2646	27.5958	76.3963	41.8377	17.0869	13.0198	105.481	69.8733
K01734	mgsA; methylglyoxal synthase [EC:4.2.3.3]	93.6137	48.1591	77.6412	105.506	32.2375	73.8943	47.0326	136.436	180.463	109.401	115.149	46.7252	240.473	107.546	49.1523	49.5417	134.706	137.351
K01735	aroB; 3-dehydroquinate synthase [EC:4.2.3.4]	7.34315	6.45634	19.3762	34.3738	4.9797	11.0075	5.97808	12.2806	16.1366	11.4886	3.42264	4.79159	33.8601	15.084	3.38207	5.7516	40.6319	26.6354
K01736	aroC; chorismate synthase [EC:4.2.3.5]	49.6406	24.5838	32.952	53.3066	15.8604	25.4481	30.5412	44.3313	40.9294	23.5227	33.1164	18.6747	65.4777	34.1735	17.7655	19.2984	54.1947	44.7501
K01737	queD, ptpS, PTS; 6-pyruvoyltetrahydropterin/6-carboxytetrahydropterin synthase [EC:4.2.3.12 4.1.2.50]	4.09858	2.94988	6.46366	7.38024	0	4.03008	3.64851	11.7138	2.61918	2.86767	4.7421	5.23546	6.01198	1.11277	0.844541	1.21186	5.09216	8.62267
K01739	metB; cystathionine gamma-synthase [EC:2.5.1.48]	78.8008	43.05	61.9746	68.245	16.1205	38.5523	17.4846	48.0228	66.517	23.4239	20.4884	23.185	57.3111	45.0284	17.5012	12.5581	61.8154	36.4596
K01740	metY; O-acetylhomoserine (thiol)-lyase [EC:2.5.1.49]	6.14868	1.24561	14.9689	15.8774	1.75967	1.26008	1.28379	2.60072	3.16381	2.21444	0.74494	5.2987	3.89519	11.2603	2.91682	2.69915	6.46485	6.20611
K01745	hutH, HAL; histidine ammonia-lyase [EC:4.3.1.3]	26.1556	7.96044	26.6921	14.0658	6.47013	11.2534	1.41995	5.01976	0	0.510662	0.867953	1.22138	12.0518	8.68239	2.13019	5.36553	3.47901	10.031
K01746	E4.3.1.4; formiminotetrahydrofolate cyclodeaminase [EC:4.3.1.4]	76.2822	27.243	42.6387	43.0347	42.5696	33.1868	33.4852	83.2919	44.4365	128.471	11.4759	107.923	151.006	90.8556	50.336	15.6575	99.6577	80.6358
K01749	hemC, HMBS; hydroxymethylbilane synthase [EC:2.5.1.61]	9.38468	0.762514	26.8728	6.0356	1.86234	13.1271	8.89112	26.5847	13.8805	3.01634	5.63366	3.72525	24.4545	7.27651	4.63123	0.841872	16.6996	11.7089
K01750	E4.3.1.12, ocd; ornithine cyclodeaminase [EC:4.3.1.12]	5.10563	2.84309	3.57274	1.81833	2.09639	5.12964	0.670457	4.46216	8.536	2.24577	0.627392	1.17944	3.31023	3.49665	2.074	1.13194	43.9127	8.11639
K01751	E4.3.1.15; diaminopropionate ammonia-lyase [EC:4.3.1.15]	11.0036	1.72006	7.87271	0	10.1031	1.36532	0	4.90261	9.62186	0.484588	0	9.83383	6.20561	2.13566	2.44385	0	1.21028	4.47282
K01752	E4.3.1.17, sdaA, sdaB, tdcG; L-serine dehydratase [EC:4.3.1.17]	19.3659	6.36032	29.1104	38.6632	13.1399	38.4731	8.54052	11.3875	4.50173	8.81817	5.53214	5.43102	19.2684	9.34377	2.10418	6.05872	21.9059	21.8752
K01753	dsdA; D-serine dehydratase [EC:4.3.1.18]	0.165574	0	1.32804	0	0	0	0	1.06232	0	0.877933	0	0	3.30201	0	0	0	0	0
K01754	E4.3.1.19, ilvA, tdcB; threonine dehydratase [EC:4.3.1.19]	9.76035	4.44912	13.3189	10.3526	4.83363	13.1186	17.4647	20.0173	9.12717	3.50974	0.366643	6.8679	8.88852	18.3762	4.65525	0	24.7012	10.3049
K01755	argH, ASL; argininosuccinate lyase [EC:4.3.2.1]	98.2213	28.8631	78.7977	82.9367	42.8347	59.1689	35.0698	69.7895	53.5208	34.0587	55.3893	65.623	102.446	62.7533	22.8265	33.4645	108.881	52.2124
K01756	purB, ADSL; adenylosuccinate lyase [EC:4.3.2.2]	36.8226	13.9837	49.4623	80.8771	19.6513	35.7277	20.8088	39.0916	55.1639	30.3745	7.31592	13.3942	105.014	49.5801	30.3111	23.2191	93.6626	72.2155
K01759	GLO1, gloA; lactoylglutathione lyase [EC:4.4.1.5]	1.11662	0.491127	1.70853	0	1.79559	0.375767	0	0	6.92734	1.0654	0	0	9.31005	1.6093	0.23142	0	0	0
K01766	csdA; cysteine sulfinate desulfinase [EC:4.4.1.-]	9.94349	3.50798	15.0018	6.00065	9.28358	9.95746	2.81027	17.0528	6.62818	0.398124	0.97035	1.24682	9.67847	0.363702	0.226599	0.612178	1.37493	2.08306
K01769	E4.6.1.2; guanylate cyclase, other [EC:4.6.1.2]	1.13764	0	1.11084	0	0	4.9104	1.2683	2.05132	0.945806	0	0	0	0.818719	0	0.286231	0	7.44554	0
K01770	ispF; 2-C-methyl-D-erythritol 2,4-cyclodiphosphate synthase [EC:4.6.1.12]	56.1498	27.415	46.676	28.8074	14.4197	27.0855	38.3504	31.0356	56.5007	25.655	60.0791	18.9378	75.4731	28.789	22.7056	11.3164	39.233	25.4621
K01771	plc; 1-phosphatidylinositol phosphodiesterase [EC:4.6.1.13]	0.854828	0	0	0	0	0	0	0	0	0	0	0.52247	0	0	0	0	1.2213	0
K01772	hemH, FECH; protoporphyrin/coproporphyrin ferrochelatase [EC:4.99.1.1 4.99.1.9]	11.5562	0.0797237	0.439371	5.54977	1.50412	0.668259	0.0589979	1.11706	5.54427	0.396854	0.227055	0.343237	1.46566	0.313981	0.218547	1.21661	1.13223	2.06675
K01775	alr; alanine racemase [EC:5.1.1.1]	81.2982	30.6522	50.3175	79.5367	19.0159	48.7578	94.076	102.288	173.959	40.2112	71.381	28.4802	125.6	63.5637	19.9909	24.8478	89.5722	63.6745
K01776	murI; glutamate racemase [EC:5.1.1.3]	32.0143	13.4254	27.3082	33.2834	8.04203	27.9115	33.6323	57.7741	45.6459	8.73824	7.31408	11.7543	51.1268	35.7268	11.9679	1.04582	49.1657	28.1507
K01777	prdF; proline racemase [EC:5.1.1.4]	94.8548	19.9155	117.45	91.1264	72.0507	60.1348	17.7787	17.3059	93.1647	57.3682	0.436671	7.41938	99.5964	35.4895	15.4589	0.705022	27.7499	41.9596
K01778	dapF; diaminopimelate epimerase [EC:5.1.1.7]	79.4014	32.8616	69.2137	57.8417	23.2206	54.6673	29.5142	34.6487	86.478	22.626	54.0048	21.9746	73.6668	31.9844	17.986	15.4877	76.9312	36.2503
K01779	racD; aspartate racemase [EC:5.1.1.13]	0	0	0	0	0	0	0	0	0	0	0	0	0	0	0	0	0	0
K01780	NA	0	0	0	0	0	0	0	0	0	0	0	0	0	0	0	0	0	3.05696
K01782	fadJ; 3-hydroxyacyl-CoA dehydrogenase / enoyl-CoA hydratase / 3-hydroxybutyryl-CoA epimerase [EC:1.1.1.35 4.2.1.17 5.1.2.3]	0	0	0	4.8467	0	0	0	0	0	0	0	0	0	0	0	0	0	0
K01783	rpe, RPE; ribulose-phosphate 3-epimerase [EC:5.1.3.1]	49.5565	18.2565	50.7745	72.935	12.492	23.5305	16.7412	52.4806	45.6865	22.1689	42.6199	19.1123	63.3578	21.4703	18.5146	7.10732	59.0543	57.0921
K01784	galE, GALE; UDP-glucose 4-epimerase [EC:5.1.3.2]	48.9685	7.95786	62.0487	43.2957	24.0998	27.4084	2.09649	16.6492	14.719	5.88998	9.20228	19.9479	24.4356	10.1773	8.48432	1.97937	30.3958	27.2467
K01785	galM, GALM; aldose 1-epimerase [EC:5.1.3.3]	231.139	94.0569	165.263	150.207	50.08	134.707	90.7722	142.289	174.653	118.1	161.385	96.4938	300.216	122.097	61.7441	35.607	223.849	137.855
K01786	NA	10.4248	2.9155	7.05379	2.65424	9.91021	8.2314	2.1543	1.70213	25.0642	2.91752	0.945501	0.82775	2.43804	4.25914	1.37675	0	10.8567	7.75202
K01787	RENBP; N-acylglucosamine 2-epimerase [EC:5.1.3.8]	25.8234	7.4012	44.843	25.7659	23.7514	34.2428	10.6289	51.0377	26.2282	3.20459	10.9398	11.1172	33.7255	6.57055	2.20303	0.655105	78.0564	26.8442
K01788	nanE; N-acylglucosamine-6-phosphate 2-epimerase [EC:5.1.3.9]	11.8422	0	13.9037	29.4408	3.55135	8.53708	7.05103	17.6202	12.871	3.22448	0.940373	18.7423	7.49065	0.751621	4.43183	2.49314	38.8742	7.13289
K01790	rfbC, rmlC; dTDP-4-dehydrorhamnose 3,5-epimerase [EC:5.1.3.13]	63.0056	40.178	60.0985	59.043	15.9734	18.2515	24.6409	94.1197	37.3285	12.5575	60.8009	14.6268	62.453	33.9785	8.99395	5.49812	70.1649	34.3286
K01791	wecB; UDP-N-acetylglucosamine 2-epimerase (non-hydrolysing) [EC:5.1.3.14]	46.4566	23.7856	50.5245	23.7809	22.8223	65.5553	18.1792	141.864	81.3463	28.3489	28.7511	17.227	163.385	66.7286	20.5768	20.268	131.047	88.3391
K01796	E5.1.99.4, AMACR, mcr; alpha-methylacyl-CoA racemase [EC:5.1.99.4]	1.58178	0	2.87266	2.41902	0.37286	1.82957	0.315133	0	0	0.690822	0	0	0	0	0	0	0	0
K01797	NA	2.92613	0.581228	1.71876	0	0	0.905695	0	0	0	0	0	0.516945	0	0	0	0	0	0
K01802	E5.2.1.8; peptidylprolyl isomerase [EC:5.2.1.8]	0	0.890498	0	0	0	0	0	0	0	0	0	0	0	0	0	0	0.728369	0
K01803	TPI, tpiA; triosephosphate isomerase (TIM) [EC:5.3.1.1]	585.763	258.375	482.464	538.929	144.165	395.708	243.342	621.65	493.258	253.127	464.916	291.847	795.202	345.197	221.909	136.042	529.244	348.812
K01804	araA; L-arabinose isomerase [EC:5.3.1.4]	243.606	59.9165	263.774	122.427	66.2833	148.073	67.7194	188.664	128.489	72.5743	83.7417	115.635	248.172	119.871	79.6645	24.2756	242.336	194.336
K01805	xylA; xylose isomerase [EC:5.3.1.5]	76.8845	11.8409	68.5462	17.4953	32.9719	33.8249	11.4944	5.89909	11.211	2.56168	7.11811	15.6652	12.9537	0.293414	6.92038	0.873521	36.1132	61.8886
K01807	rpiA; ribose 5-phosphate isomerase A [EC:5.3.1.6]	4.08754	0.898371	4.15998	1.81328	0.812595	0.342933	0.698684	0	1.03128	0.610129	0.628851	0.337186	0.779301	0.299844	0	0	0.543883	1.11226
K01808	rpiB; ribose 5-phosphate isomerase B [EC:5.3.1.6]	97.5831	31.3881	93.1102	97.532	44.5528	73.6227	48.1828	118.698	120.974	66.6772	81.4338	58.7185	147.212	59.3606	29.7532	49.2946	93.3775	75.7012
K01809	manA, MPI; mannose-6-phosphate isomerase [EC:5.3.1.8]	22.7653	13.06	29.5717	34.489	4.27533	6.77027	22.9873	12.7896	11.5527	5.71477	19.9646	0.153391	34.5348	4.59095	7.42503	0.819051	22.5756	4.96383
K01810	GPI, pgi; glucose-6-phosphate isomerase [EC:5.3.1.9]	389.202	205.405	391.273	342.424	157.293	298.048	191.154	616.474	397.012	305.94	294.073	749.878	691.255	313.873	186.156	95.5781	556.218	470.948
K01811	xylS, yicI; alpha-D-xyloside xylohydrolase [EC:3.2.1.177]	9.66744	2.56594	14.9804	15.3433	6.13648	9.07398	37.0191	21.7889	16.3655	12.7848	1.5935	10.9633	35.242	12.2168	8.2094	2.96591	34.875	16.431
K01812	uxaC; glucuronate isomerase [EC:5.3.1.12]	67.674	21.2146	63.2214	57.1177	19.7828	37.8973	48.7212	118.445	132.648	111.143	89.3377	44.0974	166.602	66.7117	31.4532	26.269	75.8967	107.603
K01813	rhaA; L-rhamnose isomerase [EC:5.3.1.14]	16.3129	5.22173	39.9753	17.2395	8.5631	8.67044	35.7716	50.5745	34.9597	1.60412	0.728386	11.4362	45.2162	22.6199	14.4786	15.2683	19.0093	10.3654
K01814	hisA; phosphoribosylformimino-5-aminoimidazole carboxamide ribotide isomerase [EC:5.3.1.16]	6.81557	2.17912	4.83243	0	5.69278	7.204	2.7552	15.5521	10.2703	2.5384	2.05642	6.52573	15.2293	7.40891	2.33628	0	22.6506	18.5617
K01815	kduI; 4-deoxy-L-threo-5-hexosulose-uronate ketol-isomerase [EC:5.3.1.17]	28.0412	12.9801	33.1248	29.2256	16.4949	36.3842	48.7632	63.4836	47.5832	39.8638	27.4119	25.0462	97.8023	37.9388	13.8936	27.088	69.0953	55.8986
K01816	hyi, gip; hydroxypyruvate isomerase [EC:5.3.1.22]	2.08081	1.72856	2.98025	3.1468	0.603507	3.49598	4.36315	2.25858	0.341127	1.38921	0.17298	1.00371	10.4757	1.21037	0.216274	0	2.19276	2.09346
K01817	trpF; phosphoribosylanthranilate isomerase [EC:5.3.1.24]	3.53449	1.29715	3.69461	5.46984	0	0	0	1.96881	1.33507	2.30598	4.40532	0	13.8222	10.1475	1.29933	0	5.97909	3.51572
K01818	fucI; L-fucose/D-arabinose isomerase [EC:5.3.1.25 5.3.1.3]	120.543	24.0805	86.5452	117.983	79.8422	69.4319	82.9297	49.5307	53.4499	16.6769	10.3141	16.7759	124.446	38.3312	30.5306	18.2105	62.8446	74.8163
K01821	praC, xylH; 4-oxalocrotonate tautomerase [EC:5.3.2.6]	0	0	0.335595	0	0	0	0	0	0	0	0	0	0	0	0	0	0	0
K01823	idi, IDI; isopentenyl-diphosphate Delta-isomerase [EC:5.3.3.2]	0	0	0	0	0	0	0	0	0	0	0	0	0	0.390936	0	0	0	0
K01828	NA	0	0	0	0	0	0	0	0	0	0	0	0	0	0	0	0	0.613167	0
K01829	E5.3.4.1; protein disulfide-isomerase [EC:5.3.4.1]	0	0.660911	0.935637	0	0.305465	0.257131	0	4.94921	0	0	0	0	0.138524	2.49169	0	0	0	0
K01834	PGAM, gpmA; 2,3-bisphosphoglycerate-dependent phosphoglycerate mutase [EC:5.4.2.11]	4.45062	0	7.56647	0	1.86462	2.33667	0.432834	15.6801	0.534331	0	0.39385	1.1864	1.11785	2.78152	0.254978	4.36138	1.81754	0.560357
K01835	pgm; phosphoglucomutase [EC:5.4.2.2]	431.239	198.12	592.811	570.95	232.067	420.664	285.499	651.702	524.195	369.22	209.025	209.673	758.184	299.378	218.973	168.972	566.684	447.665
K01838	pgmB; beta-phosphoglucomutase [EC:5.4.2.6]	0.486958	0	0.556134	0	0	0	0.417735	0	0	0	0	0	0	0	0.505896	0	0	0
K01839	deoB; phosphopentomutase [EC:5.4.2.7]	45.8894	24.8749	46.2869	71.1919	20.5586	37.9099	26.2827	112.161	121.466	57.5067	38.3199	49.1854	133.984	57.487	33.021	26.2747	107.383	76.2461
K01841	pepM; phosphoenolpyruvate phosphomutase [EC:5.4.2.9]	1.20114	0	9.81172	0	1.75297	27.7937	3.52136	0.578889	1.57182	1.04035	0	0.692841	5.2959	2.80393	3.08609	0	14.8428	3.08569
K01843	kamA; lysine 2,3-aminomutase [EC:5.4.3.2]	18.8321	2.22002	20.9668	13.7533	12.25	2.71081	6.53342	1.40216	4.25637	10.0838	11.8822	0.439623	20.3844	12.083	1.9133	1.69661	33.9645	11.3079
K01844	kamD; beta-lysine 5,6-aminomutase alpha subunit [EC:5.4.3.3]	10.3899	0	9.43162	2.37847	3.59257	4.05097	3.09668	0	15.5457	2.48329	3.06782	0.399458	12.1775	0	0.23676	1.17352	15.1999	1.73498
K01845	hemL; glutamate-1-semialdehyde 2,1-aminomutase [EC:5.4.3.8]	0.343575	0	0.716962	2.43244	0.434525	1.38219	0	0	0	0	0.408259	0	11.4331	0	0.131373	0	0.470775	0.580858
K01846	glmS, mutS, mamA; methylaspartate mutase sigma subunit [EC:5.4.99.1]	8.35227	3.35233	6.80561	2.6301	4.30788	10.2871	4.98323	0	0	5.17825	4.6745	0	8.72761	5.50301	1.22656	5.82095	0	2.09398
K01847	MUT; methylmalonyl-CoA mutase [EC:5.4.99.2]	204.168	31.9776	238.119	122.528	63.9353	91.1603	3.67112	35.1452	30.7468	9.12921	4.15835	4.21442	59.8918	20.4771	8.55607	6.56494	27.3283	32.3098
K01848	E5.4.99.2A, mcmA1; methylmalonyl-CoA mutase, N-terminal domain [EC:5.4.99.2]	0.305096	0	0.653467	0	0	0	0	0.284443	0.319151	0	0	0	0	0.446834	0	0	0	0
K01849	E5.4.99.2B, mcmA2; methylmalonyl-CoA mutase, C-terminal domain [EC:5.4.99.2]	0.225977	0	0.304126	0	0	0	1.4828	0	0.469471	0	0	0	0.581451	0	0	0	0	0
K01854	glf; UDP-galactopyranose mutase [EC:5.4.99.9]	72.2726	34.2039	56.0049	66.341	15.37	26.2714	35.5203	63.5981	97.4267	52.0087	47.4806	45.2058	143.899	49.16	37.3052	34.2538	120.848	96.4873
K01858	INO1, ISYNA1; myo-inositol-1-phosphate synthase [EC:5.5.1.4]	61.9458	6.21712	67.4867	32.7314	9.77904	24.9445	0.587659	2.15214	2.11234	3.44648	1.85147	1.52661	11.062	2.75604	2.56574	4.60554	8.81414	4.93126
K01866	YARS, tyrS; tyrosyl-tRNA synthetase [EC:6.1.1.1]	122.078	59.2798	136.488	58.134	36.3968	55.8466	50.7995	86.3895	91.0342	30.7279	59.0302	31.6952	105.633	49.3916	15.7915	13.2969	103.829	64.2766
K01867	WARS, trpS; tryptophanyl-tRNA synthetase [EC:6.1.1.2]	74.7387	51.9279	81.4246	118.714	40.4121	53.2329	49.6958	47.1172	85.1114	33.4227	69.8231	13.9768	81.2019	36.9875	29.4233	14.4111	72.3438	51.2403
K01868	TARS, thrS; threonyl-tRNA synthetase [EC:6.1.1.3]	289.915	154.193	329.145	274.552	83.959	227.586	154.297	234.416	261.484	76.7974	129.679	101.82	392.568	132.488	71.0781	61.6341	321.11	180.029
K01869	LARS, leuS; leucyl-tRNA synthetase [EC:6.1.1.4]	358.124	148.535	340.266	307.681	96.1754	261.832	172.884	328.385	314.491	134.69	203.159	135.552	433.193	197.961	90.1331	74.1425	427.221	255.362
K01870	IARS, ileS; isoleucyl-tRNA synthetase [EC:6.1.1.5]	128.014	56.4309	141.819	72.9295	38.8893	122.504	86.1561	90.2609	101.188	49.5587	49.8907	56.6973	130.672	70.5795	36.533	17.5531	172.153	102.208
K01872	AARS, alaS; alanyl-tRNA synthetase [EC:6.1.1.7]	307.483	105.589	378.606	368.737	115.918	282.411	158.282	250.528	331.484	203.166	106.969	179.219	438.067	228.788	107.403	75.6833	426.157	211.818
K01873	VARS, valS; valyl-tRNA synthetase [EC:6.1.1.9]	12.8821	1.30353	24.1196	9.56952	1.77928	7.48669	0	3.29075	1.74302	7.09407	0.819434	3.37445	8.42747	7.05445	2.73301	7.85778	4.06239	2.31542
K01874	MARS, metG; methionyl-tRNA synthetase [EC:6.1.1.10]	85.0866	44.728	110.589	93.1502	24.8055	69.309	21.7297	50.8307	44.3171	31.3754	39.3395	25.753	83.0257	46.0149	20.1422	11.2132	72.3196	62.6563
K01875	SARS, serS; seryl-tRNA synthetase [EC:6.1.1.11]	158.137	70.6755	201.924	97.2054	70.1203	163.716	87.4864	190.952	189.349	97.779	94.1454	83.9585	234.823	101.88	48.4754	46.4759	193.174	132.939
K01876	aspS; aspartyl-tRNA synthetase [EC:6.1.1.12]	377.466	161.404	350.027	320.219	92.592	274.153	186.121	326.076	324.928	103.888	174.156	144.063	471.578	183.219	76.9445	55.302	424.344	218.973
K01878	glyQ; glycyl-tRNA synthetase alpha chain [EC:6.1.1.14]	9.57621	2.54752	15.0541	3.10854	5.46276	6.44358	4.62283	6.67645	29.1388	2.80764	8.51317	2.01778	11.2917	4.09297	4.03261	2.62425	11.2375	5.55242
K01879	glyS; glycyl-tRNA synthetase beta chain [EC:6.1.1.14]	13.4156	1.70779	21.6346	17.2351	10.2242	14.2794	6.90485	17.9253	21.4206	11.121	7.35304	5.37822	11.623	4.45994	4.22527	7.96147	11.204	16.715
K01880	GARS, glyS1; glycyl-tRNA synthetase [EC:6.1.1.14]	202.368	75.7816	258.049	144.71	72.1314	151.879	68.4585	130.132	140.378	74.0566	79.3637	94.0296	210.931	117.29	36.738	21.8215	205.615	137.295
K01881	PARS, proS; prolyl-tRNA synthetase [EC:6.1.1.15]	35.1971	9.89885	44.6342	32.6035	11.679	22.794	21.7735	22.7919	24.1039	8.81375	13.9167	11.8914	26.2477	16.6173	9.76438	5.72113	44.532	30.8316
K01883	CARS, cysS; cysteinyl-tRNA synthetase [EC:6.1.1.16]	60.7184	22.8349	82.7589	58.9006	26.8873	62.9348	38.9902	55.5456	90.1298	40.4226	29.9778	23.8834	72.4793	56.467	16.8679	23.9711	114.395	61.3166
K01885	EARS, gltX; glutamyl-tRNA synthetase [EC:6.1.1.17]	106.956	45.2026	108.533	88.3561	34.708	93.3614	87.3734	159.654	116.067	59.5857	56.5511	80.0051	217.556	67.5871	38.2912	16.8555	165.371	97.887
K01886	QARS, glnS; glutaminyl-tRNA synthetase [EC:6.1.1.18]	147.654	49.0007	162.389	119.424	47.3155	114.943	67.5768	107.686	133.404	77.0884	57.003	69.7237	206.357	87.5969	40.9207	43.5301	204.869	124.335
K01887	RARS, argS; arginyl-tRNA synthetase [EC:6.1.1.19]	99.8938	46.6521	92.0847	53.521	27.9986	64.0187	66.829	105.716	44.8511	27.4404	74.7707	30.4114	122.434	48.4279	24.4853	9.59906	120.767	49.9303
K01889	FARSA, pheS; phenylalanyl-tRNA synthetase alpha chain [EC:6.1.1.20]	72.0726	36.4395	97.9338	85.8207	13.7455	50.8068	32.2256	43.4361	69.7076	23.751	31.5302	28.6524	94.593	29.0346	9.29549	15.579	88.1513	47.3445
K01890	FARSB, pheT; phenylalanyl-tRNA synthetase beta chain [EC:6.1.1.20]	173.515	72.3547	195.157	190.107	45.4681	108.709	106.905	93.1802	133.885	38.5231	76.6448	88.5145	209.196	69.8292	24.7156	19.5494	221.129	105.475
K01892	HARS, hisS; histidyl-tRNA synthetase [EC:6.1.1.21]	72.1048	35.2113	62.3462	116.733	19.6159	49.509	44.608	74.0122	92.3112	27.1157	62.9623	19.0633	98.4113	56.6091	18.6556	23.1063	112.983	69.7061
K01893	NARS, asnS; asparaginyl-tRNA synthetase [EC:6.1.1.22]	52.2128	19.8014	70.9084	45.6217	24.7157	43.4967	46.9662	31.9101	54.1801	20.1864	13.8485	34.0864	49.0406	43.1587	27.8238	8.63196	51.7748	51.4924
K01895	ACSS, acs; acetyl-CoA synthetase [EC:6.2.1.1]	6.05238	0	3.25387	0	0	0.210703	0.431194	0.254302	2.1007	1.44868	0.416434	0.384424	0.810164	0	0.132168	0	0.953494	0.627174
K01897	ACSL, fadD; long-chain acyl-CoA synthetase [EC:6.2.1.3]	5.55435	0.573871	10.7659	0	2.72089	2.03181	0	0.223719	0.291183	0	0	0	0	0	0	0	0	0
K01902	sucD; succinyl-CoA synthetase alpha subunit [EC:6.2.1.5]	24.159	13.9296	33.4881	36.7242	17.7671	18.1365	0.102001	5.39129	1.56267	2.7631	0.935726	0.51403	1.65694	3.54308	1.09561	0.337393	15.2057	1.10814
K01903	sucC; succinyl-CoA synthetase beta subunit [EC:6.2.1.5]	0.245147	0.263667	3.13846	14.5212	0.492337	0.773839	0	5.53777	0.261613	0.461784	0	0	0	3.18781	0	0	1.32146	0
K01905	acdA; acetate---CoA ligase (ADP-forming) subunit alpha [EC:6.2.1.13]	0.253768	0	1.98192	0	0	0	0	0	0	0	0	0	0	0	0	0	0	0
K01906	bioW; 6-carboxyhexanoate--CoA ligase [EC:6.2.1.14]	0	0	0	0	0	0	0	0.293227	1.21834	0	0	0	0	0	0	0	0	0
K01910	citC; [citrate (pro-3S)-lyase] ligase [EC:6.2.1.22]	2.51143	0	1.85415	0	0	1.79214	1.66959	4.27803	4.13326	1.80513	0	1.79791	3.1569	2.46228	0	0	1.54388	3.30298
K01911	menE; O-succinylbenzoic acid---CoA ligase [EC:6.2.1.26]	0.949694	0	0.387069	0	0	0.64222	0	0	0	0	0	0	0	0	0	0	0	0
K01912	paaK; phenylacetate-CoA ligase [EC:6.2.1.30]	25.1131	5.26511	20.0958	34.5337	9.88995	13.8531	5.36287	13.3449	31.9283	15.3092	5.80182	7.95101	45.9723	28.8533	3.55228	5.06616	35.2891	26.7603
K01914	asnA; aspartate--ammonia ligase [EC:6.3.1.1]	74.4412	25.2533	85.6048	142.676	21.3159	55.3533	48.8221	77.3092	81.9885	35.3122	31.5269	33.6832	104.582	50.0179	27.7758	8.22165	112.054	57.0023
K01915	glnA, GLUL; glutamine synthetase [EC:6.3.1.2]	103.37	41.6612	108.745	115.636	15.8023	44.1029	44.5193	115.429	107.409	30.2631	54.1442	75.2611	118.403	44.4001	18.1209	19.8295	115.454	63.7248
K01916	nadE; NAD+ synthase [EC:6.3.1.5]	3.83774	1.49807	13.3306	7.86959	2.81179	5.29499	0.991471	11.2385	18.6846	3.27491	2.12896	3.56668	19.3264	6.13649	1.56222	0.981508	9.19708	8.65657
K01918	panC; pantoate--beta-alanine ligase [EC:6.3.2.1]	31.2871	4.65406	33.3295	16.8841	5.34367	11.6609	6.4613	18.8029	15.9226	8.55061	9.42363	2.74726	18.571	4.93637	1.36144	3.79037	29.3487	11.8348
K01919	gshA; glutamate--cysteine ligase [EC:6.3.2.2]	0.0544478	0.382024	9.04561	8.05064	1.02943	0.197904	0	0	0.113346	0	0.170148	0	0.378471	0.0781873	0	0	0.0957598	0.119084
K01920	gshB; glutathione synthase [EC:6.3.2.3]	0.141432	1.07915	0.35093	0	2.41768	6.25618	6.16484	1.49692	5.47466	0	0.774016	5.15553	4.91244	0	1.0734	0	6.85869	0
K01921	ddl; D-alanine-D-alanine ligase [EC:6.3.2.4]	11.8512	5.01446	20.5361	8.31612	4.27911	10.1024	10.413	24.519	19.2932	12.1239	2.54312	4.52986	21.9558	13.376	1.97462	6.79187	15.4028	19.803
K01922	PPCS, COAB; phosphopantothenate---cysteine ligase (ATP) [EC:6.3.2.51]	0.244119	0.505534	1.73783	0	0.420852	0.743623	0.923696	5.47198	1.04232	28.1536	0.184957	4.04304	3.39031	10.0592	0.228984	0	5.48907	0.875507
K01923	purC; phosphoribosylaminoimidazole-succinocarboxamide synthase [EC:6.3.2.6]	121.066	38.6476	134.393	177.942	42.4114	87.6928	80.6351	151.018	94.8099	66.7418	62.2695	39.3428	157.943	50.6711	43.8242	21.6177	133.812	83.404
K01924	murC; UDP-N-acetylmuramate--alanine ligase [EC:6.3.2.8]	79.348	28.5084	72.7432	94.7908	27.2471	47.0536	78.1475	134.941	88.6908	26.0649	50.7823	11.0091	116.729	43.7314	18.7993	27.9377	85.1003	47.273
K01925	murD; UDP-N-acetylmuramoylalanine--D-glutamate ligase [EC:6.3.2.9]	21.3465	7.58984	32.3382	53.7422	7.82842	43.9636	20.5122	30.4737	30.764	19.1283	9.94608	29.5174	65.2273	23.7243	14.6245	14.491	37.6034	30.2207
K01926	rex; redox-sensing transcriptional repressor	52.6191	17.3899	69.2987	67.9891	35.5453	48.0639	26.3189	44.2988	33.8322	23.3962	13.3073	16.9596	70.14	33.9625	30.3886	9.62395	77.13	74.5612
K01928	murE; UDP-N-acetylmuramoyl-L-alanyl-D-glutamate--2,6-diaminopimelate ligase [EC:6.3.2.13]	15.9947	3.86589	15.1262	19.8325	4.04734	6.97722	12.9134	12.6677	17.8227	10.5076	3.81151	9.13336	23.0084	15.4491	5.31859	5.51139	16.9952	15.0172
K01929	murF; UDP-N-acetylmuramoyl-tripeptide--D-alanyl-D-alanine ligase [EC:6.3.2.10]	2.31527	1.07363	2.48844	0	0	2.50674	0	0	0	0	0	0	2.28778	0	0	0	0	3.32439
K01933	purM; phosphoribosylformylglycinamidine cyclo-ligase [EC:6.3.3.1]	110.648	55.584	100.716	125.733	47.4056	108.253	74.7064	78.0522	140.521	62.9	91.471	36.7835	183.352	81.5234	29.3328	24.3284	155.455	91.741
K01934	MTHFS; 5-formyltetrahydrofolate cyclo-ligase [EC:6.3.3.2]	24.0626	14.2891	18.6109	9.02925	7.72159	12.5542	20.2078	20.9759	38.2471	26.6744	21.8219	8.93658	48.0339	18.6243	10.566	10.3563	38.6395	24.2725
K01935	bioD; dethiobiotin synthetase [EC:6.3.3.3]	1.78026	0.412144	6.44108	1.64993	1.93294	2.3946	0.528004	4.78706	0	1.64243	0	0.316687	0	0.266241	2.73913	0	4.57584	0
K01937	pyrG, CTPS; CTP synthase [EC:6.3.4.2]	87.643	23.5872	149.341	83.327	36.0212	72.2651	44.8784	98.6032	104.398	36.3135	24.3005	40.5615	178.591	62.5498	23.4081	16.7406	134.278	101.143
K01939	purA, ADSS; adenylosuccinate synthase [EC:6.3.4.4]	195.329	80.4913	194.945	178.663	47.6273	146.386	72.9451	157.232	224.12	84.0759	70.256	65.9169	228.455	115.553	52.681	30.6772	263.268	148.941
K01940	argG, ASS1; argininosuccinate synthase [EC:6.3.4.5]	180.94	78.2324	279.115	145.961	49.127	132.919	48.2239	74.3404	91.0342	43.7239	43.7282	69.349	156.967	67.359	31.8332	24.5038	165.787	94.8538
K01941	E6.3.4.6; urea carboxylase [EC:6.3.4.6]	26.236	4.93177	24.7991	8.55223	4.89366	12.4108	16.8795	11.9054	8.52772	8.42699	3.37014	5.21265	29.8595	17.7705	7.30233	3.23526	44.0646	33.1241
K01945	purD; phosphoribosylamine---glycine ligase [EC:6.3.4.13]	126.432	48.1651	145.886	133.958	51.4175	126.789	96.4097	75.2127	106.646	54.3273	32.8124	84.6128	156.552	112.864	47.6244	64.1066	165.926	109.388
K01950	E6.3.5.1, NADSYN1, QNS1, nadE; NAD+ synthase (glutamine-hydrolysing) [EC:6.3.5.1]	8.08136	2.80395	25.8835	12.0759	3.22948	13.2541	10.909	24.5357	16.0507	10.3066	3.49228	8.47209	14.3292	13.6841	4.20003	6.60206	17.8035	17.5088
K01951	guaA, GMPS; GMP synthase (glutamine-hydrolysing) [EC:6.3.5.2]	173.471	68.8456	97.3829	64.9744	105.196	107.914	52.5706	65.7098	104.684	45.4429	51.5463	142.61	89.5815	55.462	52.3461	34.464	101.847	76.7406
K01952	purL, PFAS; phosphoribosylformylglycinamidine synthase [EC:6.3.5.3]	450.245	176.194	431.005	423.261	155.395	300.833	189.979	392.551	399.86	250.52	213	142.028	577.159	269.244	161.063	123.84	530.645	314.426
K01953	asnB, ASNS; asparagine synthase (glutamine-hydrolysing) [EC:6.3.5.4]	37.1961	31.0671	30.987	41.0476	5.7699	20.5832	18.6886	34.545	112.086	19.1305	113.715	23.8988	80.3693	43.7173	15.7031	24.4038	58.2291	17.9716
K01955	carB, CPA2; carbamoyl-phosphate synthase large subunit [EC:6.3.5.5]	148.632	49.4562	182.398	109.864	30.4995	95.987	88.7827	117.651	124.767	52.9754	40.6318	83.281	241.068	71.3844	30.4227	40.4872	179.901	101.705
K01956	carA, CPA1; carbamoyl-phosphate synthase small subunit [EC:6.3.5.5]	32.2468	7.78213	51.6888	49.9066	14.0783	19.5935	10.063	20.6783	34.4491	6.971	17.1321	13.9326	40.5868	16.0759	8.19617	10.0748	24.6348	22.6754
K01958	PC, pyc; pyruvate carboxylase [EC:6.4.1.1]	1.02209	0.50209	0.586448	0	0	0	0	0.914131	0	8.10142	0	2.43868	0.136921	3.03216	0	0	2.15736	0
K01960	pycB; pyruvate carboxylase subunit B [EC:6.4.1.1]	0.257253	0	0.30245	0	0.51665	0.436075	0	0	0	0	0	0	0	0	0	0	0	0
K01962	accA; acetyl-CoA carboxylase carboxyl transferase subunit alpha [EC:6.4.1.2 2.1.3.15]	117.123	46.4797	34.1321	55.4558	27.5967	53.7377	26.069	49.6998	61.9197	17.6193	18.7603	24.1143	62.1938	41.6503	20.9822	5.87817	66.5394	38.0132
K01963	accD; acetyl-CoA carboxylase carboxyl transferase subunit beta [EC:6.4.1.2 2.1.3.15]	88.3434	24.5621	62.5295	52.0721	9.5466	33.5959	21.8709	86.0747	43.2026	21.2176	12.9359	29.2809	68.9606	26.5031	13.1009	11.5876	58.2831	42.383
K01966	PCCB, pccB; propionyl-CoA carboxylase beta chain [EC:6.4.1.3 2.1.3.15]	91.2545	16.2395	73.8963	55.8796	29.0352	34.3681	6.30295	46.0952	99.7177	21.0983	4.84935	21.3604	43.4638	12.466	23.7712	9.57264	43.9577	46.6584
K01971	ligD; bifunctional non-homologous end joining protein LigD [EC:6.5.1.1]	0.256437	0	0.550707	0	0	0.430757	0.431194	1.8434	0	0	0.40472	0	1.37932	0.376634	0	0	3.92943	2.30839
K01972	E6.5.1.2, ligA, ligB; DNA ligase (NAD+) [EC:6.5.1.2]	90.7855	43.2629	65.9834	47.7718	13.0023	45.2992	26.1964	77.72	76.2845	23.8367	88.0517	30.6183	123.657	47.5008	16.1089	15.7423	73.5148	32.8801
K01974	RTCA, rtcA; RNA 3'-terminal phosphate cyclase (ATP) [EC:6.5.1.4]	0	0	0	0	0	0	0	0	0	0	0	0	0	0	0	0	0	0
K01975	thpR; RNA 2',3'-cyclic 3'-phosphodiesterase [EC:3.1.4.58]	0	0	0	0	0	0	0.766457	4.43632	0	0	0.733287	0	0	0	0	0	0.824491	0
K01989	ABC.X4.S; putative ABC transport system substrate-binding protein	22.3581	5.84862	58.1509	68.8222	3.99646	15.6621	5.82085	45.0465	24.878	9.89216	7.47267	10.0037	20.9244	5.94358	4.10214	4.03177	41.3178	33.6622
K01990	ABC-2.A; ABC-2 type transport system ATP-binding protein	532.709	243.107	364.47	489.15	158.463	323.012	406.129	1091.12	602.395	358.361	642.358	259.181	998.754	520.923	193.261	112.03	649.525	772.768
K01991	wza, gfcE; polysaccharide biosynthesis/export protein	3.18529	0.440153	4.58202	0	0.589743	2.1289	0	0	0	0	0	0	0	0.359822	0	2.76401	0	0.541751
K01992	ABC-2.P; ABC-2 type transport system permease protein	15.3524	6.02553	12.0155	16.2054	5.44068	8.35033	9.53766	43.6019	28.1409	16.82	9.50263	5.50654	77.8894	9.90859	2.71639	4.10688	26.232	13.8069
K01993	ABC-2.TX; HlyD family secretion protein	9.56578	4.35589	7.13827	3.2983	10.2158	8.58255	3.81111	12.7248	4.04069	1.48446	10.3609	2.31124	6.32788	29.5022	5.2722	0	5.53208	6.91008
K01994	gerE; LuxR family transcriptional regulator, transcriptional regulator of spore coat protein	2.38396	2.20241	1.97104	5.42415	2.43771	4.28386	6.67691	6.7376	10.161	2.92475	1.3155	0.610556	14.745	1.16543	5.02253	0.781332	1.44407	0.758678
K01995	livG; branched-chain amino acid transport system ATP-binding protein	1.27748	0.641193	3.61419	0	0	0	0	2.19274	1.2735	0	1.02321	1.88799	2.78827	0.484148	0	0	0	0
K01997	livH; branched-chain amino acid transport system permease protein	3.57685	0.842793	8.93303	13.9802	1.78792	2.4665	0	0.790784	0	0.897264	0	0.404049	1.51027	1.70994	0	0	0.47756	0.575611
K01999	livK; branched-chain amino acid transport system substrate-binding protein	9.14667	3.7828	10.9153	49.7536	1.65692	3.73437	1.25702	1.60921	9.75248	2.40566	1.31061	12.0831	7.9533	0	0.556926	12.2481	7.20111	1.68307
K02000	proV; glycine betaine/proline transport system ATP-binding protein [EC:3.6.3.32]	0	0	0	0	0	0	0	0	0	0	0	0	0	0	0	0	0	0
K02001	proW; glycine betaine/proline transport system permease protein	0.315024	0.440153	0.64752	0	0	0	0.242547	0.261177	6.24671	0.543836	1.49834	2.26834	7.98613	0	0	2.9281	0	0.285079
K02002	proX; glycine betaine/proline transport system substrate-binding protein	0	0	0	3.32434	0	0	0	0	0	0	0	0	0	0	0	0	0	0
K02003	ABC.CD.A; putative ABC transport system ATP-binding protein	0	0	1.59555	0	0	0	0	0	0	0	0	0.703046	0	1.22339	0	0	0	0
K02004	ABC.CD.P; putative ABC transport system permease protein	90.6936	52.6151	32.1555	38.3581	22.3361	45.7318	33.6216	93.1844	185.784	51.6734	105.849	157.94	183.88	243.371	19.3509	19.2873	174.943	81.6191
K02006	cbiO; cobalt/nickel transport system ATP-binding protein	0.724426	0	4.17064	0	0	0	0	0	0	0	0	0.588647	0.627494	0	0	0	0	0
K02007	cbiM; cobalt/nickel transport system permease protein	0.64251	0.316834	1.38592	2.45932	1.41744	0.458728	4.4558	4.23685	4.60491	2.44035	0.33956	0.315551	8.29139	2.28071	0.780879	3.74943	3.03486	1.32745
K02008	cbiQ; cobalt/nickel transport system permease protein	11.0007	6.50827	6.22907	18.9243	0.630407	1.26277	2.30185	9.15859	20.2222	3.94329	9.68609	1.94409	27.5371	5.96353	2.23158	3.93959	11.2172	1.59415
K02009	cbiN; cobalt/nickel transport protein	1.55814	0.984919	2.50408	3.94436	1.91834	1.51986	0.769531	3.71511	5.9078	3.33859	1.99047	0.345982	3.52654	8.36275	2.94256	1.31308	2.54988	7.30128
K02011	afuB, fbpB; iron(III) transport system permease protein	719.904	295.613	327.897	337.755	120.436	319.152	527.361	994.549	783.664	273.001	896.654	291.127	1774.75	368.544	199.71	218.973	1002.8	634.693
K02012	afuA, fbpA; iron(III) transport system substrate-binding protein	6.96781	2.57503	54.5624	82.2014	7.57125	5.85795	1.60743	7.93821	26.3114	39.9513	1.49537	7.82867	39.1766	19.5061	11.774	35.3847	50.2933	46.2095
K02015	ABC.FEV.P; iron complex transport system permease protein	0.135586	0	0.571783	0	0	0.426674	0	0	0	0	0	0.439404	0.472489	0	0	0	0.931242	0.587975
K02016	ABC.FEV.S; iron complex transport system substrate-binding protein	28.5306	12.7579	16.7378	12.2799	5.7772	11.3692	3.79375	33.394	38.7489	12.2936	19.8641	15.3183	58.5033	10.6278	17.7652	3.88068	38.7394	23.9695
K02019	modE; molybdate transport system regulatory protein	1.9094	5.56081	11.7288	2.20654	8.27451	7.94066	8.01699	11.4218	7.52603	7.9523	4.5107	1.0625	4.53606	3.12772	15.1422	0	5.02854	4.10949
K02020	modA; molybdate transport system substrate-binding protein	1.81222	0.697474	1.24988	2.8093	0.470209	3.15375	1.20337	0	1.4307	0	0	2.24274	2.85195	1.75986	1.31909	0	0.858749	3.6907
K02021	ABC.MR; putative ABC transport system ATP-binding protein	31.3396	19.4853	14.9807	23.4294	5.78661	19.9709	46.9658	79.2519	109.046	42.0153	40.4489	21.9796	149.331	32.7075	11.8825	12.4523	84.4685	24.079
K02025	ABC.MS.P; multiple sugar transport system permease protein	18.0506	13.6262	16.846	8.11865	1.00151	24.2952	7.05517	6.12268	9.53453	5.66548	3.41079	2.39912	46.5812	8.61787	14.874	0	18.6499	37.3164
K02026	ABC.MS.P1; multiple sugar transport system permease protein	24.4859	4.29468	26.2667	104.678	21.9723	19.2419	10.9695	7.99029	23.1138	27.8616	2.82811	6.43033	52.2304	26.7969	18.5676	5.93466	56.707	7.3016
K02027	ABC.MS.S; multiple sugar transport system substrate-binding protein	10.0732	9.80988	8.5222	15.9319	12.1388	15.3163	446.82	11.6193	28.5208	36.2594	1.93036	17.1289	44.6533	4.64969	16.342	15.1226	15.739	31.5613
K02029	ABC.PA.P; polar amino acid transport system permease protein	3.20702	2.24815	6.33802	0	3.64216	1.79624	3.32434	21.8589	0.48174	0.788264	2.54732	1.10669	7.85041	2.97127	0.597944	0	5.94868	7.83446
K02030	ABC.PA.S; polar amino acid transport system substrate-binding protein	3.95935	0.599557	4.993	6.16802	0.277818	2.65466	0.898886	0	0	0	1.91659	0	5.05755	0	4.39627	0	0	4.80466
K02031	ABC.PE.A; peptide/nickel transport system ATP-binding protein	0.894306	0	0	0	1.03308	0	0	0	0.543002	0	0	0	0	0	0	1.49964	0	0
K02032	ABC.PE.A1; peptide/nickel transport system ATP-binding protein	6.28614	0	4.132	6.37035	0.421869	0.738915	0.37816	0.429802	5.64337	1.43864	0.481874	0.445259	7.20506	0	0	3.95379	0	0
K02033	ABC.PE.P; peptide/nickel transport system permease protein	37.3937	9.56629	34.8479	53.4909	8.04647	13.5953	13.1707	36.1923	47.0279	21.347	38.0869	23.2061	146.173	36.6828	15.5869	7.95885	49.8649	41.559
K02034	ABC.PE.P1; peptide/nickel transport system permease protein	22.6945	13.9162	33.45	42.7756	11.9703	42.6074	14.4774	8.91104	17.1456	5.24965	2.60741	20.3327	35.1075	24.7439	9.33986	3.13995	31.8972	9.08758
K02035	ABC.PE.S; peptide/nickel transport system substrate-binding protein	54.8625	30.63	73.6396	53.3311	23.8015	50.6321	11.574	17.9288	152.521	20.8929	36.2736	12.6067	112.439	10.6178	8.35441	26.8573	51.7223	38.2395
K02037	pstC; phosphate transport system permease protein	2.96475	0	1.67976	0	0.543156	0	0	1.28042	0	0	0	0	0	0	0	0	0.494917	0
K02039	phoU; phosphate transport system protein	55.9191	21.2275	34.5952	19.1875	3.09712	23.5803	9.7829	23.4541	27.4846	13.8831	39.634	4.13315	34.4929	7.25872	7.65556	7.2891	6.13184	6.28001
K02040	pstS; phosphate transport system substrate-binding protein	1.00371	0	0	4.65017	0	2.5794	0	0.449615	0	0	0.721457	0	0	0	0	0	0	0.554805
K02042	phnE; phosphonate transport system permease protein	0	0	0	0	0	0	0	0.595728	0	0	0	0	0	0	0	0	0	0
K02043	phnF; GntR family transcriptional regulator, phosphonate transport system regulatory protein	0.398595	0.995274	0.261688	0	0	0	0	3.62628	18.2035	0	1.97207	0.222417	0.133391	0	0	0	0	0
K02044	phnD; phosphonate transport system substrate-binding protein	0.214819	0	0.471574	0	0.431429	0.357003	0	2.51678	0	0	0	0	0	0	0	0	0	0
K02046	cysU; sulfate transport system permease protein	0	0	0	0	0	0	0	0	0	0	0	0	0	0	0	0	0	1.27913
K02047	cysW; sulfate transport system permease protein	0	0	0	0	0	0.630752	0	0	5.97405	3.4954	0	0	3.71294	4.1433	0	0	0	0
K02048	cysP, sbp; sulfate transport system substrate-binding protein	2.55339	0	3.16624	0	0	0.467588	1.42314	0.33185	6.33458	2.96772	0	0.954617	5.91607	1.25228	0	0	0	1.97944
K02049	ABC.SN.A; NitT/TauT family transport system ATP-binding protein	0.203291	0	0	0	0	0	0	0	0	0	0	0	0	0	0	0	0	0.933929
K02050	ABC.SN.P; NitT/TauT family transport system permease protein	0	0	0	0	0	0	0	0.276542	0	0	0	0	1.28492	0	0	0	0.652157	0
K02051	ABC.SN.S; NitT/TauT family transport system substrate-binding protein	7.48213	1.17485	16.3483	10.4334	5.6433	4.80302	2.13953	2.94238	23.8953	15.2175	6.09025	0	11.4023	8.41761	4.61118	5.98043	22.5959	12.0797
K02056	ABC.SS.A; simple sugar transport system ATP-binding protein [EC:3.6.3.17]	1.82813	0	1.06476	0	0	0.780405	0	0	4.99724	0	0	0	0	0.805903	0	0	3.22128	2.74594
K02057	ABC.SS.P; simple sugar transport system permease protein	45.0015	8.93688	29.5456	50.4192	4.93774	12.1085	8.09434	31.5196	46.9386	22.3512	10.3862	11.9689	59.1862	22.6414	22.7206	19.2721	49.0397	32.529
K02058	ABC.SS.S; simple sugar transport system substrate-binding protein	535.497	186.327	621.611	642.962	201.39	364.255	171.927	735.46	695.404	425.642	244.819	364.408	768.123	500.252	317.512	254.486	908.056	789.284
K02066	mlaE, linK; phospholipid/cholesterol/gamma-HCH transport system permease protein	1.15506	0.817909	3.75013	12.0251	1.40512	0.937754	0.632854	1.26845	2.27292	0.69303	0	0.282041	1.24014	1.37606	0.187285	1.72875	2.67661	1.34955
K02069	ABC.X2.P; putative ABC transport system permease protein	0.171935	0	0.395136	0	0	0	0	0	0	0	0	0	0	0	0.347503	0	0	0
K02072	metI; D-methionine transport system permease protein	0.190356	0	2.57303	0	0	1.88836	0	0	1.94884	0.464731	0	0.750108	0.453597	1.85113	0.248979	0	10.2699	10.1033
K02073	metQ; D-methionine transport system substrate-binding protein	35.5319	8.40004	37.2704	54.246	8.69059	17.267	7.16734	21.1888	22.2737	10.834	4.90032	11.6567	29.3224	20.105	5.90764	8.84352	47.4543	42.4848
K02074	ABC.ZM.A; zinc/manganese transport system ATP-binding protein	0	0	0	0	0	0	0	0.542268	0	0	0	0	0	0	0	0	0	0
K02075	ABC.ZM.P; zinc/manganese transport system permease protein	0	0	3.84627	0	0.787856	0.316055	0.345434	0.289038	5.09866	1.00072	0	0	4.12898	0.285963	0	0.835369	0.350232	0
K02076	zurR, zur; Fur family transcriptional regulator, zinc uptake regulator	102.853	34.6908	85.2938	71.832	44.7738	70.2606	56.6461	161.546	85.0005	45.3181	39.0673	29.4838	150.662	80.0108	20.7192	20.1583	91.9079	90.0224
K02077	ABC.ZM.S; zinc/manganese transport system substrate-binding protein	1.99868	0.444786	0.774397	0	0	1.78637	11.8852	8.9343	7.03655	0.902836	0	0.430685	6.5225	1.14243	1.01168	1.46435	6.38657	3.87344
K02080	agaI; galactosamine-6-phosphate isomerase [EC:5.3.1.-]	5.48823	0	2.95524	0	0.617712	0.451627	0	0	0	0	0	0	0.708019	1.91655	0.262746	1.41681	0	2.74485
K02081	agaR; DeoR family transcriptional regulator, aga operon transcriptional repressor	30.4202	21.7246	41.9368	60.3071	29.6198	18.5001	4.97309	21.9637	31.6872	23.9626	17.5204	4.74655	28.1395	7.19256	10.3297	7.33737	48.545	68.8487
K02082	agaS; tagatose-6-phosphate ketose/aldose isomerase [EC:5.-.-.-]	0.892393	2.30164	2.23492	0	1.19462	1.39322	2.03958	1.95309	0.274532	2.06064	0	0.365581	2.25635	0.839511	10.6403	0	3.75581	0
K02083	allC; allantoate deiminase [EC:3.5.3.9]	4.18673	1.26882	9.55396	23.1652	0.373649	6.13486	5.1245	0.826259	2.09136	12.4131	1.34037	10.2528	2.62341	8.13032	1.17577	0	7.66551	9.21799
K02086	dnaD; DNA replication protein	0.058818	0	0.471019	0	0.119399	0	0	0.754829	0	0	1.05471	0	11.9973	0.0883979	0.360222	0	0	0
K02099	araC; AraC family transcriptional regulator, arabinose operon regulatory protein	6.93097	7.2402	1.22117	0	0	1.57786	0	6.63752	0.346666	0.306654	1.26715	0.358328	4.19802	1.03365	0.956917	0	9.54941	4.85997
K02100	araE; MFS transporter, SP family, arabinose:H+ symporter	9.75778	0	11.5708	0.911157	0.820418	2.91258	0	9.4849	0.169247	0	0.251417	0	0	3.07121	0	0.590858	0	1.29683
K02103	araR; GntR family transcriptional regulator, arabinose operon transcriptional repressor	60.6142	19.2814	43.1159	24.7802	27.3887	34.4544	21.1863	63.9362	76.7834	42.7551	32.7842	39.4926	123.061	66.5054	34.3988	24.0483	78.9552	44.9772
K02106	atoE; short-chain fatty acids transporter	7.51714	3.82937	7.85636	11.0894	15.4838	13.3607	12.5248	34.454	49.1385	14.2357	17.767	8.65539	41.0843	25.6044	11.3188	11.8935	36.0652	29.0689
K02107	ATPVG, ahaH, atpH; V/A-type H+/Na+-transporting ATPase subunit G/H	0	0	0	0	0	0	0	0	1.16128	0	0	0	0	0	0	0	0	0
K02108	ATPF0A, atpB; F-type H+-transporting ATPase subunit a	69.3366	20.0703	85.2604	94.414	16.0001	44.997	48.0721	224.604	57.455	53.0367	30.2068	56.2667	290.982	79.1694	31.6693	28.5763	173.261	102.348
K02109	ATPF0B, atpF; F-type H+-transporting ATPase subunit b	208.226	100.206	157.296	182.943	59.5979	131.07	122.649	354.287	200.915	150.835	132.59	200.18	431.858	165.979	134.646	69.1515	297.746	246.168
K02110	ATPF0C, atpE; F-type H+-transporting ATPase subunit c	43.1927	14.953	48.52	46.7235	18.4845	23.9059	9.87294	39.8191	13.7631	30.1079	11.2792	32.1353	89.1643	39.4975	11.4353	23.1625	38.4555	31.106
K02111	ATPF1A, atpA; F-type H+/Na+-transporting ATPase subunit alpha [EC:7.1.2.2 7.2.2.1]	500.798	157.789	530.921	522.259	201.354	384.473	168.789	473.22	430.723	236.744	167.097	270.728	664.961	335.938	148.028	94.8062	500.682	357.828
K02112	ATPF1B, atpD; F-type H+/Na+-transporting ATPase subunit beta [EC:7.1.2.2 7.2.2.1]	122.521	32.296	118.708	115.053	48.5934	82.099	62.277	109.58	58.2209	54.2243	31.643	32.2275	78.7616	69.7288	51.3091	22.6541	80.7763	55.4567
K02113	ATPF1D, atpH; F-type H+-transporting ATPase subunit delta	200.302	84.456	205.556	215.82	60.9114	147.512	91.1374	266.197	220.483	159.318	89.1453	106.542	466.951	218.163	63.5148	59.3588	332.025	119.632
K02114	ATPF1E, atpC; F-type H+-transporting ATPase subunit epsilon	175.418	87.9956	131.858	123.658	47.4573	111.706	75.887	329.947	140.266	84.9861	143.707	138.942	362.581	162.641	86.7981	43.5004	254.697	190.942
K02115	ATPF1G, atpG; F-type H+-transporting ATPase subunit gamma	289.694	121.874	314.999	335.061	120.108	245.837	117.647	284.485	364.608	196.737	136.774	191.884	580.064	239.71	127.291	89.885	470.045	237.614
K02117	ATPVA, ntpA, atpA; V/A-type H+/Na+-transporting ATPase subunit A [EC:7.1.2.2 7.2.2.1]	58.2992	24.8905	58.8503	52.1312	29.1624	40.0912	19.6145	11.1468	8.826	21.2049	10.7745	26.4966	40.1402	18.4282	24.8597	6.97244	31.4679	38.2013
K02118	ATPVB, ntpB, atpB; V/A-type H+/Na+-transporting ATPase subunit B	1276.17	1186.34	28.9238	50.0337	48.4425	41.9296	12.4876	23.8454	72.6055	91.5759	2530.71	63.8882	39.26	64.6224	160.418	1.07966	24.4302	36.9449
K02119	ATPVC, ntpC, atpC; V/A-type H+/Na+-transporting ATPase subunit C	86.7667	32.2672	85.6827	90.4892	33.7062	70.6128	35.3286	101.796	97.7576	35.9443	27.4364	21.9211	103.005	68.282	37.998	4.50759	82.0903	67.7663
K02120	ATPVD, ntpD, atpD; V/A-type H+/Na+-transporting ATPase subunit D	170.723	66.7907	157.528	132.186	62.6536	114.162	43.2556	111.086	133.865	95.5061	32.347	37.2931	127.632	84.8147	32.0424	20.7873	134.136	89.2394
K02121	ATPVE, ntpE, atpE; V/A-type H+/Na+-transporting ATPase subunit E	17.241	2.70376	9.65975	10.414	7.87167	5.5521	4.75972	18.5006	5.19991	16.059	1.48732	7.29366	15.4709	30.8832	7.95606	3.1034	25.2454	31.7348
K02122	ATPVF, ntpF, atpF; V/A-type H+/Na+-transporting ATPase subunit F	74.0746	36.055	85.1066	126.255	31.6877	68.0158	22.1951	48.1656	92.5736	44.9112	7.8125	26.8324	73.0759	34.269	28.692	0	52.5837	38.4006
K02123	ATPVI, ntpI, atpI; V/A-type H+/Na+-transporting ATPase subunit I	135.117	59.3473	158.175	133.056	61.2937	91.7415	50.6108	111.525	127.372	82.6852	33.938	29.3942	180.455	71.721	51.2798	11.1306	163.43	114.521
K02124	ATPVK, ntpK, atpK; V/A-type H+/Na+-transporting ATPase subunit K	29.9252	5.27403	24.3404	35.0893	8.21802	15.9256	6.73102	29.131	35.7539	8.77634	7.40352	4.29637	36.4361	14.9404	2.48593	1.16178	33.7415	18.4516
K02160	accB, bccP; acetyl-CoA carboxylase biotin carboxyl carrier protein	1.07971	0	0.760113	0	0	0.87215	0	1.82945	0	0	0	0	4.53565	6.72085	2.7849	0	8.35733	0
K02164	norE; nitric oxide reductase NorE protein	0	0	0	0	0	0	0	0	0	0	0	0	0	0	0	0	0	0.573634
K02167	betI; TetR/AcrR family transcriptional regulator, transcriptional repressor of bet genes	1.36829	0.253744	2.69596	2.36002	0	1.40597	2.97079	7.701	3.88084	3.01586	2.42438	0.334821	6.31183	1.07485	0.588373	1.33839	2.82442	0.561571
K02168	betT, betS; choline/glycine/proline betaine transport protein	10.5339	11.6706	10.7154	11.4232	10.7624	14.2406	0.386067	0	8.40236	0.424754	20.6937	1.78727	9.64935	2.31789	2.67605	1.05483	7.20469	2.16237
K02171	blaI; BlaI family transcriptional regulator, penicillinase repressor	301.149	218.344	228.031	154.683	145.322	207.959	298.02	812.725	691.331	684.359	634.059	202.417	1163.23	661.838	146.108	165.226	406.556	243.665
K02172	blaR1; bla regulator protein blaR1	260.634	170.146	178.493	234.129	242	164.4	355.98	546.524	1086.89	453.489	617.674	102.704	985.923	445.416	179.69	162.05	451.826	319.425
K02173	yggC; putative kinase	0.402263	0	0	0	0	0	0	0	0	0	0	0	0	0	0	0	0	0
K02188	cbiD; cobalt-precorrin-5B (C1)-methyltransferase [EC:2.1.1.195]	5.96	3.67392	4.97222	0	1.69613	3.68806	0.681991	21.3064	18.6104	10.0866	6.58845	6.54745	10.9504	3.52149	4.61161	4.84018	13.5494	4.53861
K02189	cbiG; cobalt-precorrin 5A hydrolase [EC:3.7.1.12]	10.8976	1.28233	3.31543	2.34798	3.72534	3.75859	0.474498	18.3196	8.8944	3.52331	3.94225	9.19094	9.07353	2.65588	1.18492	6.75646	24.5895	3.35539
K02190	cbiK; sirohydrochlorin cobaltochelatase [EC:4.99.1.3]	5.49417	2.72862	6.37269	7.32547	1.79172	1.62909	3.52469	19.6592	10.7639	4.23376	1.28533	10.412	9.02589	1.08916	8.90065	1.55496	5.13061	8.22525
K02194	ccmB; heme exporter protein B	0.267147	0	2.43715	0	0	0.451627	0	0.257331	1.42419	0	0	0.408598	0.235224	0.799405	0.27622	1.48947	1.7039	2.46852
K02195	ccmC; heme exporter protein C	0.231257	0	1.76189	8.14124	0	0	0.386292	0.653307	1.91512	0.842069	0.362701	0.334821	2.01561	0.32887	0.461896	0	2.466	0
K02197	ccmE; cytochrome c-type biogenesis protein CcmE	3.62182	1.25369	3.35255	0	3.72021	2.96078	2.69427	15.3658	7.13322	1.54766	1.84718	1.22317	6.5414	3.09991	1.70888	0.781332	3.52407	10.0188
K02198	ccmF; cytochrome c-type biogenesis protein CcmF	1.46118	0	2.10635	0	0	0.388155	0.785852	2.80868	1.49751	0.90822	0.738554	0.386289	2.07486	2.79186	0.232562	0	3.13471	4.48336
K02199	ccmG, dsbE; cytochrome c biogenesis protein CcmG, thiol:disulfide interchange protein DsbE	0	0	3.08583	2.4419	0.400369	0.646816	0	0	0	0	0	0	0	0	0	0	0	0
K02203	thrH; phosphoserine / homoserine phosphotransferase [EC:3.1.3.3 2.7.1.39]	8.14194	2.98063	7.08352	22.6115	4.09283	9.45685	7.64979	21.5723	4.67624	5.96515	4.27942	11.6903	20.4246	4.76125	7.70441	0	26.6502	20.0024
K02204	thrB2; homoserine kinase type II [EC:2.7.1.39]	0.208461	1.07689	0.148693	0	0.142936	0.571863	0	8.29682	3.06674	2.52135	0	2.76008	12.536	0.454696	0	0.856357	1.00392	6.8006
K02205	rocE, rocC; arginine/ornithine permease	5.14959	2.26209	0.750297	0	0	0	0	0.629318	3.59929	1.27305	7.77529	0	7.18022	0.674243	0.449297	0	0.540118	1.71371
K02217	ftnA, ftn; ferritin [EC:1.16.3.2]	75.1733	36.697	71.3283	75.3674	20.5255	68.8402	14.3717	35.7944	24.1872	34.6484	17.5078	17.8666	37.0133	31.4871	58.6614	3.08801	73.5628	59.1059
K02221	yggT; YggT family protein	0.127678	0	0.280116	0	0	0.430757	0	0	0	0	0	0	0.231436	0.381443	0	0	0	0
K02224	cobB-cbiA; cobyrinic acid a,c-diamide synthase [EC:6.3.5.9 6.3.5.11]	6.01911	2.04162	3.53385	8.7159	2.36743	3.07808	0	4.82231	14.4794	11.8619	0	7.39367	9.46656	1.00432	1.87632	2.75497	11.6588	5.89174
K02227	cbiB, cobD; adenosylcobinamide-phosphate synthase [EC:6.3.1.10]	6.61669	2.24152	7.69326	9.04839	2.51993	5.21958	1.50403	12.8589	18.3742	5.92023	6.05388	0.543899	10.915	5.79281	2.86375	0	11.4308	4.06635
K02228	cobF; precorrin-6A synthase [EC:2.1.1.152]	0	0	0	0	0	0	0	0.622544	0	0	0	0	0.769609	0	0	0	0	0
K02230	cobN; cobaltochelatase CobN [EC:6.6.1.2]	0	0	0	0	0	0	0	0.554346	0	0	0	0	0	0	0	0	2.2708	0.622282
K02231	cobP, cobU; adenosylcobinamide kinase / adenosylcobinamide-phosphate guanylyltransferase [EC:2.7.1.156 2.7.7.62]	1.65275	1.46928	4.4949	2.89073	0.457055	1.71837	0	0.858697	2.15743	0	0	0	1.87519	1.9614	0.779167	0	2.55997	0
K02232	cobQ, cbiP; adenosylcobyric acid synthase [EC:6.3.5.10]	6.85192	3.64895	12.3953	8.02648	1.85047	5.20078	1.91166	8.44027	3.91542	6.01983	3.40661	6.69949	10.7273	8.1496	4.41056	3.33292	5.81709	8.25947
K02233	E2.7.8.26, cobS, cobV; adenosylcobinamide-GDP ribazoletransferase [EC:2.7.8.26]	1.97146	1.21064	3.30683	0	0.284473	0	0	5.08986	4.25471	0	1.74767	0	1.56498	0.771308	0	0	3.32886	2.69739
K02234	cobW; cobalamin biosynthesis protein CobW	4.39967	1.40785	10.5934	2.22439	1.66403	2.95393	7.45176	16.6784	3.09093	0.537694	2.72727	2.71657	24.7569	2.64052	1.79754	4.31741	8.79968	2.56048
K02236	comC; leader peptidase (prepilin peptidase) / N-methyltransferase [EC:3.4.23.43 2.1.1.-]	2.29481	2.09081	10.2276	10.0492	7.40387	3.57675	2.03337	21.8258	1.17409	3.5966	0	2.09659	9.51949	1.13329	1.91851	1.68203	7.40369	8.50155
K02237	comEA; competence protein ComEA	1.93483	1.77058	1.64859	0.632423	4.50024	5.70175	4.58314	7.14406	6.23441	9.55498	0.514891	0	15.4756	1.70588	4.75477	1.1661	4.91961	3.56775
K02238	comEC; competence protein ComEC	11.2703	10.8828	5.7522	0	0.61603	1.59998	0	3.67561	14.7454	5.28155	16.1261	1.0355	11.2294	5.46582	2.09424	2.55403	4.1989	2.09406
K02240	comFA; competence protein ComFA	2.49953	1.86534	1.92899	0	0.377015	0.577614	0.310338	5.90883	0.320905	1.87606	1.93854	0.10096	2.94261	0.725353	0.512281	1.06993	0.330536	0.136738
K02241	comFB; competence protein ComFB	14.9598	8.15489	17.0356	13.8049	11.6241	13.5578	4.36391	27.0992	27.7461	8.8313	6.28054	3.38346	51.3973	34.5847	9.50631	5.56084	44.461	88.8335
K02242	comFC; competence protein ComFC	0.533336	0.352212	0.805134	0	0.897264	3.5374	19.6818	15.9579	14.6436	5.22112	0.99905	1.47514	15.6184	4.87607	1.73582	1.71609	17.2612	7.7313
K02243	comGA; competence protein ComGA	5.75532	4.54959	15.2305	19.4308	14.5073	11.5561	2.01007	12.5886	5.98118	6.87041	0.60784	1.81473	6.15293	4.79578	2.9969	1.64948	17.1798	14.8581
K02244	comGB; competence protein ComGB	2.12198	2.19048	1.40544	4.18027	0.566174	3.8639	2.52042	8.89838	10.0401	1.85667	0.960831	5.08288	24.1069	0.0986609	0.371866	3.03284	13.9738	7.78005
K02259	COX15, ctaA; cytochrome c oxidase assembly protein subunit 15	0	0	0	0	0	0	0	0	0	0	0	0	0	0	0	0	0	1.14313
K02274	coxA, ctaD; cytochrome c oxidase subunit I [EC:1.9.3.1]	0	0	0	4.55167	0	0	0.892583	0.807167	0	0	0	0	0.632593	0	0	1.37415	0.504335	1.20729
K02275	coxB, ctaC; cytochrome c oxidase subunit II [EC:1.9.3.1]	0	0	0	0	0	0	0	0	0	0	0	0	0	0	0	0	0	0
K02280	cpaC, rcpA; pilus assembly protein CpaC	0.584864	0	3.23743	8.86402	0	0.422308	0	2.97144	0	0	0.341431	0	0.270648	0.6403	0	0	0.470775	0
K02282	cpaE, tadZ; pilus assembly protein CpaE	3.84622	1.10624	3.16591	3.87043	1.86264	10.7354	2.58312	9.88407	1.38266	6.53342	0.540444	6.97296	3.94086	8.89408	3.21122	0	12.1367	11.4109
K02283	cpaF, tadA; pilus assembly protein CpaF	3.56664	0.664738	6.49074	0	2.32009	1.97875	0.478449	0.83383	0	0.49127	3.10556	0.423539	3.86661	0	0.683566	0	2.13285	2.58725
K02301	cyoE; protoheme IX farnesyltransferase [EC:2.5.1.-]	0	0	0	0	0	0	0	0	0	0	0	0	0	0	0	0	0	0
K02302	cysG; uroporphyrin-III C-methyltransferase / precorrin-2 dehydrogenase / sirohydrochlorin ferrochelatase [EC:2.1.1.107 1.3.1.76 4.99.1.4]	17.5085	10.95	15.3287	23.94	6.96207	11.1652	6.64324	14.9083	36.1573	12.6328	16.7834	8.77491	28.8943	10.3623	5.77882	8.58232	11.5999	9.20869
K02313	dnaA; chromosomal replication initiator protein	90.8284	41.7416	103.782	78.056	33.065	72.8114	52.3452	80.6833	73.8793	45.3688	34.3153	31.638	106.012	45.6584	23.0957	19.6484	91.2359	80.4774
K02314	dnaB; replicative DNA helicase [EC:3.6.4.12]	144.849	62.2218	106.648	132.016	33.1758	71.1827	65.9483	138.224	140.945	63.7033	99.9643	59.2669	182.454	80.21	41.4885	37.2737	140.162	110.314
K02315	dnaC; DNA replication protein DnaC	0.686192	1.83557	0.911721	0	0.538052	0	0	0.53096	0	0.500027	0	0	0.508179	2.78312	0	0	5.0985	4.50774
K02316	dnaG; DNA primase [EC:2.7.7.101]	96.7951	39.7201	68.2288	89.8463	34.5011	62.0793	112.751	133.181	137.335	78.1734	70.447	53.1767	163.895	64.9977	35.6578	33.7585	144.104	90.3078
K02335	polA; DNA polymerase I [EC:2.7.7.7]	100.473	60.2979	83.393	118.232	25.4256	58.2339	50.1406	81.2448	79.0253	33.3894	102.908	34.6871	139.49	53.5487	25.4828	12.8215	98.1544	56.281
K02336	polB; DNA polymerase II [EC:2.7.7.7]	0	0	0.341625	0	0.62075	0	0	0.289038	0	0	0	0	0	0	0	0	0	0
K02337	dnaE; DNA polymerase III subunit alpha [EC:2.7.7.7]	90.783	40.7916	93.274	60.1778	32.3628	47.3666	78.7021	131.852	79.5004	26.1347	73.9891	41.4132	168.756	36.4451	16.3319	11.4199	106.313	89.9867
K02338	dnaN; DNA polymerase III subunit beta [EC:2.7.7.7]	78.0411	34.8648	100.734	86.2797	33.6284	70.964	56.4573	97.7716	95.0604	52.995	51.4653	27.1819	162.81	50.9239	27.5605	22.043	127.692	98.3801
K02339	holC; DNA polymerase III subunit chi [EC:2.7.7.7]	0.335036	0.472248	0.476486	0	0	0	0	0	0	0	0	0	0.390331	0	0	0	0	0
K02340	holA; DNA polymerase III subunit delta [EC:2.7.7.7]	20.7325	13.084	12.057	3.70657	1.81617	9.61132	13.2871	48.0666	28.6395	5.06876	24.0073	5.30126	31.8101	21.404	4.09304	3.3952	36.0425	43.0749
K02341	holB; DNA polymerase III subunit delta' [EC:2.7.7.7]	57.5792	15.7623	50.3855	38.5088	17.6623	49.0697	18.15	62.8458	45.4595	14.9744	31.0666	27.5461	69.3888	32.359	6.74893	3.71957	65.973	41.6241
K02342	dnaQ; DNA polymerase III subunit epsilon [EC:2.7.7.7]	329.964	202.321	72.3047	44.5022	43.467	106.331	93.2751	278.575	248.493	155.511	565.431	77.3137	322.523	260.629	137.373	54.3627	248.64	158.316
K02343	dnaX; DNA polymerase III subunit gamma/tau [EC:2.7.7.7]	7.41833	1.66344	8.50269	0	7.69794	17.5682	2.43018	7.67733	34.5159	9.93486	2.8845	3.19097	24.1946	3.64461	0.542155	5.12201	0.902845	1.80705
K02345	holE; DNA polymerase III subunit theta [EC:2.7.7.7]	0	0	0	0	0	0	0	0	0	0	0	0	0	0	0	0	0	2.2001
K02346	dinB; DNA polymerase IV [EC:2.7.7.7]	3.35288	1.5121	4.85129	27.9906	3.07617	2.90161	4.5889	20.5491	47.8236	14.5211	3.68757	1.92113	36.7594	11.6649	2.12498	9.86872	20.5636	18.2075
K02347	polX, dpx; DNA polymerase (family X)	5.88606	1.51197	1.03371	0	0	2.87007	0.880637	12.6381	0	0	1.56048	0.456523	0.269357	0	0	0	2.48914	0.619325
K02348	elaA; ElaA protein	0	0	0	0	0	0	0	0	0	0	0	0	1.07698	0	0	0	0	0
K02355	fusA, GFM, EFG; elongation factor G	1752.79	616.218	1896.87	1735.06	607.375	1079.7	407.367	571.041	1010.52	586.512	647.806	483.667	1123.59	683.157	566.508	1268.72	1162.47	934.03
K02356	efp; elongation factor P	1021.07	349.975	400.202	312.296	289.235	618.14	175.043	292.48	224.516	125.866	126.456	143.213	405.848	159.389	92.9661	50.2816	450.709	287.042
K02357	tsf, TSFM; elongation factor Ts	684.255	375.006	687.74	730.383	200.984	776.618	432.13	382.855	570.965	264.591	249.278	452.328	724.934	364.958	208.086	139.752	709.708	410.596
K02358	tuf, TUFM; elongation factor Tu	263.365	97.7633	312.882	189.528	121.964	199.135	69.7029	111.729	115.346	105.653	71.591	186.438	147.997	76.7096	49.2535	49.886	219.938	129.65
K02364	entF; enterobactin synthetase component F [EC:6.3.2.14]	6.68589	1.94575	2.29102	9.12483	0.275209	1.68209	19.0916	21.9882	51.379	2.82528	4.95962	0.14948	52.1163	4.42386	1.16758	5.25342	1.16675	1.8646
K02371	fabK; enoyl-[acyl-carrier protein] reductase II [EC:1.3.1.9]	3.02384	0.732792	8.53941	0	5.00809	3.10725	0	0	1.25429	0	0	3.83351	0	2.22862	0.279807	0	0	0
K02372	fabZ; 3-hydroxyacyl-[acyl-carrier-protein] dehydratase [EC:4.2.1.59]	7.32709	1.58555	8.00408	7.22744	4.4034	9.93898	2.66404	0.709732	5.90894	0	4.31738	1.09687	10.2363	5.89157	0.243255	2.98656	1.16243	3.18576
K02377	TSTA3, fcl; GDP-L-fucose synthase [EC:1.1.1.271]	1.89341	0	1.58452	14.4171	0	4.41731	0	0.926093	1.09685	0	0	0	1.23194	0	0	0	2.55724	0
K02379	fdhD; FdhD protein	0.838712	0	1.08275	0	1.45905	1.19529	0	2.45282	0.236565	0.433724	0	0	1.08767	0.36172	0	0	0.402395	0
K02380	fdhE; FdhE protein	0.354791	0.392015	1.95705	0	0	0	0	2.21352	0.280559	0.328901	0.138887	0	1.27226	0	0	0	0	0.401381
K02381	fdrA; FdrA protein	8.32335	0.241148	10.9704	1.06096	1.93343	19.4438	1.95061	0.647945	13.0013	7.89043	0	0.981678	0	6.16686	1.98651	0	13.3601	1.82268
K02385	flbD; flagellar protein FlbD	32.7599	24.886	30.5744	39.9153	17.2542	53.4353	36.4882	14.1278	27.1074	84.9851	5.07322	35.7652	115.378	57.1506	48.2716	29.8114	155.07	86.6342
K02386	flgA; flagella basal body P-ring formation protein FlgA	0.57799	0	1.7595	2.9624	1.34012	2.51462	2.31383	7.14662	7.18105	1.50908	1.29802	0.256298	4.31636	1.65765	1.08313	3.25225	3.70097	8.58182
K02387	flgB; flagellar basal-body rod protein FlgB	133.593	67.8222	106.799	98.5706	39.9857	64.8303	79.2183	277.258	216.307	84.0584	129.771	64.3411	276.954	113.676	52.5224	35.5968	199.138	142.02
K02388	flgC; flagellar basal-body rod protein FlgC	83.0893	37.6249	80.5477	111.593	107.932	55.2806	18.5729	58.7494	64.9881	35.5264	44.4522	28.6646	58.0547	47.6696	21.4923	6.57825	73.991	29.8938
K02389	flgD; flagellar basal-body rod modification protein FlgD	213.55	83.6201	167.326	191.276	89.8107	167.989	404.989	684.586	411.558	218.306	182.097	169.204	644.592	282.943	227.932	69.6327	582.48	205.112
K02390	flgE; flagellar hook protein FlgE	16.5496	4.90517	52.806	9.29049	26.4588	25.0683	0.852514	0.381454	10.6832	9.5895	0.158362	36.4076	13.6676	7.33561	6.95197	0	6.78809	1.88585
K02393	flgH; flagellar L-ring protein precursor FlgH	0.98528	0.409435	1.76984	1.67582	1.33689	1.07437	2.04997	8.46272	7.57864	2.07458	2.3728	1.02099	6.18468	2.36403	2.2772	2.64131	5.59207	10.429
K02394	flgI; flagellar P-ring protein precursor FlgI	2.49162	2.26864	2.84849	6.27197	6.78423	3.66751	5.93423	9.70368	15.7541	5.95146	2.89028	2.26109	10.8416	3.07173	3.85861	5.17093	9.94246	19.8176
K02396	flgK; flagellar hook-associated protein 1 FlgK	25.5453	9.07872	21.419	29.1981	10.9354	13.9988	33.1889	22.7373	16.1962	50.4949	22.4349	31.2062	54.3054	60.8567	13.4619	9.18382	89.1135	48.4798
K02397	flgL; flagellar hook-associated protein 3 FlgL	3743.37	1959.88	3344.02	3757.76	1581.61	2460.78	1709.55	10731.5	10563.2	4632.74	4811.19	2031.47	13811.7	4404.93	1562.78	2885.9	6104.09	4792.7
K02399	flgN; flagella synthesis protein FlgN	0.935195	0.815145	1.33408	2.24104	0.255857	0.8308	4.85326	0.121975	0	0	0	0	29.6881	2.57052	6.609	0.687446	71.9244	0
K02400	flhA; flagellar biosynthesis protein FlhA	214.903	71.1673	190.019	300.314	64.2441	142.916	81.9607	259.898	276.595	126.851	108.296	89.367	402.858	177.037	86.5039	45.1483	331.341	189.174
K02401	flhB; flagellar biosynthetic protein FlhB	123.678	58.1322	133.826	157.956	43.6241	122.099	86.5274	122.316	166.511	106.807	72.2907	59.8602	251.701	124.797	59.7961	34.2334	245.428	145.607
K02402	flhC; flagellar transcriptional activator FlhC	0	0	0	0	0	0	0.40905	0	0	0	0	0	0	0	0	0	0	0
K02404	flhF; flagellar biosynthesis protein FlhF	34.7512	17.916	28.9862	52.1344	16.1318	40.3636	36.8242	55.9044	43.1392	16.1478	10.06	30.6672	87.5845	36.168	23.509	3.98037	100.201	31.7961
K02405	fliA; RNA polymerase sigma factor for flagellar operon FliA	106.748	44.2698	138.773	137.305	59.7518	102.05	123.716	124.849	125.04	56.6458	25.9126	52.1983	138.601	61.3595	24.2901	19.5529	122.742	87.7055
K02406	fliC; flagellin	77.5861	68.0324	257.268	236.335	137.864	214.052	62.5477	31.6339	34.7449	162.629	16.2763	46.7973	29.6179	39.5626	23.3106	20.6921	428.225	31.3497
[truncated: 1,837 more rows]
