# Supplementary material for: Microbiome-mediated fructose depletion restricts murine gut colonization by vancomycin-resistant Enterococcus
Source: Nat Commun. 2022 Dec 13;13:7718. doi: 10.1038/s41467-022-35380-5 (PMC9748033; doi:10.1038/s41467-022-35380-5)
Supplement: Supplementary file 14 — Source Data [file 41467_2022_35380_MOESM14_ESM.xlsx]

## Sheet: Figure.1B
X.axis.all	Y.axis.NT	Y.axis.Ciprofloxacin	Y.axis.Neomycin	Y.axis.Ceftriaxone	Y.axis.Ampicillin	Y.axis.Clindamycin	Y.axis.vancomycin	Y.axis.Ciprofloxacin.recovery	Y.axis.Neomycin.recovery	Y.axis.Ceftriaxone.recovery	Y.axis.Ampicillin.recovery	Y.axis.Clindamycin.recovery	Y.axis.vancomycin.recovery
-0.893375	-0.066975
-0.96065	0.0100146
-0.911387	-0.017423
-0.979965	-0.130955
-1.0157	-0.103052
-1.01192		0.615969
-0.477062		0.340966
-1.10777		0.365965
-0.89066		0.496945
-0.97142		0.535181
-0.962324			-0.566324
-1.00561			-0.391985
-0.97905			-0.428929
-1.07384			-0.342126
-0.963669			-0.471087
-0.288133				-0.765059
-0.342102				-0.72871
-0.50912				-0.792027
-0.174684					-0.875458
-0.508248					-0.879033
0.0391147					-1.12519
-0.772949					-0.452968
-0.671707					-0.675503
1.32633						-1.46757
1.13214						-1.95979
1.08738						-2.28218
2.08607						0.391359
1.18165						-1.74581
1.58881							-0.374078
1.75893							-0.464106
1.70009							-0.536049
1.81184							-0.509205
2.01308							-0.179476
-1.15582								0.419819
-1.01119								0.466524
-1.06616								0.500835
-1.16889								0.289465
0.0718776								0.407745
-1.04994									-0.180659
-1.08444									-0.285976
-1.00586									-0.259242
-1.10923									-0.175317
-1.13282									-0.203032
-0.378023										2.13634
-0.790123										1.05092
0.531784										2.3717
1.49487										1.62547
2.00486										1.45151
-0.64212											-0.315993
-0.447802											-0.421629
-0.803382											-0.32184
-0.134778											-0.332909
-0.157488											-0.155135
1.02312												1.60393
0.754175												1.76819
-0.211989												1.53476
0.442132												1.6809
0.97437												1.48033
1.46172													0.000320547
1.58485													-0.222423
1.66222													-0.121026
1.70604													-0.327159
1.38396													0.108246

## Sheet: Figure.1C
	NT1	NT2	NT3	NT4	NT5	Cip1	Cip2	Cip3	Cip4	Cip5	Neo1	Neo2	Neo3	Neo4	Neo5	Cef1	Cef2	Cef3	Amp1	Amp2	AmpA3	Amp4	Amp5	Clin1	Clin2	Clin3	Clin4	Clin5	Van1	Van2	Van3	Van4	Van5	Cip.Recov.1	Cip.Recov.2	Cip.Recov.3	Cip.Recov.4	Cip.Recov.5	Neo.Recov.1	Neo.Recov.2	Neo.Recov.3	Neo.Recov.4	Neo.Recov.5	Cef.Recov.1	Cef.Recov.2	Cef.Recov.3	Cef.Recov.4	Cef.Recov.5	Amp.Recov.1
Otu00031	278	397	1335	702	1215	0	0	0	2	0	0	0	7	0	0	2	121	10	0	0	0	6	2	4	0	0	0	0	0	2	0	0	0	0	1	0	0	172	2	189	780	555	866	0	0	0	0	0	0
Otu00098	46	55	173	254	122	0	1	0	0	0	0	1	0	0	0	13	28	130	16	1	2	19	12	1	0	0	0	0	0	0	0	0	0	0	1	0	0	0	11	32	172	129	154	0	113	0	0	0	900
Otu00001	4576	361	122	1064	1752	1	6626	7	3	41	4495	3711	4276	1920	4439	6186	5769	6857	6636	2571	1677	4340	5611	4	10	0	11	6	12508	14546	10458	14232	10206	1	1	2	0	6182	28	13	1382	6	3	2	25	17	3	10	6466
Otu00017	45	22	60	32	8	0	20	0	767	0	0	0	0	0	0	9	28	16	47	60	29	40	48	0	0	0	0	0	505	1129	1803	1896	1266	27	600	882	156	1332	5	3	0	0	0	1	0	0	0	0	12
Otu00029	0	186	1	0	65	0	0	0	0	0	0	0	0	1	0	159	89	2	1	46	0	363	65	0	1	0	0	0	1538	810	119	3121	1	0	0	0	0	1258	0	0	0	0	0	0	0	0	0	2448	80
Otu00112	265	52	375	229	143	0	1	0	1	0	426	158	170	77	204	26	0	0	0	0	0	21	312	0	0	0	0	0	0	0	0	0	0	0	0	0	0	0	129	115	166	46	399	0	0	0	0	0	0
Otu00008	886	361	686	544	780	0	3	1	1	1	612	250	488	323	242	0	0	0	1	1	1	2	0	142	0	1	36	0	2379	2140	2284	1903	3189	1	0	0	0	1123	400	648	800	387	782	0	2	2	1	0	3
Otu00010	34	22	54	80	56	0	0	0	0	0	0	5	1	0	0	167	729	7	1072	554	1751	108	808	1718	2264	0	3499	0	324	324	338	315	56	0	0	0	0	94	37	84	33	38	79	0	0	0	4	2	168
Otu00084	44	80	93	6	27	0	0	0	1	0	0	0	0	0	1	13	23	116	28	62	10	79	19	0	0	0	0	0	301	122	210	193	3	0	1	0	0	317	0	1	0	0	0	0	710	0	0	0	46
Otu00109	15	47	24	4	3	0	0	0	0	0	0	0	0	0	0	0	0	0	42	48	54	34	32	0	0	0	0	0	560	148	285	304	0	0	0	0	0	132	0	0	0	0	0	0	0	0	0	0	58
Otu00065	0	0	0	1	0	0	0	0	0	0	0	0	0	0	0	0	0	1	38	0	2256	0	0	0	1	1	0	1	1	786	1576	0	1	0	0	0	0	0	0	0	0	0	17	0	0	0	0	0	0
Otu00007	0	0	1	8	0	3	3	1	0	4	1	6	1	2	1	5	3	8	1625	0	71	11	38	4320	2	0	2	4553	2768	2314	3673	3693	4060	1	0	0	0	0	0	3	8	7	7	1	0	0	5	4	0
Otu00005	45	81	9	32	16	0	1	1	4	3	859	495	412	635	960	77	571	7	1746	944	2141	63	868	9142	10742	27227	22732	9251	0	0	0	0	0	2	0	0	0	0	271	758	276	271	169	4	1	0	0	0	254
Otu00009	332	721	303	666	418	0	3	2	0	1	1213	1121	1476	1067	1034	6398	6789	5840	1788	3297	1732	3544	3350	0	0	0	0	0	0	1	5	1	1	2432	516	0	0	0	754	666	368	556	667	0	1	0	1	1	612
Otu00011	170	144	47	64	102	178	1413	4931	4648	1367	1298	231	403	209	653	2707	1363	1	396	75	10133	166	133	1	2	0	1	2	1	2	1	0	0	585	349	285	366	1	73	421	215	99	148	2	0	1	1	0	44
Otu00013	254	73	218	275	122	0	1	0	1	0	1081	304	314	632	1453	1331	692	0	3343	6361	352	436	823	0	0	0	0	0	1	1	19	1	0	0	1	0	0	0	439	100	131	107	62	0	2	0	0	0	738
Otu00085	0	0	0	0	0	0	0	0	0	0	1613	209	1129	127	90	0	0	0	0	0	6	0	0	0	0	0	0	0	0	0	0	0	0	0	0	0	0	0	0	0	2	0	0	0	0	0	0	0	0
Otu00026	498	755	403	497	380	0	11	6	1	0	859	1758	1589	1857	1226	0	0	0	14	17	0	33	639	0	0	1	0	0	1353	0	1	0	0	0	0	0	0	0	423	1256	720	929	471	0	1	1	0	0	329
Otu00002	1010	457	874	346	566	195	105	1172	1446	285	1197	1590	2640	2138	2109	6379	4054	7728	4510	3442	3579	2090	2903	12617	14001	5	3	13988	1	0	24	0	0	1	0	2	0	0	2071	1139	2457	1171	5	0	5	1	1	0	3329
Otu00012	65	935	2273	2930	1041	2	8	149	2	1	410	846	511	92	345	19	0	5	70	0	193	0	18	0	0	0	0	0	0	0	0	0	0	2467	1267	1333	3603	4	1649	153	693	682	2606	1	0	0	0	0	0
Otu00014	1284	920	457	1436	1462	1	38	1	1	0	733	875	982	809	692	32	2	0	819	536	145	609	836	0	0	0	0	0	0	0	0	0	0	0	0	0	0	0	666	801	1135	1168	1278	4	3589	2	1	0	2367
Otu00015	1639	1583	1560	1142	1482	87	201	443	83	707	318	815	630	981	424	232	315	243	34	448	1	1571	1442	0	0	2	1	0	0	0	0	0	0	657	426	686	646	1	837	840	519	1181	1014	0	0	1	0	0	1356
Otu00016	511	243	191	765	778	4	3549	4374	2	1011	60	87	90	35	58	19	33	0	1	2	0	100	38	1	0	0	1	2	0	0	0	0	0	2659	1510	1238	1388	2	493	641	79	206	305	7	1799	0	0	1	652
Otu00023	680	363	322	663	675	783	866	1531	711	3711	22	183	54	17	15	0	0	0	0	0	0	1	0	0	0	0	0	0	0	0	0	0	0	1288	726	756	1095	1	54	283	448	177	110	3	1314	0	0	0	0
Otu00032	407	260	161	353	252	0	0	1	0	1	324	273	480	555	515	0	202	0	0	232	0	928	505	0	0	0	1	0	0	0	0	0	0	299	143	188	269	0	339	285	315	308	181	0	0	0	0	0	0
Otu00035	303	124	221	203	621	211	179	1501	761	953	40	195	59	224	137	0	6	1	1	562	0	185	24	0	0	0	0	0	0	0	7	0	0	64	30	158	360	0	98	364	81	215	150	1	1	0	0	0	83
Otu00036	295	643	578	325	630	55	1	656	350	11	318	367	239	172	226	0	0	0	217	388	54	133	231	0	0	0	0	0	0	0	2	0	0	564	234	190	284	1	152	273	241	711	481	0	0	0	0	0	340
Otu00038	47	47	6	107	14	87	694	96	204	97	122	41	16	53	49	49	61	0	1208	702	210	458	963	0	0	0	0	0	0	0	0	0	0	425	674	210	222	0	60	70	87	56	202	0	0	0	0	0	0
Otu00039	163	929	259	360	1009	0	0	1	0	0	679	422	730	455	489	0	0	0	0	0	0	0	0	0	0	0	0	0	0	0	0	0	0	0	0	199	826	0	394	550	445	592	350	1	0	0	0	0	0
Otu00040	146	148	202	511	280	198	315	628	214	365	633	192	186	158	313	0	0	0	1	1	0	25	0	0	0	0	0	0	0	0	0	0	0	477	68	277	539	0	774	288	151	410	699	0	1	0	0	0	0
Otu00044	267	101	181	277	256	442	578	505	417	1525	0	26	12	51	34	29	691	0	18	50	29	238	39	0	0	0	0	0	1	0	2	0	0	229	76	97	276	0	557	174	187	149	281	5	1110	0	0	0	101
Otu00047	133	95	110	399	102	177	821	699	276	507	12	46	31	100	36	0	0	0	0	100	0	127	102	0	0	0	0	0	0	0	0	0	0	3483	1671	859	456	2	123	80	93	110	91	0	0	0	0	0	0
Otu00052	208	451	236	310	603	0	0	0	0	0	171	346	197	191	175	11	91	0	32	7	32	28	110	0	0	0	0	0	0	0	0	0	0	0	0	1	0	0	208	210	247	312	271	0	0	0	0	0	354
Otu00057	67	33	60	72	18	965	4022	1904	214	342	10	19	11	21	14	0	0	0	0	0	0	1	5	0	0	0	0	0	0	0	0	0	0	174	304	107	84	0	42	36	23	78	83	0	0	0	0	0	0
Otu00059	170	415	316	69	263	10	151	652	103	308	218	323	269	227	220	14	25	68	251	664	0	644	289	0	0	0	0	1	0	0	0	0	0	181	66	87	122	0	32	204	110	150	162	0	0	0	1	0	122
Otu00083	161	122	95	29	290	38	43	56	2	0	0	0	21	75	95	155	60	1	65	27	51	0	9	0	0	0	0	1	0	0	0	0	0	420	325	225	270	0	96	88	117	80	42	0	0	0	0	0	0
Otu00087	80	113	112	101	142	491	694	896	151	549	16	72	67	79	108	0	0	0	0	0	0	50	71	0	0	0	0	0	0	0	0	0	0	181	116	122	79	1	73	139	55	102	99	0	0	0	0	0	0
Otu00089	23	53	84	109	106	134	104	187	106	178	7	42	31	59	17	0	0	0	0	1	0	4	4	0	0	0	0	0	0	0	0	0	0	308	415	131	317	0	42	54	93	24	159	0	0	0	0	0	244
Otu00095	39	46	29	53	29	0	0	0	0	0	103	65	72	112	127	18	9	0	148	516	31	702	398	0	0	0	0	0	0	1	0	0	0	0	0	0	0	0	47	46	36	42	63	0	1	0	0	0	144
Otu00099	0	0	27	0	0	1004	2179	4	63	1272	0	0	0	0	0	0	0	0	0	0	0	0	0	0	0	0	0	0	0	0	0	0	0	0	0	0	1	0	0	0	0	0	0	0	0	0	0	0	0
Otu00077	285	461	408	139	210	0	0	2	0	0	48	429	207	509	38	0	0	0	0	0	0	0	0	0	0	0	0	0	0	0	0	0	0	0	0	0	0	0	217	366	349	539	217	0	0	0	0	0	0
Otu00024	101	87	89	53	64	0	1	0	0	0	864	748	720	803	1052	90	284	1153	1511	3392	1242	1175	1505	0	0	0	0	0	0	0	1	2	0	0	0	0	0	0	230	700	414	577	440	0	2	0	1	0	204
Otu00078	39	21	19	29	20	0	1	0	0	0	236	165	177	210	185	3	4	0	197	228	1143	79	46	0	0	0	0	0	0	1	2	0	0	0	0	0	0	0	55	173	73	216	167	0	1	0	0	0	134
Otu00079	144	304	267	166	251	0	0	0	0	0	59	122	121	137	36	204	228	328	87	52	0	173	148	0	0	0	0	0	0	0	0	0	0	1	0	302	210	1	204	187	155	249	198	0	0	0	0	0	211
Otu00004	2958	1041	1751	3934	2262	1884	8	67	395	11	2445	1239	1031	1628	1497	1332	2353	2234	0	171	0	2948	942	0	2	0	0	1	0	0	0	0	0	0	0	0	2674	0	3215	3519	3002	1029	3390	11	1945	0	0	0	2893
Otu00091	150	231	231	147	233	0	0	2	0	0	105	176	110	151	63	99	140	0	92	15	55	123	139	0	0	0	0	0	0	0	0	0	0	0	0	0	309	0	72	111	118	147	176	0	0	0	0	0	283
Otu00030	167	544	190	970	230	0	2	0	0	0	1116	814	1097	611	1038	0	0	0	473	306	135	539	369	0	0	0	0	0	0	0	0	1	0	0	0	0	0	0	941	864	1338	220	695	0	2	0	0	0	0
Otu00063	0	0	0	0	0	1	0	0	1	1	0	0	1	0	0	0	0	0	0	0	0	0	0	0	0	0	0	0	0	0	0	0	0	1593	1592	1028	1771	1	0	0	0	0	0	3	2605	0	0	0	0
Otu00019	678	744	668	553	333	1	7	0	0	1	1494	1210	943	1128	1000	41	397	401	138	196	95	1229	724	0	0	0	1	0	0	2	3	0	0	0	0	0	0	1	471	713	721	533	781	0	22	16	2	1	235
Otu00034	617	971	380	276	556	0	1	2	1	0	288	1138	1096	1343	1298	625	274	379	2	5	0	67	136	0	0	0	0	0	0	0	2	0	0	0	0	0	0	0	639	887	314	1266	564	0	1	0	0	0	53
Otu00043	298	575	365	151	96	1	1	8	4	19	39	174	26	21	61	4	3	12	0	0	0	17	5	0	0	0	0	1	0	0	0	0	0	0	0	0	0	0	180	92	170	171	274	0	0	0	4	0	115
Otu00066	287	188	219	248	149	0	0	1	0	0	79	189	124	218	91	127	205	143	0	1	0	21	0	0	0	0	0	0	0	0	0	0	0	0	0	0	0	0	213	229	210	294	395	0	0	0	1	0	1
Otu00025	0	0	0	0	1	0	0	0	0	0	0	0	1	0	0	0	10	22	554	0	211	0	1	376	1082	998	1488	303	0	0	0	0	0	0	0	0	0	0	1	0	1	1	1	20	0	0	3	131	1
Otu00003	105	183	81	1098	411	229	1252	782	372	1162	0	3	0	1	1	34	272	30	3	0	0	1	2	1	0	1	24	4	5391	2669	4024	2100	7468	113	95	80	135	443	0	2	0	0	0	4034	318	6963	4977	5649	0
Otu00018	233	276	1225	68	615	816	19	0	2068	246	0	62	0	0	0	94	57	312	84	2	53	2	2	37	237	1	0	90	0	0	0	0	0	728	233	557	561	0	21	0	155	6	191	0	0	0	3	0	1004
Otu00056	48	48	214	45	132	203	106	42	214	79	0	38	0	0	0	0	0	2	41	0	23	0	1	0	0	0	0	0	12	0	2	0	1564	246	123	156	132	1	33	0	31	22	330	0	0	0	0	0	23
Otu00072	1	1	1	5	1	0	0	0	0	0	0	0	0	8	0	1	0	0	2	2	2	14	3	1	1	0	0	0	347	2444	1745	95	54	0	0	0	0	31	8	3	5	0	7	0	0	0	0	0	1
Otu00046	0	0	0	0	0	1	2	1	1	2	0	0	0	0	0	0	0	0	0	0	0	0	0	0	0	0	0	1	0	0	0	0	0	0	2	1	1	0	0	0	0	0	0	7038	11	0	0	0	0
Otu00051	85	216	145	33	129	217	63	125	270	286	1	0	17	0	0	0	4	18	0	0	0	5	0	0	0	0	0	2	0	0	0	0	0	193	384	330	97	285	0	0	109	80	17	0	139	0	0	0	0
Otu00006	99	51	147	331	170	1083	549	165	927	1490	0	3	1	1	0	0	2	2	1	1	0	3	4	2	2	0	2	2	6	5	2	2	1	31	5738	1190	1008	2508	283	1	209	0	0	3	1514	12112	4	1	149
Otu00027	13	2	2	1	0	2310	177	933	1238	2025	0	1	0	0	0	0	1	0	0	0	0	0	1	0	1	0	0	0	1	0	1	0	0	0	7	3104	1138	834	0	0	0	1	0	0	1	0	0	0	0
Otu00033	2	1	8	0	1	92	1	3	157	54	0	1	0	0	1	1	1	0	1	0	0	0	0	0	0	0	0	0	0	0	0	0	0	0	0	3	48	82	0	0	3	0	79	0	1051	0	2	14315	0
Otu00037	0	5	1	411	0	0	721	0	0	105	0	0	0	0	0	3	1	0	0	0	0	0	0	0	0	0	0	1	0	0	0	0	0	0	1	0	0	0	419	0	295	0	0	0	0	0	0	1	0
Otu00045	0	96	275	128	39	1955	104	179	502	947	0	0	0	0	0	0	0	0	0	0	0	0	0	0	0	0	1	0	1	0	0	0	1	9	0	22	109	67	0	0	0	0	0	2	276	0	0	0	0
Otu00048	158	10	69	12	8	123	56	119	929	121	0	0	0	84	0	0	0	0	1	1	0	44	10	0	1	0	0	0	0	0	0	1	0	18	39	85	54	257	15	0	0	0	13	0	0	0	0	0	124
Otu00054	2	386	4	3	3	864	0	240	281	84	0	0	1	0	0	0	0	0	0	0	0	0	0	0	0	0	0	0	2	0	0	0	0	0	1	204	242	133	0	0	4	616	92	1	6	0	0	46	0
Otu00055	0	5	1	0	3	162	8	7	1	40	0	0	0	0	0	0	0	0	0	0	1	0	0	0	0	0	0	0	0	0	0	0	0	233	0	656	410	742	125	1	24	2	8	0	0	0	0	0	0
Otu00060	0	1	0	0	0	4	2	1	1	1	0	0	0	0	0	0	0	0	0	0	1	0	0	0	0	0	0	1	0	0	0	0	0	0	3	1	1	0	0	0	0	1	0	7456	0	0	0	1	0
Otu00061	12	79	33	15	24	144	3	108	110	24	4	1194	867	1317	702	0	0	1	0	0	0	12	4	0	0	0	0	0	0	0	0	0	0	55	6	158	35	0	54	663	56	574	129	0	7	0	0	0	77
Otu00062	247	887	108	0	0	4	0	1	5	92	0	1	51	0	2	0	0	0	0	0	0	0	0	0	0	0	0	0	0	0	0	0	0	0	0	1	0	103	1605	2404	92	1458	816	0	1	4	0	0	0
Otu00064	88	82	30	14	10	56	15	184	33	177	188	160	89	377	7	0	0	0	0	1	0	14	3	0	0	0	0	0	0	0	0	0	0	87	82	113	61	0	203	338	269	329	48	1	337	802	0	0	4
Otu00067	83	224	207	54	64	0	2	0	54	213	62	325	390	535	446	0	0	0	0	0	0	0	0	1	0	0	1	0	0	0	0	0	0	132	7	168	226	354	325	234	286	621	157	1	410	0	0	0	312
Otu00068	1	2	0	0	0	701	0	172	240	255	0	0	0	0	0	0	0	0	0	0	0	1	1	1	1	0	1	0	0	0	0	0	0	0	14	542	13	1	0	0	0	0	0	0	0	0	0	0	0
Otu00069	0	0	0	0	0	2	0	3	4	0	0	0	0	0	0	0	0	0	0	0	0	0	0	0	0	0	1	2	0	0	0	0	0	2	1	4	3	1	0	0	1	0	1	8043	0	0	0	1	0
Otu00080	2	119	3	25	13	49	13	7	31	7	21	48	102	118	5	140	70	0	10	45	0	119	16	0	0	0	0	0	0	0	0	0	0	1	93	16	148	0	124	212	4	419	85	0	52	1	0	0	4
Otu00082	0	0	60	10	0	245	0	54	43	196	0	0	0	0	0	0	0	0	0	0	0	0	0	0	0	0	0	0	0	0	0	0	1	15	0	54	75	1	0	0	0	0	0	0	583	0	0	0	0
Otu00090	2	18	12	0	2	152	13	43	48	87	0	0	0	0	0	0	0	0	0	19	0	11	68	0	1	0	0	0	0	0	0	0	1	6	26	331	25	324	0	0	0	0	0	0	0	0	0	0	12
Otu00093	18	1	0	8	0	0	0	0	0	0	28	89	49	90	8	0	0	0	0	0	0	0	0	0	0	0	0	0	0	0	0	0	0	0	0	0	18	0	79	3	198	26	0	0	155	906	1	884	0
Otu00094	2	864	0	92	360	112	0	24	29	6	0	0	0	0	0	0	0	0	0	0	0	0	0	0	0	0	0	0	0	0	0	0	0	933	0	833	7	0	119	196	0	0	7	0	0	0	0	0	0
Otu00113	2	20	10	0	7	12	5	5	27	19	0	0	0	0	0	4	5	9	0	56	1	29	10	0	0	0	0	0	0	0	0	0	0	0	25	0	6	0	0	0	0	0	2	0	46	1360	0	1339	2
Otu00021	484	84	178	0	32	149	0	545	512	642	0	0	1	48	1	1	1	1	1	0	0	0	1	0	0	0	0	2	0	1	1	0	0	1263	1432	1375	1517	1051	342	309	298	0	1	4	3565	0	0	1	1
Otu00022	3	4	8	5	14	9	11	24	66	17	0	8	0	4	0	1	3	20	0	1	0	99	47	0	0	0	0	0	0	0	0	0	0	3	23	6	0	1	3	0	17	29	3	16	116	1	22515	10	15
Otu00028	26	296	535	7	114	598	16	72	357	342	0	1	1	390	176	0	0	0	0	0	0	140	1	0	0	0	0	0	1	0	0	1	0	329	60	589	420	212	6	2	0	0	71	0	1	0	0	0	950
Otu00053	182	248	412	1	11	102	2	179	38	50	0	0	0	0	0	0	0	2	0	0	2	2	0	0	0	1	0	0	1	0	0	0	0	128	22	460	208	9	1	0	0	0	1	1	104	0	0	0	2
Otu00058	14	27	6	21	7	156	37	32	56	156	1	45	8	55	27	0	0	0	1	0	0	0	0	1	0	1	0	0	1	0	0	0	0	82	106	69	40	0	563	247	25	150	43	0	9	0	0	0	0
Otu00076	1	1	2	7	0	0	2	0	0	2	0	0	0	0	0	0	0	5	0	0	0	0	1	2	1	0	1	0	0	0	0	0	0	1	0	0	0	0	1	0	2	2	9	0	20	0	0	39	0
Otu00086	0	0	0	0	0	0	0	0	0	0	0	0	0	0	0	0	0	0	0	0	1	0	1	3	1	0	2	0	0	0	0	0	0	0	0	0	0	0	0	0	0	0	0	0	0	0	0	0	0
Otu00100	4	18	8	3	7	81	2	74	297	60	0	0	0	0	0	0	1	2	1	5	0	44	5	0	0	0	0	0	1	0	0	0	0	25	204	39	1	11	0	0	0	0	0	0	0	0	0	1505	0
Otu00081	0	0	0	0	0	0	0	0	0	0	0	0	0	0	0	0	0	0	0	0	0	0	0	0	0	0	0	0	0	0	0	0	1	0	0	0	1	0	0	0	0	0	2	8	0	709	1206	357	0
Otu00041	114	104	82	19	22	293	21	25	128	236	265	41	120	30	289	3	30	16	10	67	0	82	110	0	0	0	0	0	1	0	0	1	0	118	701	214	250	1319	266	141	99	129	29	1	324	2	0	0	63
Otu00071	5	25	3	3	3	107	2	12	53	22	0	3	2	5	10	0	0	0	0	0	0	0	0	0	1	0	174	69	0	0	0	0	0	13	67	13	9	0	29	26	21	1	6	0	0	0	0	0	0
Otu00075	60	128	71	16	16	459	50	84	463	224	18	45	52	36	81	0	0	5	0	1	0	42	2	0	0	0	0	0	0	0	0	0	0	173	901	747	67	558	81	9	13	30	20	1	44	0	0	0	0
Otu00096	272	401	201	58	36	22	1	29	31	8	0	0	0	0	0	0	0	0	0	0	0	0	0	0	0	0	0	0	0	0	0	0	0	109	287	358	0	186	0	0	0	0	0	0	0	0	0	0	211
Otu00104	81	124	98	46	65	73	174	45	47	146	81	144	73	162	123	0	0	36	13	44	1	115	54	0	0	0	0	0	0	0	0	0	0	26	25	94	128	112	80	114	61	102	40	0	1	0	0	0	78
Otu00049	62	145	120	34	51	374	13	60	185	149	100	360	129	284	492	2	41	16	0	2	0	75	14	2	0	0	0	0	0	0	0	0	0	91	191	243	53	349	155	313	41	237	60	0	38	1	0	0	26
Otu00070	256	564	69	55	38	27	237	229	78	404	505	581	176	562	637	0	0	1	0	1	0	39	0	0	0	0	0	0	0	0	0	0	0	101	18	39	148	30	5	3	0	838	26	0	0	1	0	0	57
Otu00102	240	543	138	83	250	2	0	50	0	1	179	272	171	502	223	0	0	1	0	0	0	0	0	0	0	0	0	0	0	0	0	0	0	29	15	17	0	463	81	239	300	148	121	0	0	0	0	0	0
Otu00042	7	4	43	14	19	0	0	0	0	0	7	20	54	35	35	44	62	56	3	83	14	30	181	0	0	0	0	0	291	585	333	395	364	0	0	0	0	318	16	119	40	5	107	0	0	0	0	0	18
Otu00020	961	1322	2048	955	1631	2	1	0	0	0	69	12	48	5	15	0	0	28	1	0	0	0	0	3	0	0	0	0	0	1	0	0	0	0	0	0	0	816	924	701	2643	1729	2583	1	1	0	0	0	3
Otu00050	112	161	148	26	75	345	42	107	315	146	24	25	56	18	5	174	238	27	0	1	1	2	4	41	8	630	727	5	1	1	0	0	0	13	151	91	17	108	48	96	77	30	12	1	196	0	0	372	19
[truncated: 14 more columns]

## Sheet: Figure.1D
nt	cip	neo	cef	amp	clin	van	cip.recovery	neo.recovery	cef.recovery	amp.recovery	clin.recovery	van.recovery
BLOD	577	3120	9020	141000000	113000000	460000000	BLOD	BLOD	111	57.1	14300	6360000
BLOD	738	18400	116000	122000000	292000000	190000000	5560	BLOD	21600000	154	80000	1580000
25	1090	292	1540000	114000000	34700000	212000000	BLOD	BLOD	6360000	174	BLOD	7100000
BLOD	3710	23800		BLOD	68100000	425000000	BLOD	BLOD	BLOD	51400	215000	25200000
BLOD	2000	67300		64100000	76200000	177000000	172	BLOD	60.6	84400	300000	11000000
BLOD=below limit of detection

## Sheet: Figure.2A
Alistipes.low	Alistipes.high	Barnesiella.low	Barnesiella.high	Olsenella.low	Olsenella.high	Oscillibacter.low	Oscillibacter.high	Ruminococcaceae.UC.low	Ruminococcaceae.UC.high
1.88762	1.55054	34.2401	34.6176	3.13817	BLOD	0.434827	0.428085	3.09772	1.54043
1.20336	3.28985	37.9209	20.0728	0.441568	BLOD	0.141571	0.431456	1.74942	3.88984
3.33704	0.0067415	29.7738	BLOD	2.55166	BLOD	0.923585	BLOD	2.75727	0.623588
5.9696	0.00337075	34.2569	0.0067415	0.0370782	0.00337075	1.27077	0.0741565	3.03367	0.00337075
7.40554	BLOD	25.5031	BLOD	0.117976	BLOD	0.758418	BLOD	4.50332	0.505612
5.76398	BLOD	29.5783	BLOD	0.593252	BLOD	0.502242	BLOD	3.73142	BLOD
8.85833	BLOD	29.3356	BLOD	0.455051	BLOD	1.35841	BLOD	9.45495	0.684262
8.4471	0.0640442	33.9772	0.013483	0.549432	BLOD	0.279772	1.95503	2.67637	2.2584
7.57407	0.00337075	29.1738	0.0067415	0.158425	BLOD	0.930327	BLOD	6.47184	0.340446
9.46169	0.00337075	30.1176	52.223	0.195503	BLOD	1.29437	1.73594	10.6212	3.04716
6.60667	0.00337075	31.2772	0.0202245	0.599993	BLOD	1.02808	0.00337075	7.7325	9.00664
5.37972	BLOD	40.2771	0.0235952	0.876395	BLOD	0.185391	2.27189	3.26963	7.01116
4.52692	0.0067415	42.758	0.0573027	0.421344	BLOD	0.205616	2.72356	4.07186	2.64267
BLOD	0.00337075	0.0775272	0.0337075	BLOD	BLOD	0.0067415	3.14154	0.424714	13.1965
0.0842687	0.755048	27.9806	26.5076	0.397748	0.053932	1.12583	0.0370782	0.397748	0.202245
0.026966	0.798867	0.0101122	27.9536	BLOD	0.00337075	BLOD	0.235952	BLOD	0.984259
BLOD	0.36067	29.103	15.2425	0.00337075	0.0067415	4.63141	0.00337075	7.18307	0.00337075
0.0067415	3.6876	24.4447	30.1412	BLOD	0.0438197	2.57862	0.471905	7.79991	1.88088
BLOD	7.85384	39.8321	20.6357	BLOD	BLOD	2.01908	1.15954	4.39546	3.75164
0.00337075	10.4426	0.0471905	26.0323	BLOD	0.00337075	5.97971	0.755048	9.31338	6.91003
0.00337075	10.4055	0.0067415	24.1278	BLOD	BLOD	3.40783	0.273031	5.75724	8.11339
6.02016	9.66057	29.2851	23.511	0.067415	BLOD	0.434827	1.26403	2.74379	6.45498
8.2853	BLOD	27.5862	0.0067415	BLOD	BLOD	0.519095	0.00337075	3.53592	BLOD
	0.0067415		0.00337075		BLOD		BLOD		BLOD
	0.0168537		0.117976		BLOD		BLOD		BLOD
	BLOD		BLOD		BLOD		0.00337075		BLOD
	BLOD		BLOD		BLOD		BLOD		BLOD
	3.68423		24.6031		0.0438197		0.384265		0.468534
	3.88647		19.8402		0.0977517		1.35504		1.06853
	4.00108		28.7862		0.45168		0.303367		1.38538
	0.0067415		17.0459		BLOD		3.84939		10.4628
	0.0370782		53.9792		0.00337075		0.124718		2.23481
	0.0370782		54.8893		BLOD		0.54269		4.73927
	0.0168537		18.111		BLOD		1.40223		5.65612
	0.0707857		41.8074		BLOD		2.76064		7.27071
	BLOD		43.8197		0.00337075		0.00337075		0.013483
	BLOD		48.6466		BLOD		BLOD		0.0067415
	BLOD		0.026966		BLOD		BLOD		0.067415
	0.00337075		0.0202245		BLOD		BLOD		0.643813
	0.00337075		48.5421		BLOD		0.0067415		0.242694
BLOD=below limit of detection

## Sheet: Figure.2C
Vehicle.day.2	CBC.day.2	Vehicle.day.7	CBC.day.7
1940000	3240	2770000	611
70000	921000	2090000	9000
8360000	6710	6020000	BLOD
1460	1380	76.9	BLOD
14200000	513	5850000	BLOD
226000	127000	5420	64000
6350000	104000	3080000	1190
41900	12800	BLOD	1830
3070000	818	858000	BLOD
850	BLOD	BLOD	BLOD
418000	535	464000	BLOD
11400000	194000	14500000	391
BLOD=below limit of detection

## Sheet: Figure.2D
Vehicle	CBC
3.14273	2.27461
3.29221	3.04629
3.2125	2.14836
1.49708	2.0709
3.01956	2.47817
1.81572	1.66412
3.72936	2.18368
1.35886	3.50939
3.20938	2.23765
2.6203	2.50516
3.01918	3.23918
3.50928	3.13957

## Sheet: Figure.2E
Vehicle	CBC
261	155
324	289
251	176
156	199
257	197
143	156
332	161
98	301
291	144
250	236
276	298
421	273

## Sheet: Figure.2F
Vehicle	CBC
7.81762	-0.0588937
9.04002	5.76128
7.15381	5
7.73336	-2.64386
7.8679	1.05658
	3.76553

## Sheet: Figure.3A
Alistipes.Untreated	Alistipes.Vehicle	Alistipes.CBC	Barnesiella.Untreated	Barnesiella.Vehicle	Barnesiella.CBC	Olsenella.Untreated	Olsenella.Vehicle	Olsenella.CBC	Oscillibacter.Untreated	Oscillibacter.Vehicle	Oscillibacter.CBC	Flavonifractor.Untreated	Flavonifractor.Vehicle	Flavonifractor.CBC
1402	9	23	1909	24	2023	1594	26	628	1762	601	1762	442	120	268
383	10	1219	660	8	1219	317	21	594	521	1702	1013	156	175	219
847	29	808	1436	33	851	1021	62	374	1307	1395	1199	263	265	164
190	12	845	639	21	682	312	37	221	530	432	182	104	268	96
580	12	8	468	13	1456	517	27	378	976	1183	1083	197	197	185
600	14	1435	654	29	1179	731	31	424	904	475	986	202	135	153

## Sheet: Figure.3B
diversity.untreated	diversity.vehicle	diversity.CBC		richness.untreated	richness.vehicle	richness.CBC
6.15784	5.9316	6.16835		1504	1466	1428
5.96945	6.0421	6.12742		1324	1387	1352
6.23416	6.00743	5.71779		1620	1348	1304
6.18492	5.76424	6.19364		1504	1224	1418
6.18569	6.11123	6.20969		1482	1290	1503
6.14261	6.03154	6.11263		1464	1300	1503

[truncated: 33 more sheets: Figure.3C, Figure.3E, Figure.4A, Figure.4B, Figure.4C, Figure.4D, Figure.4E, Figure.4F, Figure.5A, Figure.5B, Figure.5C, Suppl.Fig.2A, Suppl.Fig.2B, Suppl.Fig.2C, Suppl.Fig.3, Suppl.Fig.4, Suppl.Fig.5, Suppl.Fig.6, Suppl.Fig.7A, Suppl.Fig.7B …]
